# Supplementary material for: Intrauterine Reprogramming of the Polycystic Ovary Syndrome: Evidence from a Pilot Study of Cord Blood Global Methylation Analysis
Source: Front Endocrinol (Lausanne). 2017 Dec 18;8:352. doi: 10.3389/fendo.2017.00352 (PMC5741701; doi:10.3389/fendo.2017.00352)
Supplement: Supplementary file 1 [file Data_Sheet_1.xlsx]

## Sheet: Legends
Legends for the Supplementary Tables
Table S1.	Hypermethylated CpG dinucleotides showing a 2-fold minimum difference between PCOS and controls. Mapping information, DNA methylation % and % change, DNA methylation fold change and fold change ratio are provided.
Table S2.	Hypomethylated CpG dinucleotides showing a 2-fold minimum difference between PCOS and controls. Mapping information, DNA methylation % and % change, DNA methylation fold change and fold change ratio are provided.
Table S3.	Number and % distribution of gene mapping and non-gene mapping differentially methylated CpG dinucleotides.
Table S4.	Chromosome specific number and frequency of the non-gene mapping differentially methylated CpG dinucleotides.
Table S5.	List of genes mapping hypermethylated CpG dinucleotides. Information on the input DNA methylation log ratio and IPA mapping are provided.
Table S6.	List of genes mapping hypomethylated CpG dinucleotides. Information on the input DNA methylation log ratio and IPA mapping are provided.
Table S7.	List of the genes carrying both hyper- and hypomethylated CpG dinucleotides. The DNA methylation log ratio of each differentially methylated CpG dinucleotide per gene, the calculated average and the final classification of the gene as predominantly hyper- or hypomethylated are aslo reported..
Table S8.	List of genes that IPA allocated to one or multiple networks. The multinetwork allocation of each gene is reported in different columns. This table also provides gene alias translation between the Illumina 450K and IPA as weel as with the hyper- vs hypomethylated status of each gene.
Table S9.	Detail on the composition of IPA networks 1 to 10. Information are provided on all network members (including those that were not found differentially methylated by this study and the gene domains), network score, focus molecules (i.e. the input genes from this study) and the association of each network with the main diseases and functions as scored by IPA.

## Sheet: Table S1
ILMNID	ALLELEA_PROBESEQ	ADDRESSB_ID	ALLELEB_PROBESEQ	FORWARD_SEQUENCE	GENOME_BUILD	CHR	MAPINFO	SOURCESEQ	STRAND	PROBE_SNPS	PROBE_SNPS_10	Symbol	UCSC_REFGENE_ACCESSION	UCSC_REFGENE_GROUP	UCSC_CPG_ISLANDS_NAME	RELATION_TO_UCSC_CPG_ISLAND	PHANTOM	DMR	ENHANCER	HMM_ISLAND	REGULATORY_FEATURE_NAME	REGULATORY_FEATURE_GROUP	DHS	p-value	Sample A_control %Met	Sample B_control %Met	Sample C_control %Met	Sample G _control %Met	Sample I_control %Met	Sample L_control %Met	Sample D_PCOS %Met	Sample E_PCOS %Met	Sample F_PCOS %Met	Sample H_PCOS %Met	Sample J_PCOS %Met	Sample K_PCOS %Met	AVG_controls %Met	AVG_PCOS %Met	%Met Controls-PCOS	Sample A_control Beta	Sample B_control Beta	Sample C_control Beta	Sample G _control Beta	Sample I_control Beta	Sample L_control Beta	Sample D_PCOS Beta	Sample E_PCOS Beta	Sample F_PCOS Beta	Sample H_PCOS Beta
cg12763038	CACRTTACCACATCAAACTAAAAATATCACCACRATCTAAAAAATTAAAC			AAACTCTGTCTCAAAAAGAAAAAGAAAAGAAAAAAGAAAAAGTTTATTCCCAGTAAAACA[CG]TTCAACTCTCCAGATCGTGGTGACATTTCCAGCTTGATGTGGTAACGTGATTGTGAGCTT	37	1	943017	ACGTTACCACATCAAGCTGGAAATGTCACCACGATCTGGAGAGTTGAACG	F									CDMR						0.0334	0.524	0.383	0.211	0.341	0.46	0.08	0.451	0.561	0.442	0.529	0.588	0.556	0.333	0.521	0.188	0.138605	-0.687926	-1.90278	-0.950507	-0.231326	-3.52356	-0.283679	0.35378	-0.336219	0.167541
cg01768082	TTTAAAAATAACAATATTTCAAAACTCCACAAAAATAATAATTAAACAAC			ATATAACATAAAACTAACCATTTTAAAGAATGAAATCCAGTGGCGTTTAGTTATTTACCA[CG]TTGTCCAACCATCACCTCTGTGGAGTTCTGAAACATTGTCACCCCCAAAGGGGCTTGTGG	37	1	946875	TTGGGGGTGACAATGTTTCAGAACTCCACAGAGGTGATGGTTGGACAACG	F						chr1:948670-948894	N_Shore		CDMR						0.0241	0.504	0.637	0.675	0.821	0.267	0.058	0.843	0.807	0.83	0.874	0.661	0.762	0.494	0.796	0.303	0.0230836	0.811324	1.05445	2.19742	-1.45697	-4.0216	2.42477	2.06397	2.28758	2.79421
cg22521151	CAAATACRACTAAATTTCRAATATAAAACCATCTTAAACCCACRAACTAC			GGGCCCCTGCGCAGATGCGGCTGGGTTTCGGGTGTGGAGCCATCTTGGACCCACGGGCTG[CG]TCTTCCGGGCACGGGCACAGTGTGTGGGCTCCAGGCATGGGGTGCCCTCAGGGCAGGGCC	37	1	1098900	CGCAGCCCGTGGGTCCAAGATGGCTCCACACCCGAAACCCAGCCGCATCT	R						chr1:1098043-1100584	Island				1:1087864-1089373	1:1098584-1098916	Unclassified_Cell_type_specific	TRUE	0.0352	0.443	0.367	0.329	0.238	0.499	0.082	0.607	0.652	0.222	0.633	0.527	0.703	0.326	0.557	0.231	-0.330371	-0.786425	-1.02823	-1.67883	-0.00577079	-3.4848	0.627167	0.905785	-1.80921	0.786425
cg00359465	ATAAAAAATCRCRAAATACTCAACTAAAAATTCTACCCACTTCCCCAAAC			CTGTCCCTCTGCACCCCCAGTGCGAAGCGGCCCATGTAGGCTCAGCACGAGTGCCGAGTG[CG]TTTGGGGAAGTGGGCAGAATTCCCAGCTGAGCACCCCGCGACCCCCCATGTTTTTTATGA	37	1	2004346	TGGGGGGTCGCGGGGTGCTCAGCTGGGAATTCTGCCCACTTCCCCAAACG	F			PRKCZ	NM_001033581;NM_002744	TSS1500	chr1:2005179-2005565	N_Shore				1:1994069-1994247			TRUE	0.0257	0.303	0.204	0.457	0.275	0.324	0.07	0.396	0.806	0.384	0.334	0.413	0.796	0.272	0.522	0.249	-1.20184	-1.9642	-0.248758	-1.39855	-1.06103	-3.7318	-0.609048	2.05472	-0.681824	-0.995674
cg18803110	TTAAATAAAACAATCAAACAACAACCTTCAAAACAAAAACAACATCCTCA	24710370	TTAAATAAAACGATCGAACGACAACCTTCAAAACAAAAACAACATCCTCG	ATTGGCCACTGTGGGAGAGAGTCGGGCAGCTGAATTCCCGCAGGTGGGAATGCCAGGGCC[CG]AGGATGTTGCCCCTGTCCTGAAGGCTGTCGCCCGATCGCTCTATCCAAGGCTGCCCTGGG	37	1	2057439	TTGGATAGAGCGATCGGGCGACAGCCTTCAGGACAGGGGCAACATCCTCG	F	rs56221878		PRKCZ	NM_001033582;NM_002744;NM_001033581	5'UTR					TRUE	1:2046999-2047384				0.0354	0.67	0.298	0.191	0.647	0.313	0.059	0.513	0.825	0.535	0.759	0.498	0.624	0.363	0.626	0.263	1.0217	-1.23616	-2.08257	0.874098	-1.13415	-3.99541	0.0750371	2.23704	0.202308	1.65507
cg03395993	AATAAACATAAAATAACCTCCACTTTCTAACCATTATAAATTATACTACC			CATCCGTCCTCAGTGGACATAGGGTGGCCTCCACTTTCTGGCCATTGTGAATTGTGCTGC[CG]TGAACACCTGTGAACCCGCTTCTGGGTGGACTCGTGCTGCTGTGAGCACCTGTGAACCCG	37	1	2109923	CGGCAGCACAATTCACAATGGCCAGAAAGTGGAGGCCACCCTATGTCCAC	R			PRKCZ	NM_001033581;NM_001033582;NM_002744	Body						1:2099591-2099906				0.0332	0.822	0.534	0.583	0.742	0.676	0.486	0.802	0.836	0.704	0.811	0.698	0.922	0.641	0.796	0.155	2.20726	0.19651	0.483449	1.52405	1.06103	-0.080812	2.0181	2.34981	1.24998	2.10132
cg03988595	CCTCTCTAAACTAACTCAACCRTTACATATTCCTACRTATACACTAAAAC			ACGCTCCGCTGCCTCTCTGGGCTGGCTCAGCCGTTGCATGTTCCTGCGTGTGCACTGAGA[CG]TCCACCCTGGCACGCTTCTTCCCCTCGGCACGTGGTCCCCACGCTGTGCCTGCCCAGCTC	37	1	2483933	CTCTCTGGGCTGGCTCAGCCGTTGCATGTTCCTGCGTGTGCACTGAGACG	R			LOC115110	NR_026927	Body						1:2473464-2473808				0.0374	0.469	0.434	0.255	0.2	0.343	0.081	0.555	0.605	0.524	0.25	0.389	0.74	0.297	0.511	0.214	-0.179124	-0.383107	-1.54674	-2	-0.937685	-3.50407	0.318682	0.615082	0.138605	-1.58496
cg07817856	TATCTCAAACCTAAAAACTAAAAACTAACRTAAAAATAACAACAAATTTC			GACGGAAATGCTGTCTCAGGCCTGGAGGCTGGAAGCTGGCGTGAGGGTGGCAGCAGGTTT[CG]CTCCCTGGGAGCTCGGCTGTGGTCTGCAGATGGCATCTTTCCGTGTGTCCTCACGCAGTC	37	1	2501937	GTCTCAGGCCTGGAGGCTGGAAGCTGGCGTGAGGGTGGCAGCAGGTTTCG	R											1:2491568-2491813				0.009	0.431	0.59	0.256	0.83	0.616	0.358	0.865	0.869	0.731	0.922	0.69	0.708	0.514	0.798	0.284	-0.400741	0.525091	-1.53916	2.28758	0.681824	-0.842614	2.67974	2.72979	1.44227	3.56322
cg06792538	CCTACTCCATATAACATCCCCTTACTTCCCTCTAAAAAAAAATCCTCTAC			TGCCTCTCCTTTTCGCTGGGCTGTTCTAGAGCCCTGTGCCTGGGAGAACAAGGAGGGTAA[CG]CAGAGGACCCCTTCCCAGAGGGAAGTAAGGGGATGCCACATGGAGTAGGTGCCACCCGTC	37	1	2954250	CGCAGAGGACCCCTTCCCAGAGGGAAGTAAGGGGATGCCACATGGAGTAG	F	rs67908307										1:2943907-2944299				0.0124	0.526	0.228	0.354	0.413	0.148	0.084	0.663	0.638	0.403	0.785	0.301	0.722	0.292	0.585	0.293	0.150176	-1.75957	-0.867785	-0.507219	-2.52526	-3.44689	0.97626	0.817567	-0.566951	1.86836
cg24678113	AACCAACACCAACTACAAAAAAAACTACTCAAAACCACTATAACCCAACA	63801390	GACCGACACCAACTACAAAAAAAACTACTCAAAACCACTATAACCCAACG	CTTCCTCCGGCCGACCGACACCAGCTGCAGAGAAAGCTGCTCAGAACCACTGTGACCCAG[CG]TCTAAAATCCACTCATTCATTCATTCATCCATTCATTCCTGCCACAGTTCCATGACTTTT	37	1	3006466	CGCTGGGTCACAGTGGTTCTGAGCAGCTTTCTCTGCAGCTGGTGTCGGTC	R			PRDM16	NM_022114;NM_199454	Body						1:2996043-2996726				0.0404	0.492	0.576	0.652	0.221	0.751	0.028	0.755	0.814	0.433	0.783	0.778	0.895	0.453	0.743	0.29	-0.0461702	0.442005	0.905785	-1.81758	1.59267	-5.11746	1.62369	2.12973	-0.388982	1.85132
cg22510139	ACCAAATATTTTCACTCRATTTTACAAATCTACTCCAAATCTAAAACATC			AGCTGTCAGTCAAGCGTCTTTCACAGCCAGCCAAGACCTTTTGATTTCTAGAACAAACAG[CG]ATGTCTTAGACCTGGAGCAGATTTGCAAAATCGAGTGAAAACATCTGGCTGTGCTAACAA	37	1	3058822	CCAGATGTTTTCACTCGATTTTGCAAATCTGCTCCAGGTCTAAGACATCG	F			PRDM16	NM_022114;NM_199454	Body	chr1:3059050-3059268	N_Shore				1:3048260-3049151				0.0334	0.493	0.6	0.149	0.539	0.845	0.064	0.876	0.712	0.655	0.719	0.678	0.861	0.448	0.75	0.302	-0.0403981	0.584963	-2.51385	0.225519	2.44668	-3.87036	2.82059	1.30581	0.924899	1.35542
cg24968931	ACTACTCCATCAAAACCTTAATTAACCTTTTAACATTACTCCTTAATCTC			TGTGGTCCTCAGCTGCTCCATCAAAGCCTTAATTGACCTTTTGGCATTGCTCCTTGGTCT[CG]GGGCAGGCGCCGTCGAACGGGATGCACAAAAGCACAGGGATCCTCCTCACCTGCGGCGTC	37	1	3059051	CTGCTCCATCAAAGCCTTAATTGACCTTTTGGCATTGCTCCTTGGTCTCG	R			PRDM16	NM_022114;NM_199454	Body	chr1:3059050-3059268	Island				1:3048260-3049151				0.0222	0.45	0.618	0.218	0.152	0.314	0.052	0.694	0.748	0.425	0.645	0.33	0.601	0.301	0.574	0.273	-0.289507	0.694034	-1.84284	-2.47999	-1.12744	-4.1883	1.1814	1.56961	-0.436099	0.86148
cg12074391	AAACCCCCTTCRAACTAAAAATATAAACTACTAAAAACTATAATCACCCC			GCAGGGCAGCTGGGGGGGCTCTGCCTCTGTGCGGCTCTTCCGTGGTTCCACGCTGGGCTC[CG]GGGTGACCACAGTCCTCAGCAGCCCACACCCTCAGCCCGAAGGGGGCCCAGGCCCCGTGC	37	1	3157904	CGGGGTGACCACAGTCCTCAGCAGCCCACACCCTCAGCCCGAAGGGGGCC	F	rs34984280		PRDM16	NM_022114;NM_199454	Body	chr1:3157509-3158300	Island				1:3147279-3148387				0.0356	0.453	0.464	0.221	0.45	0.471	0.106	0.598	0.691	0.531	0.697	0.514	0.345	0.361	0.563	0.202	-0.27203	-0.208108	-1.81758	-0.289507	-0.167541	-3.07621	0.57295	1.16108	0.179124	1.20184
cg04605504	CAAAAAAACCCTCACTACTCCTTAAAATAACCCCRAAAACTTAAACTAAC			CGAACGTGGGACACAGGAGGCAGCCGTGGCCGGAGGGGCACGAGGGTGGTGGGCAGCCAG[CG]CTAGCCCAAGCTCCCGGGGTCACTCCAAGGAGTAGTGAGGGCTCCCCTGCAGGTGCAGTG	37	1	3199411	AGGGGAGCCCTCACTACTCCTTGGAGTGACCCCGGGAGCTTGGGCTAGCG	F			PRDM16	NM_022114;NM_199454	Body	chr1:3195376-3196052	S_Shelf								0.0491	0.61	0.551	0.357	0.711	0.761	0.062	0.803	0.824	0.65	0.769	0.703	0.751	0.509	0.75	0.241	0.645335	0.295337	-0.848895	1.29878	1.67089	-3.91925	2.0272	2.22707	0.893085	1.73509
cg07212761	ACTATAAAACCAAATAAAAAACAACACTTCCCAAACAAATACAAAATACA	58679317	ACTATAAAACCGAATAAAAAACAACGCTTCCCGAACAAATACGAAATACG	GAGACAGGCGAGGCTGTGAGGCCGGGTGGGAGGCAGCGCTTCCCGAGCAGGTGCGGGGTG[CG]TCTTCACTCTGCCCCTCCCGACACTTGGTTTTGGAGGGGTCTGACCCAGTGGCCGGGCTC	37	1	3199650	CGCACCCCGCACCTGCTCGGGAAGCGCTGCCTCCCACCCGGCCTCACAGC	R			PRDM16	NM_022114;NM_199454	Body	chr1:3195376-3196052	S_Shelf					1:3199607-3199711	Unclassified_Cell_type_specific		0.0253	0.854	0.264	0.102	0.287	0.373	0.02	0.683	0.912	0.777	0.945	0.431	0.397	0.317	0.691	0.374	2.54827	-1.47917	-3.13815	-1.31285	-0.74929	-5.61471	1.1074	3.37346	1.80087	4.10281
cg10391102	TTTACCCTAAAACTAAAACCRACACCACAAACATAACAACTATAAAAACC			CACAGGCAAAGGCCCTGGGGCAGGACAGCACGGATGTGTCCATGGAACATGGGACAGCCA[CG]GCCTTCACAGCTGCTATGCCTGTGGTGTCGGCTCTAGTTCCAGGGCAAAGGATGGAAAGA	37	1	3206316	CGGCCTTCACAGCTGCTATGCCTGTGGTGTCGGCTCTAGTTCCAGGGCAA	F			PRDM16	NM_022114;NM_199454	Body	chr1:3203765-3204453	S_Shore								0.0231	0.401	0.157	0.187	0.241	0.323	0.029	0.616	0.794	0.119	0.544	0.453	0.657	0.223	0.531	0.308	-0.578954	-2.42477	-2.12022	-1.65507	-1.06762	-5.06535	0.681824	1.94649	-2.88818	0.254573
cg11250802	AAAAACCAAACCACTCCTATCACATCATAAAAAAATTAATAAAACCCCCA	31609430	AAAAACCAAACCGCTCCTATCACATCGTAAAAAAATTAATAAAACCCCCG	TCTTTCAAAGAGTGATGGTTACGGAAATTAGTGGTGCAGAAATCCATACTCATCATTCAT[CG]GGGGCCTTATTAACCTTCTTACGATGTGATAGGAGCGGCTTGGCCTCCTGACTCCAGGGG	37	1	3207502	CGGGGGCCTTATTAACCTTCTTACGATGTGATAGGAGCGGCTTGGCCTCC	F			PRDM16	NM_022114;NM_199454	Body	chr1:3203765-3204453	S_Shelf				1:3197362-3197449				0.035	0.419	0.261	0.672	0.682	0.412	0.052	0.938	0.962	0.914	0.148	0.683	0.84	0.416	0.748	0.331	-0.471588	-1.50152	1.03477	1.10074	-0.513172	-4.1883	3.91925	4.66197	3.40979	-2.52526
cg14659814	TCATCAAAACCRACATTCACRATATTTTCAAAAATTATATACTAACACAC			CCTGAGAAGCAGCGAGACCCTGTCCAGGTCAGCGGGACCAGCACCGCATCCCAGGCCACC[CG]TGTGTCAGCACATAACCTTTGAAAACACCGTGAATGCCGGCTTTGATGATAATATGTGGG	37	1	3209910	CATCAAAGCCGGCATTCACGGTGTTTTCAAAGGTTATGTGCTGACACACG	F	rs1553291		PRDM16	NM_022114;NM_199454	Body						1:3199561-3199929				0.0284	0.809	0.288	0.292	0.492	0.765	0.067	0.75	0.91	0.647	0.535	0.872	0.877	0.452	0.765	0.313	2.08257	-1.30581	-1.27778	-0.0461702	1.7028	-3.79964	1.58496	3.33787	0.874098	0.202308
cg04907885	AATCCCAACATCTCCTTAAACTCACATTACCAACATTTCTATCCATTTCA	50685379	AATCCCGACGTCTCCTTAAACTCACATTACCAACATTTCTATCCATTTCG	GTGGCCCCTCCAGGTCCCGGCGTCTCCTTGGACTCACATTACCAGCATTTCTGTCCATTT[CG]GGTGAGACCCGAAGCAGCGAGACCCTATCCAGGTCAACGTCTGGTGAGAGGAATTTTTTT	37	1	3213790	GGTCCCGGCGTCTCCTTGGACTCACATTACCAGCATTTCTGTCCATTTCG	R			PRDM16	NM_022114;NM_199454	Body						1:3203494-3203670				0.013	0.772	0.277	0.32	0.54	0.737	0.048	0.346	0.944	0.828	0.934	0.934	0.887	0.449	0.812	0.363	1.75957	-1.38411	-1.08746	0.231326	1.4866	-4.30986	-0.918519	4.07529	2.26722	3.82288
cg24361048	TATATCRTAAATCTAATAAATCCCTAAAATATCCCTCTACCCTATACCTC			TTGAGTTTCTCTGTGTCGTGAGTCTGATGGGTCCCTGGGGTGTCCCTCTGCCCTGTGCCT[CG]GAGGACCTGCGGGCCAAGCCGAGTAGCCTCATGGGACTGACCGGGCCTCTCAGGCCTCCT	37	1	3652931	GTGTCGTGAGTCTGATGGGTCCCTGGGGTGTCCCTCTGCCCTGTGCCTCG	R			KIAA0495	NM_207306	3'UTR	chr1:3649294-3649674	S_Shelf								0.0133	0.657	0.376	0.59	0.496	0.512	0.471	0.562	0.765	0.668	0.816	0.696	0.621	0.517	0.688	0.171	0.937685	-0.730813	0.525091	-0.0230836	0.0692627	-0.167541	0.359639	1.7028	1.00866	2.14886
cg16176837	RAAAACCCTAAAAACTTAACCAACTCTCTACTATCRCCTTATAAAACATC			CTCGAACAGGCGGGAGCCCTGGAGGCTTGGCCAGCTCTCTGCTGTCGCCTTGTGGGGCAT[CG]GAGCAGCTGAAGGGCCTGAGTCCTTGCTTTACAGACCAGACACGGGCAGGGAGCGCCGCG	37	1	5919155	GGAGCCCTGGAGGCTTGGCCAGCTCTCTGCTGTCGCCTTGTGGGGCATCG	R											1:5841207-5841902				0.0207	0.785	0.861	0.693	0.575	0.853	0.645	0.89	0.787	0.86	0.852	0.897	0.897	0.735	0.864	0.129	1.86836	2.63093	1.17462	0.436099	2.53673	0.86148	3.0163	1.88551	2.61891	2.52526
cg11404945	CCACACTAAACTCCACCATAAATACCAAATCCCRAAATAACAAAATTCCC			GGGAGCTAAGGCCACACTGGACTCCACCATGGGTGCCAGATCCCGGGGTGACAAGATTCC[CG]TCCCCTTCGAATCCCTCGAGAAAAGTCCAGTCCACTTAACACCCCAGCCCCGCAGAAACG	37	1	6521138	CGGGAATCTTGTCACCCCGGGATCTGGCACCCATGGTGGAGTCCAGTGTG	R						chr1:6520584-6521955	Island				1:6443110-6443786	1:6519580-6521231	Promoter_Associated_Cell_type_specific		0.0341	0.398	0.543	0.131	0.181	0.406	0.281	0.26	0.808	0.403	0.805	0.421	0.869	0.323	0.594	0.271	-0.596995	0.248758	-2.72979	-2.17787	-0.548983	-1.35542	-1.50901	2.07325	-0.566951	2.04551
cg10982045	TTAAAACTTCTACAAAAACCACCAAAACRCCTAAATAACAAATAAACRCC			AGTAACCGTACTTAGGGCTTCTGCAAGGGCCACCAGAGCGCCTAGGTGGCAAGTGGGCGC[CG]TGTCACGGGCCGCGCTGCAGGCGGCTGCGCAAGTCTTCCACGCAGCCGTCCAGCCCCATG	37	1	6521490	CGGCGCCCACTTGCCACCTAGGCGCTCTGGTGGCCCTTGCAGAAGCCCTA	R			TNFRSF25	NM_148970;NM_148966;NM_148965;NM_148967;NM_003790	3'UTR	chr1:6520584-6521955	Island				1:6443838-6444506				0.0149	0.521	0.525	0.199	0.355	0.467	0.072	0.609	0.824	0.652	0.723	0.448	0.54	0.357	0.633	0.276	0.121258	0.14439	-2.00903	-0.86148	-0.190713	-3.68806	0.639274	2.22707	0.905785	1.38411
cg13331246	AACRCAACAACRAAACCTAAAACAAAACCAAAAAAAACCAATTAAAATAC			GCGAGAGTGTGGGCGCAGCAGCGGGGCCTGGGGCAGGGCCAGAGAGAGCCAATTGGGGTA[CG]TGGGCCGCGGTCGGGAGGCAGAGTCAGGGGCGTTCGTGCGGGTACCCCAGGGCTGAAGCC	37	1	6521856	GCGCAGCAGCGGGGCCTGGGGCAGGGCCAGAGAGAGCCAATTGGGGTACG	R			TNFRSF25	NM_148967;NM_003790;NM_148970;NM_148966;NM_148965	Body	chr1:6520584-6521955	Island				1:6443838-6444506				0.0106	0.712	0.744	0.28	0.456	0.682	0.046	0.885	0.867	0.724	0.874	0.81	0.817	0.487	0.83	0.343	1.30581	1.53916	-1.36257	-0.254573	1.10074	-4.37428	2.94404	2.70461	1.39132	2.79421
cg07793148	CAAAATCCTCRCRTAACACCCTTAAAATCTACCCAATTTACRAATAAAAC			CGGCCAAGGTGCAGGGTCCTCGCGTGGCACCCTTGGGATCTGCCCAGTTTGCGGATGGAG[CG]CGGGGCTGATCGGGCAGGTCTCACTTGTGCAGGTGTTCCCTGGAAGGTGGGACCTGCAGA	37	1	9712988	AGGGTCCTCGCGTGGCACCCTTGGGATCTGCCCAGTTTGCGGATGGAGCG	R			C1orf200	NR_027045;NM_005026	Body	chr1:9711780-9713001	Island				1:9635347-9635951	1:9712504-9713072	Promoter_Associated_Cell_type_specific		0.0311	0.632	0.655	0.562	0.103	0.493	0.077	0.845	0.809	0.532	0.689	0.475	0.871	0.42	0.704	0.283	0.780219	0.924899	0.359639	-3.12246	-0.0403981	-3.5834	2.44668	2.08257	0.184918	1.14759
cg01320698	TCTAACTCTATTAAATTTTAAAAAACCTTTAAAAAATCAACAACATCACC			TGGGCTTTTAGCAGCCCACAGGTGATCCTAACATATCAGGCCATGGACTCAGGACCTGCC[CG]GTGATGCTGTTGATTTCTCAAAGGTCTTCCAAAACTCAACAGAGCCAGAAGTAGCCGCCC	37	1	9788517	CTGGCTCTGTTGAGTTTTGGAAGACCTTTGAGAAATCAACAGCATCACCG	F		rs76266186	PIK3CD	NM_005026	3'UTR	chr1:9790292-9790704	N_Shore					1:9788282-9789633	Promoter_Associated_Cell_type_specific		0.0373	0.777	0.61	0.393	0.527	0.691	0.526	0.696	0.87	0.818	0.885	0.476	0.836	0.587	0.764	0.176	1.80087	0.645335	-0.627167	0.155963	1.16108	0.150176	1.19502	2.7425	2.16816	2.94404
cg13807035	ATACACCRAATAAACRCTCCAATACAAAAATAACCTATTAAACRAAACCC			CTTCAGACATCATGCACCGGATGGGCGCTCCAGTACAGAGGTGGCCTGTTAGACGAGGCC[CG]TGCTGAGCAGAAATGGCTGGGCCCCAGAACCCCCATGCCCGTCATTGGCAGGGGCTGCTG	37	1	11774420	CGGGCCTCGTCTAACAGGCCACCTCTGTACTGGAGCGCCCATCCGGTGCA	R			C1orf187	NM_198545	Body							1:11774396-11774602	Unclassified_Cell_type_specific		0.0244	0.418	0.203	0.352	0.481	0.279	0.04	0.442	0.743	0.587	0.891	0.304	0.509	0.296	0.579	0.284	-0.477516	-1.9731	-0.880418	-0.109698	-1.36973	-4.58496	-0.336219	1.53159	0.507219	3.0311
cg26437845	TACATTTATCAAAACCCACAAAATACACCRCACAATAAACTATAACTTAC			TGGTACATTTGTTGCTTGACAAACCAATAGTGATGTATTATTATTACTAACTGAAGTCAA[CG]TAAGTTATAGTTCACTGTGCGGTGCATTCTGTGGGTTTTGACAAATGCATGCCATGTCCC	37	1	11779326	GCATTTGTCAAAACCCACAGAATGCACCGCACAGTGAACTATAACTTACG	F			C1orf187	NM_198545	Body	chr1:11779566-11780016	N_Shore					1:11779243-11780982	Promoter_Associated	TRUE	0.0493	0.68	0.526	0.679	0.646	0.64	0.196	0.672	0.827	0.719	0.698	0.688	0.773	0.561	0.73	0.168	1.08746	0.150176	1.08084	0.867785	0.830075	-2.03634	1.03477	2.25712	1.35542	1.20868
cg09581756	TACTTATCAATTCATAAAACTCAAAAAATCATCAAACTAAAATAAAAACC			CAGCTTCATGTATGAGTGTGCCCATCCTCTGAACTTGATTACTGACCACCTGCTTCCCAC[CG]GCCCCCACCCCAGCCTGATGACCCTCTGAGCTTCATGAATTGATAAGCAAGTTACTCATC	37	1	11906187	CGGCCCCCACCCCAGCCTGATGACCCTCTGAGCTTCATGAATTGATAAGC	F			NPPA	NM_006172	Body										0.0449	0.787	0.664	0.124	0.311	0.668	0.312	0.804	0.73	0.633	0.8	0.665	0.687	0.478	0.72	0.242	1.88551	0.982722	-2.82059	-1.14759	1.00866	-1.14086	2.03634	1.43494	0.786425	2
cg09225840	AAATAACAACRATTATCATAATCATAACCAACATTCAACTAATAAATACC			CAGTGCTTCAAAAATGGCAACGATTGTCATGGTCATAACCAACATTCAGCTGATGAGTGC[CG]GCTCTACGGTGGGTCCCATGTGAGAGATTGAGGGTCTAGAGATGACAAGGCTGCCACCTC	37	1	12248163	CGGCACTCATCAGCTGAATGTTGGTTATGACCATGACAATCGTTGCCATT	R			TNFRSF1B	NM_001066	Body	chr1:12251777-12251985	N_Shelf					1:12248122-12248596	Gene_Associated_Cell_type_specific	TRUE	0.0066	0.73	0.613	0.413	0.605	0.817	0.311	0.874	0.756	0.793	0.87	0.838	0.797	0.582	0.821	0.24	1.43494	0.663554	-0.507219	0.615082	2.15849	-1.14759	2.79421	1.63151	1.93769	2.7425
cg09873284	ATAACTATAAACRTACCTATTTAACTACCTAACCACTATAAAACTCCACC			TTTCTTAGGTATCCTTAGGTCTGTGTCTGCGGTGGCTGAGCAGGGATGGGGCAGGCACAG[CG]GTGGAGCCCCACAGTGGCCAGGCAGTTAAACAGGCACGCTTACAGCCATCTGTCCAGCCT	37	1	16029777	CGGTGGAGCCCCACAGTGGCCAGGCAGTTAAACAGGCACGCTTACAGCCA	F			PLEKHM2	NM_015164	Body					TRUE		1:16029723-16030272	Unclassified_Cell_type_specific	TRUE	0.0325	0.425	0.648	0.187	0.274	0.439	0.542	0.433	0.617	0.833	0.846	0.478	0.667	0.419	0.646	0.227	-0.436099	0.880418	-2.12022	-1.40579	-0.35378	0.242945	-0.388982	0.687926	2.31847	2.45773
cg15101535	CACAAATATAAACCCRACATTTCAAAAAATAACCRACTAAAAATCTAATC			TTCCTTAGTGACACAGGTGTAAACCCGGCATTTCAGGAGATAGCCGGCTAAGAATCTGGT[CG]GGGAGGTGGGCGGCCCTTGACATGGATCTGTCATAAATTAGTGGCTTGAGACTTTGGGAA	37	1	16846954	ACAGGTGTAAACCCGGCATTTCAGGAGATAGCCGGCTAAGAATCTGGTCG	R						chr1:16847280-16847892	N_Shore				1:16719506-16719554				0.0104	0.567	0.737	0.674	0.631	0.737	0.662	0.801	0.885	0.793	0.859	0.708	0.744	0.668	0.798	0.13	0.388982	1.4866	1.04788	0.774019	1.4866	0.969808	2.00903	2.94404	1.93769	2.60696
cg05064739	AAATATATAATCTACRCTAACCCAAAAAAATCCCCAAACRACTAAAATCC			AGGTCGCCCAGAGGTGTGTGGTCTACGCTGGCCCAAGGAGATCCCCAGGCGACTGAAGTC[CG]GGTGTCCACAGCTGTGGCAGCCAGCATAACCTCCCTCCGTGCTTCCATCCCTTCCCCAGC	37	1	17329620	GGTGTGTGGTCTACGCTGGCCCAAGGAGATCCCCAGGCGACTGAAGTCCG	R			ATP13A2	NM_022089;NM_001141974;NM_001141973	Body	chr1:17331885-17332093	N_Shelf								0.0354	0.789	0.338	0.466	0.277	0.646	0.602	0.723	0.746	0.661	0.603	0.748	0.904	0.52	0.731	0.211	1.90278	-0.969808	-0.19651	-1.38411	0.867785	0.596995	1.38411	1.55435	0.963365	0.603019
cg18878886	AAACCACCAAAATCAACCTATCACTCTCAACACTAAACAATATCATCTCA	33768373	AAACCACCAAAATCAACCTATCGCTCTCGACACTAAACAATATCATCTCG	CAGCCGCGTCAGCTTCGAGTCACGGTAGGGGACGTGCTTACAGCGCCCGTCCACCAGCGC[CG]AGATGACATTGCCCAGTGCCGAGAGCGACAGGTTGATCTTGGTGGCCTCCTTGAGCCGCT	37	1	21031238	AGGCCACCAAGATCAACCTGTCGCTCTCGGCACTGGGCAATGTCATCTCG	F	rs34185675		KIF17	NM_001122819;NM_020816	Body	chr1:21031008-21031369	Island				1:20903631-20903925				0.0418	0.807	0.669	0.372	0.701	0.715	0.768	0.832	0.868	0.573	0.914	0.821	0.964	0.672	0.829	0.157	2.06397	1.01517	-0.755462	1.22927	1.32698	1.72698	2.30812	2.71716	0.424299	3.40979
cg18160614	AAAACTCAAAAAATCCTACCACAACCTCTACCATACAAACTTATACCATC			AGACCAGCCTAGGGTAACAGAAATCCCACTCATCTTTACCCCCAAAAAATTAGCCAGGTG[CG]ATGGCATAAGCCTGTATGGTAGAGGCTGTGGCAGGATTCCCTGAGCCCTGGAGTTCAAGG	37	1	25567240	GGGCTCAGGGAATCCTGCCACAGCCTCTACCATACAGGCTTATGCCATCG	F						chr1:25566459-25566711	S_Shore			TRUE					0.0438	0.369	0.561	0.314	0.343	0.748	0.696	0.766	0.557	0.612	0.832	0.776	0.654	0.505	0.7	0.194	-0.774019	0.35378	-1.12744	-0.937685	1.56961	1.19502	1.71084	0.330371	0.657475	2.30812
cg14011486	AAAAAAACTACTACATCTTCCCCCACACAATAACAATAAAAAAACCCACA	31794349	AAAAAAACTACTACATCTTCCCCCGCACAATAACGATAAAAAAACCCACG	GGGGGCTGCCCGCGGGGGGTTGGGTCATTGTCTTTTAGAATTTGGGAGCCTTTGAAAAGC[CG]TGGGCCCTCCCACCGCTATTGTGCGGGGGAAGATGTAGCAGCTTCTTCTCCGAACCAACC	37	1	26737247	GAAGAAGCTGCTACATCTTCCCCCGCACAATAGCGGTGGGAGGGCCCACG	F		rs76068276	LIN28	NM_024674	TSS200	chr1:26737246-26738148	Island								0.0073	0.348	0.055	0.229	0.115	0.21	0.394	0.5	0.864	0.436	0.227	0.64	0.694	0.225	0.56	0.335	-0.905785	-4.10281	-1.75138	-2.94404	-1.91146	-0.621122	0	2.66742	-0.371367	-1.76778
cg18634211	ATTATCTTTTAAAATTTAAAAACCTTTAAAAAACCRTAAACCCTCCCACC			GGGGTTGGGTCATTGTCTTTTAGAATTTGGGAGCCTTTGAAAAGCCGTGGGCCCTCCCAC[CG]CTATTGTGCGGGGGAAGATGTAGCAGCTTCTTCTCCGAACCAACCCTTTGCCTTCGGACT	37	1	26737262	CGGTGGGAGGGCCCACGGCTTTTCAAAGGCTCCCAAATTCTAAAAGACAA	R		rs76068276	LIN28	NM_024674	TSS200	chr1:26737246-26738148	Island								0.0208	0.382	0.144	0.315	0.168	0.276	0.594	0.646	0.901	0.419	0.367	0.667	0.493	0.313	0.582	0.269	-0.694034	-2.57154	-1.12075	-2.30812	-1.39132	0.548983	0.867785	3.18603	-0.471588	-0.786425
cg16379513	RTCAAACAATAACATCCAAAACAACRACRAAACRACCTAAAAAAATTAAC			CGTGCAGCAGCGTCAGGCAGTGGCATCCAGGGCAGCGACGAAGCGGCCTGGGGAAATTGA[CG]CGCGACAGGGGCCGCTGAGGCAGGGGCTTGGCCCATCCTGTGGGGCGCACCCAGGGAGTG	37	1	32827150	TCAGGCAGTGGCATCCAGGGCAGCGACGAAGCGGCCTGGGGAAATTGACG	R			LOC100128071	NM_001167676;NM_052841	Body	chr1:32826944-32828017	Island			TRUE	1:32599538-32600591	1:32827042-32828162	Unclassified	TRUE	0.0486	0.442	0.849	0.12	0.257	0.608	0.854	0.624	0.834	0.831	0.909	0.809	0.784	0.522	0.799	0.277	-0.336219	2.49122	-2.87447	-1.53159	0.633218	2.54827	0.730813	2.32886	2.29783	3.32034
cg00234370	ATATATTCTCTCCCTAAATTATTACCCTTTAATTCAATAACAAACTATTC			CTAGGGTCCAGTTAAAGGCTTGCTGACCAAACGCAAGAACAACAACACATCACCAAGATC[CG]AATAGTTTGTTACTGAATCAAAGGGTAACAACCCAGGGAGAGAACACACACCCCCACAAT	37	1	36021674	TGTGTTCTCTCCCTGGGTTGTTACCCTTTGATTCAGTAACAAACTATTCG	F			KIAA0319L	NM_024874	5'UTR	chr1:36022680-36023834	N_Shore			TRUE					0.0142	0.558	0.658	0.151	0.784	0.681	0.512	0.823	0.82	0.853	0.706	0.771	0.847	0.557	0.803	0.246	0.336219	0.944091	-2.49122	1.85982	1.0941	0.0692627	2.21714	2.18763	2.53673	1.26385
cg27332575	AACAAATTTCTCAACTATAACACCACTAACATTTTAACCAAATAACTCTC			AGGGGCAGAGGCCAGGGGTGCTGCTGAACATCCTGCAGTACACAGAACAGCCCCTGCAAC[CG]AGAGTTATCTGGCCAAAATGTCAGTGGTGCCACAGTTGAGAAACCTGTTCAAGGTGACCC	37	1	39966137	ACAGGTTTCTCAACTGTGGCACCACTGACATTTTGGCCAGATAACTCTCG	F			BMP8A	NM_181809	Body					TRUE					0.041	0.665	0.186	0.471	0.169	0.477	0.085	0.824	0.695	0.441	0.23	0.768	0.751	0.342	0.618	0.276	0.989193	-2.12973	-0.167541	-2.29783	-0.132822	-3.42824	2.22707	1.1882	-0.34207	-1.74322
cg23599683	TTTACTATATCCCCAAACCTCAAACCCATACAACAAATAACACCCTAACA	60622447	TTTACTATATCCCCGAACCTCAAACCCATACAACAAATAACACCCTAACG	CCTGGGGAACCCGGTGGCACCCGCCCTGAGGAGCGCACCACCCCGCCCAGATCCAGGTCC[CG]TCAGGGTGCCACCTGCTGCATGGGCCTGAGGTTCGGGGACACAGCAAAGGCACACCCCGT	37	1	40235372	TTTGCTGTGTCCCCGAACCTCAGGCCCATGCAGCAGGTGGCACCCTGACG	F	rs17852727		BMP8B	NM_001720;NM_022120;NM_022120	Body	chr1:40235767-40237190	N_Shore				1:40007910-40009745				0.0331	0.797	0.63	0.429	0.465	0.733	0.484	0.755	0.709	0.64	0.776	0.811	0.88	0.59	0.762	0.172	1.9731	0.767827	-0.412513	-0.202308	1.45697	-0.092364	1.62369	1.28477	0.830075	1.79256
cg17093466	CCAAATAAACATTTTCATATATCTATCTCCTCTCCCTCTCTAAAAAACAC			CTGTGGGAAGAGGGGGTGATTATGGCTGGTGCTGTAGATACAAAGATATCAGCCTTGATC[CG]TGTTCTCCAGAGAGGGAGAGGAGACAGACACATGAAAATGCTTACCTGGGTGGCATAAGA	37	1	45276537	CAGGTAAGCATTTTCATGTGTCTGTCTCCTCTCCCTCTCTGGAGAACACG	F			BTBD19	NM_001136537	Body	chr1:45278765-45279644	N_Shelf								0.0207	0.679	0.419	0.452	0.482	0.279	0.194	0.604	0.675	0.482	0.69	0.573	0.763	0.418	0.631	0.214	1.08084	-0.471588	-0.277853	-0.103919	-1.36973	-2.05472	0.609048	1.05445	-0.103919	1.15433
cg21407196	CATCTATAACATACTACAAAATACAACCRAACTAATAACTAAACCCAACC			AACAGCAGGTGGCGGAACTTGAGAGTGTGCAGGGAGCTGGCCAGGGTCTCCAGAACCCTG[CG]GTTGGGCTCAGCCACCAGCTCGGTTGCACCCTGCAGCATGTTACAGATGGTGAGCTGTCG	37	1	46751975	ATCTGTAACATGCTGCAGGGTGCAACCGAGCTGGTGGCTGAGCCCAACCG	F			LRRC41	NM_006369	Body							1:46751766-46752062	Gene_Associated_Cell_type_specific		0.046	0.601	0.465	0.086	0.689	0.776	0.082	0.812	0.489	0.712	0.64	0.874	0.832	0.45	0.727	0.277	0.590976	-0.202308	-3.40979	1.14759	1.79256	-3.4848	2.11075	-0.0634888	1.30581	0.830075
cg15986841	ACAAATAAAACTAAACCCCACAACCCCCAAACCAAAAACATTTAAATACA	17773449	ACGAATAAAACTAAACCCCGCGACCCCCAAACCAAAAACGTTTAAATACG	ACTGGCTCCGCTGCCTCCGCCCCCGAACCGGGCCAGGACCCTTGGCGGGGGAGGGGAACG[CG]CACTTAAACGCTCCTGGCCTGGGGGCCGCGGGGCCCAGTCCTACCCGTGCGGACCCCGCT	37	1	53386900	ACGGGTAGGACTGGGCCCCGCGGCCCCCAGGCCAGGAGCGTTTAAGTGCG	F			ECHDC2	NM_018281	Body	chr1:53386617-53387523	Island				1:53159206-53160111	1:53386424-53387818	Promoter_Associated		0.031	0.028	0.422	0.019	0.016	0.145	0.908	0.32	0.692	0.814	0.852	0.507	0.529	0.256	0.619	0.363	-5.11746	-0.453826	-5.69018	-5.94251	-2.55987	3.30299	-1.08746	1.16784	2.12973	2.52526
cg23615488	TCATAAAATAAATTTCTAATTTATCCRACCAAAAACCCATAAATCACAAC			TTATGCTGGCTTCATAAAATGAATTTCTAGTTTATCCGGCCAAAGGCCCATGGATCACAA[CG]CTGTGACTAAACATTCTTTCAAGCATACAGCAAATATTTATTGGGTGCACGCTATGTGCT	37	1	66869943	CATAAAATGAATTTCTAGTTTATCCGGCCAAAGGCCCATGGATCACAACG	R										TRUE					0.0461	0.421	0.658	0.444	0.522	0.559	0.596	0.546	0.895	0.499	0.794	0.814	0.633	0.533	0.697	0.164	-0.459743	0.944091	-0.324525	0.127039	0.34207	0.560957	0.266209	3.0915	-0.00577079	1.94649
cg13244522	CAAAAATCTAACACACATCACTAAACTTAAAAAATAAAACATAAATACTC			AACACCTCTGATAGTCTTGCTCTGTCACCCAGGCTGGAGTGTTGTTGGTTCACTGGAACA[CG]AGTATTTATGTTTTATTTCTTAAGCTTAGTGATGTGTGTCAGACCTCTGAGCCCAAGCAA	37	1	70833274	AGAGGTCTGACACACATCACTAAGCTTAAGAAATAAAACATAAATACTCG	F			HHLA3	NM_001036646;NR_027404;NM_001036645;NM_001031693	3'UTR										0.014	0.726	0.687	0.385	0.307	0.643	0.441	0.809	0.854	0.855	0.56	0.7	0.775	0.532	0.759	0.227	1.40579	1.13415	-0.675728	-1.17462	0.848895	-0.34207	2.08257	2.54827	2.55987	0.347923
cg16377948	AAACATCTAATTTCACAATCTATAAACTATAAATTCCAACTCCCATTAAC			TGCTCTCTGATATTTTTTATTCTATTTTATTTCAATTTTATAAAAACCCTGGCTTTGACC[CG]CTAATGGGAGTTGGAATCCATAGTCTATAGATTGTGAAACTAGATGTCTCTTTAAGATCA	37	1	113221657	GACATCTAGTTTCACAATCTATAGACTATGGATTCCAACTCCCATTAGCG	F		rs2999155	MOV10	NM_020963;NM_001130079	Body	chr1:113217475-113218097	S_Shelf								0.0489	0.096	0.904	0	0	0.862	0.231	0.157	0.875	0.905	0.904	0.811	0.847	0.349	0.75	0.401	-3.23522	3.23522	-9.96434	-9.96434	2.64302	-1.73509	-2.42477	2.80735	3.25192	3.23522
cg09045105	CCCAAACATAAAAAACTAATATCCAACTAAAAATTCTCTCTCCACTAAAC			AGCGCTGGCCGAGGAGCTGGGAGGTCCGGTCCATGCGCTGGCCATCCAGGCACGGACCCC[CG]CCCAGTGGAGAGAGAACTCTCAGCTGGACACTAGCCCCCCATGCCTGGGTGGGAACAAGA	37	1	149871945	CCAGGCATGGGGGGCTAGTGTCCAGCTGAGAGTTCTCTCTCCACTGGGCG	F			BOLA1	NM_016074	Body	chr1:149871079-149871946	Island			TRUE					0.0387	0.247	0.2	0.2	0.612	0.185	0.79	0.604	0.901	0.818	0.909	0.375	0.409	0.372	0.669	0.297	-1.60814	-2	-2	0.657475	-2.13927	1.91146	0.609048	3.18603	2.16816	3.32034
cg25306932	TAAAACTACTAAAATATACACAAAACTCAATATTTAATCTATCCAACTTC			CATAGGGGAAATAAAACTACTAAAATATGCACAGGGCTCAATGTTTAATCTGTCCAGCTT[CG]TATACCTTATAATCATCACAGAAGAAAGGAGGTATATAAACATTACTTATCTCACCTCTC	37	1	151132257	CGAAGCTGGACAGATTAAACATTGAGCCCTGTGCATATTTTAGTAGTTTT	R			LYSMD1	NM_212551;NM_001136543	3'UTR										0.0253	0.786	0.64	0.438	0.652	0.8	0.777	0.81	0.86	0.761	0.87	0.809	0.818	0.682	0.821	0.139	1.87692	0.830075	-0.359639	0.905785	2	1.80087	2.09192	2.61891	1.67089	2.7425
cg03391436	TCTCATATACATTCATATCCCTCTCTTCTCTCTATCCTATCTTCTCTACC			CTGCCAGTGACTCTCATGTGCATTCATGTCCCTCTCTTCTCTCTGTCCTGTCTTCTCTGC[CG]CTGCCTCTTCTCTGCAGGTACACTTGCTGAAGGACCAGTTGGCTGCTGAGGCTGCGGCGC	37	1	162335175	CGGCAGAGAAGACAGGACAGAGAGAAGAGAGGGACATGAATGCACATGAG	R			NOS1AP	NM_014697;NM_001126060;NM_001164757	Body	chr1:162336876-162337321	N_Shore								0.0393	0.886	0.49	0.563	0.738	0.89	0.851	0.853	0.889	0.876	0.882	0.924	0.889	0.736	0.886	0.149	2.95827	-0.0577155	0.365502	1.49405	3.0163	2.51385	2.53673	3.00162	2.82059	2.90199
cg03433241	ACCTAAATAACRACCCTTAAAAATCAACATAAATCAACRAAACCAAAACC			TGGATAATGCCCACTCACTCAGGACAGGAAGGACATCGCGCACTTTCAGGCCGGCTGGTT[CG]GTCTTGGCCTCGTTGACTTATGTTGACTCTCAAGGGCCGCCACCCAGGCACCTGCCCAGG	37	1	166853278	CGGTCTTGGCCTCGTTGACTTATGTTGACTCTCAAGGGCCGCCACCCAGG	F	rs74123316					chr1:166853253-166853790	Island			TRUE	1:165119878-165120414	1:166853249-166854198	Unclassified		0.0329	0.217	0.676	0.73	0.107	0.297	0.791	0.822	0.825	0.816	0.85	0.565	0.662	0.47	0.757	0.287	-1.85132	1.06103	1.43494	-3.06105	-1.24306	1.92017	2.20726	2.23704	2.14886	2.5025
cg18183701	AACCCTATTAAAAAATTTAAAATCTTTCTCTTCCCAAATAAAACCAAAAC			CTCTGTCTCCAGGCCCTATTGAAAGGTTTAGGATCTTTCTCTTCCCAAGTGAAGCCAGGG[CG]GGTATCCCCCCTTCTTCCTCTGTCACCCTCCCAAAATCTGTTAGTCTCAGAGCCGGGAAG	37	1	203141724	CGCCCTGGCTTCACTTGGGAAGAGAAAGATCCTAAACCTTTCAATAGGGC	R			MYBPH	NM_004997	Body							1:203141103-203142252	Unclassified		0.0469	0.744	0.558	0.733	0.765	0.562	0.22	0.757	0.804	0.774	0.81	0.701	0.801	0.597	0.775	0.178	1.53916	0.336219	1.45697	1.7028	0.359639	-1.82597	1.63934	2.03634	1.77601	2.09192
cg11810998	CTAAAACCAATCCCTAAAAAAACRTCACCAAATCTCCTACTTAAACCACC			TCCGCCCCCTTCTCCCACTCCCCCGGACTGTGCCCAAGGTGTCCAGAGCTGCCTCAAGCC[CG]GTGGTCTAAGCAGGAGACTTGGTGACGCTCCTTCAGGGACTGGCTTCAGGAAGTTAACTG	37	1	212819593	TGAAGCCAGTCCCTGAAGGAGCGTCACCAAGTCTCCTGCTTAGACCACCG	F										TRUE					0.0339	0.293	0.519	0.177	0.414	0.52	0.555	0.458	0.767	0.456	0.679	0.636	0.616	0.413	0.602	0.189	-1.27081	0.109698	-2.21714	-0.50127	0.115477	0.318682	-0.242945	1.7189	-0.254573	1.08084
cg22558685	ACTTTCAACRTTCCAAAACTTAACAACACRAATAATCRACAATTCTTTAC			GACTCTGCACTGCTTTCAGCGTTCCAGGACTTAACAACACGGATGATCGGCAGTTCTTTG[CG]TTTATTTTTGGTCCTACATGTTGTTCTTCAAACCCATTTCCTCTTGTTCTTTCCCCAACA	37	1	212894643	CGCAAAGAACTGCCGATCATCCGTGTTGTTAAGTCCTGGAACGCTGAAAG	R	rs11120004	rs78145654								TRUE					0.0227	0.831	0.903	0.353	0.773	0.645	0.775	0.856	0.916	0.915	0.932	0.845	0.863	0.713	0.888	0.175	2.29783	3.21867	-0.874098	1.76778	0.86148	1.78427	2.57154	3.44689	3.42824	3.77672
cg22118524	RTTATCACCAAAATTTTTCTTCCAATAATAAATCTAAAAAAATCTATCAC			TGGCTGTCTGCAGCGCGAGGTTCACGTCTATTGTTTTATGCCTCCGGGAGAGCTACCCCG[CG]TGATAGATCTTTTCAGATCCATCACTGGAAGAAAAACCCTGGTGATAACGATTATCTCCC	37	1	217311547	TTATCACCAGGGTTTTTCTTCCAGTGATGGATCTGAAAAGATCTATCACG	F			ESRRG	NM_001134285	TSS1500	chr1:217311467-217311773	Island				1:215377373-215378417				0.0366	0.405	0.475	0.078	0.063	0.345	0.35	0.749	0.456	0.259	0.813	0.412	0.511	0.286	0.533	0.247	-0.554968	-0.14439	-3.56322	-3.89463	-0.924899	-0.893085	1.57728	-0.254573	-1.51652	2.12022
cg07903237	TAAAACTTCTCCAACCATACAACAAAATCCAACCCTACTCTCAAAAAACC			GGGAGGGCCCTCGAAACGGAAACAGGAGATTAACGATTCCTTCGAGGAAAAAGGCACCCT[CG]GCTTCTTGAGAGCAGGGCTGGACTCTGCTGCATGGTTGGAGAAGCTCTAGCACCTAGCTC	37	1	221064388	CGGCTTCTTGAGAGCAGGGCTGGACTCTGCTGCATGGTTGGAGAAGCTCT	F						chr1:221064889-221065600	N_Shore		RDMR						0.0354	0.197	0.624	0.637	0.104	0.146	0.135	0.539	0.621	0.823	0.561	0.415	0.387	0.307	0.558	0.251	-2.0272	0.730813	0.811324	-3.10692	-2.54827	-2.67974	0.225519	0.712395	2.21714	0.35378
cg07241917	AAAAAAAAAACCTTTCCATCTTTTCCAACATCTTAAATTTCACTTTACRC			GGAGACTCCAGGGAGAAGAGGCCTTTCCATCTTTTCCAGCATCTTGAATTTCACTTTGCG[CG]TTTCTTTCTACTTTTTGGTTTGATCTGCCTGCCTTGGGGGCTTGGAACCTCAGAGGGAAA	37	1	221069699	CGCGCAAAGTGAAATTCAAGATGCTGGAAAAGATGGAAAGGCCTCTTCTC	R						chr1:221067447-221068185	S_Shore		RDMR						0.0401	0.371	0.566	0.732	0.282	0.414	0.705	0.724	0.795	0.807	0.818	0.538	0.574	0.512	0.709	0.198	-0.761641	0.383107	1.44961	-1.34829	-0.50127	1.25691	1.39132	1.95533	2.06397	2.16816
cg25138649	TTTTAAAAAACCAACAAAACCRCAACCAAAAAACRACTCTATAAAATCCC			GGGAGTTGGAGGGAAGGACTCACCAGAGCAGCTGCCTCCCGTCCCCACCCAACACACATC[CG]GGACTCCACAGAGCCGCTTCCTGGCTGCGGTCCTGCTGGCTCCCCAAAAACCCATCAAGG	37	1	223740057	CGGGACTCCACAGAGCCGCTTCCTGGCTGCGGTCCTGCTGGCTCCCCAAA	F			CAPN8	NM_001143962	Body	chr1:223741965-223744525	N_Shore								0.0354	0.501	0.343	0.75	0.417	0.316	0.093	0.639	0.849	0.696	0.853	0.754	0.288	0.403	0.68	0.277	0.00577079	-0.937685	1.58496	-0.483449	-1.11407	-3.2858	0.823817	2.49122	1.19502	2.53673
cg01557798	CRTAAAATCCAAAATTACAAATATCCRTTCCTAATACRCAAAATACRAAC			GTCTGTCCGGTCGTGGAATCCAGGGTTGCAGGTGTCCGTTCCTGGTGCGCAAAATGCGGG[CG]ACGCCCCACGACCTATTCTAAACACCCGCAACCCGCTTTCCCCACCCAGTCCCCTGCCCG	37	1	228400628	CGCCCGCATTTTGCGCACCAGGAACGGACACCTGCAACCCTGGATTCCAC	R			OBSCN	NM_052843;NM_001098623	Body	chr1:228399471-228402037	Island				1:226466095-226467390				0.0403	0.354	0.254	0.439	0.097	0.425	0.761	0.697	0.736	0.699	0.697	0.436	0.5	0.388	0.628	0.239	-0.867785	-1.55435	-0.35378	-3.21867	-0.436099	1.67089	1.20184	1.47917	1.21553	1.20184
cg04924099	ACAACAAACTACTAACCCAAAAAACCTAAACCCAAAACACAACCATAATC			CAACAACTCCAACAACAAGCTGCTGGCCCAGGAGGCCTGGGCCCAGGGCACAGCCATGGT[CG]GCGTCAGAGAGCCCCTTGTCTTCCGCGTGGATGCCAGAGGCAGTGTGGACTGGGCTGCTT	37	1	228547769	CAACAAGCTGCTGGCCCAGGAGGCCTGGGCCCAGGGCACAGCCATGGTCG	R			OBSCN	NM_052843;NM_001098623	Body	chr1:228548077-228548330	N_Shore				1:226614078-226614946				0.0092	0.542	0.265	0.502	0.296	0.32	0.098	0.627	0.467	0.665	0.699	0.439	0.713	0.337	0.602	0.265	0.242945	-1.47175	0.0115416	-1.24998	-1.08746	-3.20227	0.74929	-0.190713	0.989193	1.21553
cg03145930	CCAAAAATTTTTTTATACCCCCAATTCCTTCATTTACTTAAAAATAATTC			GGCAGAGAGAGAAATGAATCAAAGGGAAACGGAATATTTTTTCAGACATATTAATGTCTC[CG]AATTACCTTTAAGTAAATGAAGGAATTGGGGGTATAAAAAAATTTCTGGAGCATACATGT	37	1	228870556	CAGAAATTTTTTTATACCCCCAATTCCTTCATTTACTTAAAGGTAATTCG	F			RHOU	NM_021205	TSS1500	chr1:228870810-228872297	N_Shore								0.0116	0.343	0.538	0.081	0.191	0.366	0.158	0.659	0.428	0.619	0.501	0.399	0.525	0.28	0.522	0.242	-0.937685	0.219713	-3.50407	-2.08257	-0.792639	-2.4139	0.950507	-0.418404	0.700148	0.00577079
cg17039722	CCCTTTCCTTCTATTTTTCAACRTATTTAACTTCCTAAATCAACTCCTCC			AGAGAGGAGACAGAAGAGTGGGCAAGGGCCCTCTCCACCCATAACTACTGGCCGCACTTC[CG]GAGGAGCTGATCTAGGAAGCTAAATACGCTGAAAAACAGAAGGAAAGGGCTGGGAAGACA	37	1	230558448	CGGAGGAGCTGATCTAGGAAGCTAAATACGCTGAAAAACAGAAGGAAAGG	F						chr1:230561103-230562702	N_Shelf			TRUE					0.0153	0.284	0.192	0.071	0.444	0.365	0.058	0.449	0.843	0.814	0.84	0.336	0.2	0.236	0.58	0.345	-1.33407	-2.07325	-3.70979	-0.324525	-0.79886	-4.0216	-0.295337	2.42477	2.12973	2.39232
cg01176047	CTATTCATATATTATTTCACATATTTTAACTCTAACTTACAACACCATTC			CTGACCAGGCATTTTTTTTTCTGAGTAAGACACCTTCTGGGCCTGCTGTCATCCTTACTC[CG]AATGGTGCTGCAAGCCAGAGTCAAAACATGTGAAATAATACATGAATAGGTCTATAATAC	37	1	240655362	TATTCATGTATTATTTCACATGTTTTGACTCTGGCTTGCAGCACCATTCG	F			GREM2	NM_022469	3'UTR	chr1:240656253-240656720	N_Shore			TRUE					0.0382	0.836	0.844	0.589	0.884	0.869	0.669	0.885	0.928	0.916	0.874	0.93	0.805	0.782	0.89	0.108	2.34981	2.4357	0.519129	2.92992	2.72979	1.01517	2.94404	3.68806	3.44689	2.79421
cg19778253	CAACCTCRCTTAATAAAATAACTAAACAAACAACAATTATCCTCAATTAC			TATTGCTAATCCAGCCTCGCTTGATGAAATGGCTAAACAGGCAACAGTTGTCCTCAATTG[CG]TAGGACCAGTAAGTAATCAACCCTTCTTTGTATCAGAACAAACAATCCATTCATTTCTAG	37	1	246890297	CGCAATTGAGGACAACTGTTGCCTGTTTAGCCATTTCATCAAGCGAGGCT	R			SCCPDH	NM_016002	Body	chr1:246887264-246888028	S_Shelf					1:246890282-246890597	Unclassified_Cell_type_specific		0.0498	0.831	0.899	0.412	0.861	0.826	0.711	0.868	0.905	0.884	0.896	0.889	0.888	0.757	0.888	0.132	2.29783	3.15397	-0.513172	2.63093	2.24705	1.29878	2.71716	3.25192	2.92992	3.10692
cg15133201	CTCCCATAAAAACCCTACAATCAACTAAAACACCTCTTATAAAACTTCCC			GAGTTTGGGGCATAGCAAAGATCATGACAACAAGAAAGAATTGGCAGAGTATGTGTTTAG[CG]GGAAGTTTCATAAGAGGTGTTTCAGTTGACTGCAGGGTTCCCATGGGAGAAGCAGGATTA	37	1	248852044	CGGGAAGTTTCATAAGAGGTGTTTCAGTTGACTGCAGGGTTCCCATGGGA	F	rs75948977					chr1:248855030-248855470	N_Shelf								0.0314	0.379	0.6	0.165	0.528	0.307	0.062	0.474	0.93	0.8	0.528	0.494	0.466	0.34	0.615	0.275	-0.712395	0.584963	-2.33931	0.161751	-1.17462	-3.91925	-0.150176	3.7318	2	0.161751
cg07167063	TCTTCCACTCRTTTTCTAAAATACAACRAATACCATTCCCTCAATTCTAC			GAATCCTTTCATCTTCCACTCGTTTTCTGGGGTGCAGCGAGTGCCATTCCCTCAGTTCTA[CG]TAAGTCAACTGAGCTGTTCCCTGCTGGTGGGTGTGCGGTTGGTTTCCCTTTTGAAGGCTG	37	2	438658	CGTAGAACTGAGGGAATGGCACTCGCTGCACCCCAGAAAACGAGTGGAAG	R											2:428635-429338	2:437762-438928	Unclassified		0.0124	0.746	0.682	0.595	0.837	0.866	0.683	0.857	0.908	0.809	0.88	0.87	0.859	0.735	0.864	0.129	1.55435	1.10074	0.554968	2.36036	2.69213	1.1074	2.58328	3.30299	2.08257	2.87447
cg18995558	AATTCCTCCRCCTATCTCCRAAATAAACAATATAAATTTAATACCAATAC			CTCCACAGTCACGGTGCCGGACCCTCTCCCGATAACTGGACACGTGTCTCCCACAGGACA[CG]CACTGGCACTAAATCCACACTGCCCATCTCGGAGACAGGCGGAGGAACTCCCGAGCTGAG	37	2	1544370	CGCACTGGCACTAAATCCACACTGCCCATCTCGGAGACAGGCGGAGGAAC	F			TPO	NM_175719;NM_000547;NM_175721;NM_175722	Body	chr2:1544272-1544489	Island				2:1523280-1523520				0.0255	0.16	0.078	0.236	0.094	0.214	0.049	0.177	0.914	0.118	0.894	0.201	0.616	0.139	0.487	0.348	-2.39232	-3.56322	-1.69479	-3.26878	-1.87692	-4.27859	-2.21714	3.40979	-2.90199	3.07621
cg01629007	ATCRACCATCAAACCATACTATACATACTCCTAAATAAACTACAATATCC			GTTCCGTTGAGGTCGACCATCAAGCCATGCTGTACATGCTCCTGAATGAGCTGCAATGTC[CG]TTCAAAGATTTCTCCCGCCCGTGCCTGTTCAACTGTGTAAGGATCCCTCGGATACCGGAA	37	2	1657462	CGGACATTGCAGCTCATTCAGGAGCATGTACAGCATGGCTTGATGGTCGA	R			PXDN	NM_012293	Body						2:1636469-1636527			TRUE	0.0378	0.469	0.79	0.134	0.108	0.67	0.057	0.649	0.775	0.629	0.875	0.66	0.458	0.371	0.674	0.303	-0.179124	1.91146	-2.69213	-3.04601	1.0217	-4.04822	0.886747	1.78427	0.761641	2.80735
cg21647182	ACTAACCTTATTCCRATATCCRAAAAATCCTTACACAATTAAACAAACAC			AAGCCATGCTGTACATGCTCCTGAATGAGCTGCAATGTCCGTTCAAAGATTTCTCCCGCC[CG]TGCCTGTTCAACTGTGTAAGGATCCCTCGGATACCGGAACAAGGCCAGCAAATCATTTGG	37	2	1657483	CTGGCCTTGTTCCGGTATCCGAGGGATCCTTACACAGTTGAACAGGCACG	F			PXDN	NM_012293	Body						2:1636469-1636527			TRUE	0.016	0.606	0.772	0.194	0.083	0.752	0.071	0.772	0.898	0.568	0.88	0.713	0.854	0.413	0.781	0.368	0.621122	1.75957	-2.05472	-3.46574	1.60039	-3.70979	1.75957	3.13815	0.39486	2.87447
cg09921371	TAACCCACAAATAAACATCACACCTTCTAACAAACTTTACATACAAAACA	73786360	TAACCCGCGAATAAACATCACGCCTTCTAACGAACTTTACATACAAAACG	GGACGCTGTCAATGTTGTTGGTCGCAGAGCACGCATACTCTCCGCTGTCCCCCTGTACGA[CG]TTCTGTATGTAAAGCCCGCCAGAAGGCGTGATGTTCACCCGCGGGTCAACTGGCAAGGGT	37	2	1670073	TGACCCGCGGGTGAACATCACGCCTTCTGGCGGGCTTTACATACAGAACG	F	rs76057922		PXDN	NM_012293	Body	chr2:1669991-1670203	Island				2:1648999-1649210				0.0436	0.964	0.645	0.971	0.195	0.902	0.037	0.947	0.961	0.855	0.966	0.979	0.988	0.619	0.949	0.33	4.74296	0.86148	5.06535	-2.04551	3.20227	-4.70194	4.1593	4.62299	2.55987	4.82842
cg00993484	AACAAAACCCTACAAAAATAATAACATCRAAATCTAAACTAAACCCACTC			CCAGTGGGTTCAGATTAGACTCCGGGTGCCATCGCCCCTGCGGGATCCTGCGCACACATT[CG]AGTGGGTTTAGTTCAGATTCCGATGCCATCACCCCTGCAGGGTCCTGTCCACGCACTCCA	37	2	1751169	CGAGTGGGTTTAGTTCAGATTCCGATGCCATCACCCCTGCAGGGTCCTGT	F						chr2:1746833-1748971	S_Shelf								0.0451	0.404	0.59	0.151	0.232	0.343	0.02	0.184	0.796	0.656	0.807	0.351	0.671	0.29	0.578	0.288	-0.560957	0.525091	-2.49122	-1.72698	-0.937685	-5.61471	-2.14886	1.9642	0.931287	2.06397
cg07054687	CAATAAAAACTACTAACCTAAAAACTAAAACAACAAATAAAATCAAAACA	12778447	CGATAAAAACTACTAACCTAAAAACTAAAACGACAAATAAAATCGAAACG	GACGTCCCATTGAGGACAGACGGAGAAAGACAAACGTGCTCCCCCGACACTCACACGGGA[CG]CCCCGATTCCATTTGCCGCCCCAGCTCCCAGGCCAGCAGCCTCCATCGGGGCTCACCGGG	37	2	1788153	CGCCCCGATTCCATTTGCCGCCCCAGCTCCCAGGCCAGCAGCCTCCATCG	F		rs74971938									2:1766934-1767295				0.0352	0.831	0.728	0.069	0.085	0.162	0.033	0.795	0.904	0.381	0.883	0.539	0.469	0.318	0.662	0.344	2.29783	1.42033	-3.75411	-3.42824	-2.37096	-4.87298	1.95533	3.23522	-0.700148	2.9159
cg10526376	TCAAAATTAAAAAACCAACCACCATCACCTACATTTTCACAAAAACTCCA	51644447	TCAAAATTAAAAAACCGACCACCATCACCTACATTTTCGCAAAAACTCCG	CCTCCATCGGGGCTCACCGGGTGCCTTCCCTTCCCCGGGAAGCTCCCACGCCCAGCCTGC[CG]GAGTCTCTGCGAAAATGCAGGTGATGGTGGTCGGCTTCCTAACTCTGAGGAGCTCGGGAT	37	2	1788254	TCAGAGTTAGGAAGCCGACCACCATCACCTGCATTTTCGCAGAGACTCCG	F		rs6751291									2:1766934-1767295				0.028	0.806	0.21	0.105	0.537	0.564	0.417	0.912	0.267	0.851	0.935	0.792	0.773	0.44	0.755	0.315	2.05472	-1.91146	-3.0915	0.21391	0.371367	-0.483449	3.37346	-1.45697	2.51385	3.84645
cg04725776	AACTAAAACACCCAAACTAAACACACCCAAACCTTAATTCTAAACTCCAC			GTCTCTGCTCCGGGCTCTGGTGTGAACTGAGTTGAATCGGATGAGATGCGTCTGGGGAAT[CG]TGGAGTCCAGAACCAAGGCTTGGGTGTGTCCAGCTTGGGTGCTTCAGCCCTTGAAGCTGA	37	2	1800835	CGTGGAGTCCAGAACCAAGGCTTGGGTGTGTCCAGCTTGGGTGCTTCAGC	F		rs13420700	MYT1L	NM_015025	Body	chr2:1801618-1802060	N_Shore								0.0221	0.681	0.789	0.482	0.449	0.77	0.149	0.774	0.807	0.791	0.752	0.808	0.879	0.553	0.802	0.249	1.0941	1.90278	-0.103919	-0.295337	1.74322	-2.51385	1.77601	2.06397	1.92017	1.60039
cg03124974	CTAATTCCRAAAATACRACAACACCCAAAATATCCTACCTTATATAACAC			GGGTCCAGGCCCTGATTCCGGGGATGCGACAGCACCCAGAATGTCCTGCCTTGTGTGGCA[CG]TGGGACCGGGGACTCGGGCCCCAGGGCTCCCAACCCTGGCTGTGGAGAGTGGGTGGCTCC	37	2	3486393	TGATTCCGGGGATGCGACAGCACCCAGAATGTCCTGCCTTGTGTGGCACG	R											2:3465155-3465496				0.0334	0.759	0.78	0.435	0.615	0.75	0.736	0.788	0.853	0.837	0.765	0.734	0.929	0.679	0.818	0.139	1.65507	1.82597	-0.377235	0.675728	1.58496	1.47917	1.89413	2.53673	2.36036	1.7028
cg15541040	AAACTCAAAATATAATATAACTAAAAATAAAACCCRATAACACCTTCAAC			AGGGAGTGGACAGGTTGCGTGCGTGCTCTGACGGTGGGATCCAGACCCCCTCCTCTCCTG[CG]TTGAAGGTGCCACCGGGCCTCATCCCCAGCCACATCACATCCTGAGCCTCTTACAGGCAG	37	2	3486749	GGCTCAGGATGTGATGTGGCTGGGGATGAGGCCCGGTGGCACCTTCAACG	F										TRUE	2:3465713-3465823				0.0446	0.13	0.63	0.417	0.912	0.552	0.921	0.903	0.93	0.903	0.932	0.76	0.814	0.594	0.874	0.28	-2.7425	0.767827	-0.483449	3.37346	0.30117	3.54328	3.21867	3.7318	3.21867	3.77672
cg11413778	AATAAATTATCACAACCCRCAACTACAAAATAAACCATATAACCAACCRC			ACTCATCGAGCTCCAGCGCTCTTCCAGGGGCTTTCCGCTATCAGTCACGTTTGGATACAT[CG]CGGTTGGCCATATGGTTCACTTTGCAGCTGCGGGCTGTGACAACTTACTTGATCTGTCAA	37	2	3715083	CGCGGTTGGCCATATGGTTCACTTTGCAGCTGCGGGCTGTGACAACTTAC	F			ALLC	NM_018436	5'UTR					TRUE	2:3692769-3692991				0.0177	0.694	0.886	0.199	0.75	0.863	0.585	0.884	0.885	0.897	0.864	0.897	0.93	0.663	0.893	0.23	1.1814	2.95827	-2.00903	1.58496	2.65518	0.495325	2.92992	2.94404	3.12246	2.66742
cg02414889	AAATATTTTCTTCCCAAACTCTTAATACAAAAACTAAACCCCCTCTCACC			GTAACAGAGGAGTGAGGTAAGGCCCCAGGGAACTATCCCCAGTGGATCCCTGCTGCCCTG[CG]GTGAGAGGGGGTCTAGCTCCTGCACTAAGAGCCTGGGAAGAAAACACTTCCCGTAATGGG	37	2	7059030	AGTGTTTTCTTCCCAGGCTCTTAGTGCAGGAGCTAGACCCCCTCTCACCG	F			RNF144A	NM_014746	5'UTR	chr2:7057530-7058433	S_Shore					2:7058871-7059205	Unclassified_Cell_type_specific		0.0351	0.43	0.325	0.207	0.624	0.656	0.27	0.477	0.822	0.629	0.479	0.613	0.829	0.419	0.642	0.223	-0.406625	-1.05445	-1.93769	0.730813	0.931287	-1.43494	-0.132822	2.20726	0.761641	-0.121258
cg12588880	AATTTCCAAAAACCCCAATCCCCAAAACCCTAAAATACTAACTATAAACC			TCAGCTGACGAGGTTTCCAAGAACCCCAGTCCCCAGGGCCCTAGAATGCTGGCTGTGGAC[CG]ATGGGATTCTTAGACCCGGGTCACCTGCGTCAACAGCCCTGGGCTGGGCGGAGGGCAGCC	37	2	8597159	CGGTCCACAGCCAGCATTCTAGGGCCCTGGGGACTGGGGTTCTTGGAAAC	R						chr2:8596907-8597573	Island				2:8513863-8515067				0.0389	0.388	0.707	0.833	0.541	0.72	0.069	0.865	0.881	0.827	0.816	0.8	0.644	0.543	0.806	0.263	-0.657475	1.27081	2.31847	0.237134	1.36257	-3.75411	2.67974	2.88818	2.25712	2.14886
cg01055594	ACTATATTTAATAAACTAACRCCACTAACCAAATAAAAATACAAATATAC			AAAAGCCATTTACTGTATTTGATAGGCTGGCGCCACTGGCCAGATGAAAGTGCAAATGTG[CG]TACTGAGATCTTACAACCCTTCTCTGTGTCTTTGGGGATTGGAGAACCTCTAGAGCAATT	37	2	20190349	CGCACATTTGCACTTTCATCTGGCCAGTGGCGCCAGCCTATCAAATACAG	R			WDR35	NM_020779;NM_001006657	TSS1500	chr2:20189588-20190229	S_Shore					2:20189319-20190447	Promoter_Associated		0.0063	0.631	0.616	0.257	0.624	0.702	0.171	0.736	0.748	0.784	0.809	0.795	0.824	0.5	0.783	0.283	0.774019	0.681824	-1.53159	0.730813	1.23616	-2.27738	1.47917	1.56961	1.85982	2.08257
cg02079741	TAAAAACATCCRAAACTAAACAATACRTTTCAAAATCTAAAACAACTCCC			CCCGGTTCTGTTGAGGGCATCCGAAACTAGACAGTGCGTTTCAGGATCTAGGACAGCTCC[CG]CCCCGGCCACCTGTTTTTAACCCCAGCTAGGTCTTGGAGAGAAGAGACCCAACTATTCTG	37	2	25390424	GAGGGCATCCGAAACTAGACAGTGCGTTTCAGGATCTAGGACAGCTCCCG	R		rs35626084	POMC	NM_000939;NM_001035256	5'UTR	chr2:25391072-25391875	N_Shore				2:25243870-25243934				0.0372	0.284	0.84	0.244	0.208	0.209	0.088	0.553	0.814	0.787	0.591	0.419	0.456	0.312	0.603	0.291	-1.33407	2.39232	-1.63151	-1.92892	-1.92017	-3.37346	0.307005	2.12973	1.88551	0.531057
cg01372249	CACRACTTCATAAAAATAACAAAACCTACCTTAACATTTCAATCATACCC			CTTATATTATTCACGGCTTCATAAAAATAACAAGACCTGCCTTAGCATTTCAATCATACC[CG]GACTAATTTCAGTGACTGCTCAGGGATTTCGTTTTTATTAACATTTAGATCCGCTGCAAC	37	2	45570698	CGGGTATGATTGAAATGCTAAGGCAGGTCTTGTTATTTTTATGAAGCCGT	R										TRUE					0.0057	0.104	0.186	0.185	0.184	0.211	0.506	0.238	0.83	0.668	0.478	0.42	0.704	0.229	0.556	0.327	-3.10692	-2.12973	-2.13927	-2.14886	-1.90278	0.0346263	-1.67883	2.28758	1.00866	-0.127039
cg12351433	ATTATTAAATCACTAAACACTATCRCAAATCAAAACAAAACAAACTCAAC			CCCTTCCACACACCCTTCCCTGCCGGCCCGCCCCTGCCCTCCCCCTCTTACCGCGCACCC[CG]CTGAGTCTGCTCTGCCTTGACCTGCGACAGTGCCCAGTGACCCAATAACCTCCTTCCTGC	37	2	48982957	TTATTGGGTCACTGGGCACTGTCGCAGGTCAAGGCAGAGCAGACTCAGCG	F			LHCGR	NM_000233	TSS200	chr2:48982621-48982958	Island								0.0388	0.648	0.837	0.12	0.742	0.684	0.624	0.825	0.847	0.877	0.758	0.814	0.837	0.609	0.826	0.217	0.880418	2.36036	-2.87447	1.52405	1.11407	0.730813	2.23704	2.46883	2.83392	1.64719
cg10043829	AAAACTAACTATAAACTCRAAATTACTATATACAACATCCCTTCCRAACC			CACGGTTCCTCCGGTACAGATTGAGGATGTGGCAGATGGTGGAGTCGGCTGTTTCTTCCT[CG]GCTCGGAAGGGATGTTGCACACAGCAATCCCGAGCTCACAGCCAGCCTTGATGTCCATCC	37	2	49143334	CGGCTCGGAAGGGATGTTGCACACAGCAATCCCGAGCTCACAGCCAGCCT	F	rs73928356										2:48996692-48997098				0.0399	0.714	0.82	0.166	0.856	0.73	0.202	0.849	0.827	0.874	0.824	0.782	0.897	0.581	0.842	0.261	1.31991	2.18763	-2.32886	2.57154	1.43494	-1.98203	2.49122	2.25712	2.79421	2.22707
cg03785144	AAAACCCCCAATCAACCTAAAACCTAAAACCAAACATCCATACAACTCCA	14767345	AAAACCCCCAATCAACCTAAAACCTAAAACCAAACGTCCATACAACTCCG	GGCAGTATGGCGGAGGCCATGGGGGCCCCTCGGCATTCACACACAGCCTGGCCTCCCCTG[CG]GAGCTGCATGGACGCCTGGCTCCAGGCTCCAGGCTGACTGGGGGCCTCTGCCTCCAGGAG	37	2	96051443	GAGGCCCCCAGTCAGCCTGGAGCCTGGAGCCAGGCGTCCATGCAGCTCCG	F			KCNIP3	NM_013434;NM_001034914	3'UTR	chr2:96054894-96055143	N_Shelf								0.0188	0.372	0.195	0.444	0.69	0.592	0.22	0.714	0.807	0.679	0.447	0.595	0.781	0.419	0.671	0.252	-0.755462	-2.04551	-0.324525	1.15433	0.537028	-1.82597	1.31991	2.06397	1.08084	-0.307005
cg00872435	TCAAATACTACTCCCTAAAAAACAAAACTATTACTCTAACACCTCATCTC			ATCTTTTTAGATCAGGTACTACTCCCTAGGAAGCAGGACTATTACTCTGACACCTCATCT[CG]CTCCTCTGCCCTGCCAAACCAGGCTCAAACTCCTGCTGTCCTGGCTCTCACTGCCCAAAC	37	2	98645122	CAGGTACTACTCCCTAGGAAGCAGGACTATTACTCTGACACCTCATCTCG	R										TRUE					0.0425	0.58	0.731	0.664	0.278	0.669	0.082	0.759	0.84	0.713	0.842	0.694	0.615	0.501	0.744	0.243	0.465664	1.44227	0.982722	-1.37691	1.01517	-3.4848	1.65507	2.39232	1.31285	2.4139
cg26134692	TTACRATAAAAAATATACAAATAACCCTATCCTATTCCAAATTCTTTCCC			GCCAAGGAAAATTACGGTAGGGAATGTACAAATGGCCCTGTCCTATTCCAGATTCTTTCC[CG]ATTTTACAACCAGTTTGTTTCATTTGTTTATAAGTCAGAGAACCTATATTAAGAACCCCT	37	2	101778863	CGGGAAAGAATCTGGAATAGGACAGGGCCATTTGTACATTCCCTACCGTA	R										TRUE					0.0384	0.607	0.606	0.63	0.522	0.485	0.149	0.556	0.71	0.581	0.751	0.798	0.759	0.5	0.693	0.193	0.627167	0.621122	0.767827	0.127039	-0.0865877	-2.51385	0.324525	1.29177	0.471588	1.59267
cg05603944	AAAATCTATAATCCCCAAAAATACAAACAAATCCCTTAAAACCATCTATC			ACTCCAGGCTGGAGGTCTATGGTCCCCAGGAGTGCAGGCAGGTCCCTTGGAACCATCTGT[CG]CAGAGACCAGACCAACCACCCCACAGGCTCCATGGGGTCCACCAGGGCCCATGCTGACAG	37	2	127817030	AGGTCTATGGTCCCCAGGAGTGCAGGCAGGTCCCTTGGAACCATCTGTCG	R			BIN1	NM_139348;NM_139347;NM_139346;NM_139351;NM_139345;NM_004305;NM_139350;NM_139344;NM_139343;NM_139349	Body	chr2:127817994-127818231	N_Shore					2:127816411-127817190	Unclassified_Cell_type_specific		0.0143	0.801	0.542	0.469	0.612	0.87	0.657	0.887	0.834	0.878	0.804	0.816	0.824	0.659	0.841	0.182	2.00903	0.242945	-0.179124	0.657475	2.7425	0.937685	2.97261	2.32886	2.84734	2.03634
cg22282764	CAAAAATCATAACCTAATAAATAATTTCTATCCCTTAATATCTCTAATTC			AACCCTCAGGACAGAAATCATGACCTAATGGGTGATTTCTATCCCTTAATGTCTCTGATT[CG]CTGGGTGTTTTAATAGCTCCCTCATATTTAAGTAGATGACCAACGGTCTATTTTTTTTTA	37	2	145942606	AGAAATCATGACCTAATGGGTGATTTCTATCCCTTAATGTCTCTGATTCG	R		rs73962267								TRUE					0.0358	0.921	0.849	0.876	0.828	0.896	0.607	0.911	0.92	0.941	0.899	0.921	0.915	0.83	0.918	0.088	3.54328	2.49122	2.82059	2.26722	3.10692	0.627167	3.35557	3.52356	3.99541	3.15397
cg02474731	CTTCCCCAATCCCTCTATTTAAAAAAACCTAAAATAACCTATTTTTAATC			AGCTTGGGCAAGCCTGTGCACATACACTAAGAGAAAAACTTTCTGAGGTCTAGCAGCTGT[CG]ATCAAAAATAGGTTATCCTAGGCCCTTCCAAATAGAGGGACTGGGGAAGGAAGTTTAATT	37	2	150185860	TTCCCCAGTCCCTCTATTTGGAAGGGCCTAGGATAACCTATTTTTGATCG	F			LYPD6	NM_194317	TSS1500	chr2:150186463-150187492	N_Shore					2:150185400-150186753	Unclassified_Cell_type_specific		0.0299	0.559	0.807	0.7	0.126	0.781	0.069	0.611	0.93	0.88	0.896	0.81	0.763	0.507	0.815	0.308	0.34207	2.06397	1.22239	-2.79421	1.83439	-3.75411	0.651402	3.7318	2.87447	3.10692
cg14471364	TAAAAAATTCCRAAATACRACCACTATACAAACATTCCTATTCTAACAAC			GCTTGGAATCCTGAGAAATTCCGGGGTGCGGCCACTATGCAAGCATTCCTATTCTGACAG[CG]GGGACAAATGGAGAGGGGACCTTACAACCTCCTTTGGAGAAGAATATATGAGAAACTCAC	37	2	157177936	GAGAAATTCCGGGGTGCGGCCACTATGCAAGCATTCCTATTCTGACAGCG	R						chr2:157176251-157177346	S_Shore				2:156885906-156886183				0.0022	0.148	0.122	0.446	0.174	0.115	0.614	0.685	0.893	0.808	0.394	0.546	0.768	0.27	0.682	0.413	-2.52526	-2.84734	-0.312842	-2.24705	-2.94404	0.669638	1.12075	3.06105	2.07325	-0.621122
cg11856078	TTTAAAAACATCAAAACTTAAAACAAACACATCTTCCACAAAAAAAAACA	54756365	TTTAAAAACATCGAAACTTAAAACAAACGCGTCTTCCACAAAAAAAAACG	TTTTGACCTGGATTTGAGAGCATCGGGGCTTGAGACAAGCGCGTCTTCCACAGAGAGAGG[CG]AGGCCCAGGCAGGGAGCCCCCCAGCCTTTACTCTCGGCACCTCGGCGCTGCCGCGCGGCG	37	2	157178165	CGCCTCTCTCTGTGGAAGACGCGCTTGTCTCAAGCCCCGATGCTCTCAAA	R						chr2:157176251-157177346	S_Shore				2:156886374-156886545	2:157177976-157178406	Unclassified_Cell_type_specific		0.0011	0.061	0.091	0.056	0.098	0.077	0.56	0.562	0.624	0.855	0.286	0.499	0.538	0.157	0.561	0.404	-3.94424	-3.32034	-4.07529	-3.20227	-3.5834	0.347923	0.359639	0.730813	2.55987	-1.31991
cg14971567	CAAACCTACACTATAATCTTAAATTCTTTCCACCTAATCCTCCTTCCTTC			AGTATATGCAGAGAGCCTCAGACCATGATGCACGCCTGACAATTTTGCAGAAGGAAAAGA[CG]AAGGAAGGAGGATTAGGTGGAAAGAACCTAAGACTACAGTGCAGGTCTGCGAAAGTCTCA	37	2	192759994	AGACCTGCACTGTAGTCTTAGGTTCTTTCCACCTAATCCTCCTTCCTTCG	F										TRUE					0.0376	0.23	0.186	0.124	0.359	0.373	0.245	0.262	0.899	0.304	0.861	0.397	0.383	0.253	0.518	0.265	-1.74322	-2.12973	-2.82059	-0.836341	-0.74929	-1.62369	-1.49405	3.15397	-1.19502	2.63093
cg06644998	CAATTATATAAACRAAATAACACAATAACATATCACATTCCATTTACATC			CATCAAAGAGGCAATTGTGTGAACGAAATAACACAGTAACATGTCACATTCCATTTACAT[CG]ATTTATCAAATCCAGGAAGAAGCCTTCGCACTTTCCGGACTAGTGATCAGCACTAGGCCA	37	2	200942279	CGATGTAAATGGAATGTGACATGTTACTGTGTTATTTCGTTCACACAATT	R										TRUE					0.0108	0.472	0.299	0.072	0.114	0.522	0.067	0.599	0.288	0.695	0.559	0.602	0.578	0.258	0.554	0.296	-0.161751	-1.22927	-3.68806	-2.95827	0.127039	-3.79964	0.578954	-1.30581	1.1882	0.34207
cg17285709	TATAAAAAACCTCTCTACCTTAACACCCCATTCCCTACACTTAACTCTTC			GTTCCGCCGCCTTCTTCCCAGGTGCCCTGGCTTCTCGGCTGCCCGGCCCCAGAAGTGAGA[CG]AAGAGCCAAGTGCAGGGAATGGGGTGTCAAGGTAGAGAGGCTCCCCACAGGAAGGTCAGA	37	2	220300242	GTGGGGAGCCTCTCTACCTTGACACCCCATTCCCTGCACTTGGCTCTTCG	F			SPEG	NM_005876	Body	chr2:220299483-220300243	Island								0.0474	0.589	0.72	0.439	0.601	0.509	0.617	0.706	0.744	0.746	0.755	0.532	0.945	0.579	0.738	0.159	0.519129	1.36257	-0.35378	0.590976	0.0519426	0.687926	1.26385	1.53916	1.55435	1.62369
cg09494379	TACTAAAACTCTACCCTCTAACTAAAACAAATAAAACTAACCAAATTAAC			CCACAGGAATCTGCTGGGGCTCTGCCCTCTGGCTGGGGCAGGTGGAACTGGCCAGATTGG[CG]GTGGGGGGACCACTGTGCTTGCCATAGGGACTGGCCCAGCTGCCCCACAGGGGAGCACAT	37	2	232258012	CGCCAATCTGGCCAGTTCCACCTGCCCCAGCCAGAGGGCAGAGCCCCAGC	R						chr2:232260100-232261134	N_Shelf					2:232257558-232258327	Unclassified		0.0297	0.551	0.457	0.391	0.381	0.605	0.229	0.449	0.687	0.652	0.614	0.548	0.877	0.436	0.638	0.202	0.295337	-0.248758	-0.639274	-0.700148	0.615082	-1.75138	-0.295337	1.13415	0.905785	0.669638
cg03188382	CACCAACCCTATAAAATCTCCTAAAAACTAAACCCCTAACCAAACAAAAC			AGTAATGCTGGCACCAGCCCTGTAGGGTCTCCTGAGGACTAAGCCCCTGACCAGGCAAAA[CG]TGGCGGTGCCTAGCACGTGGGAGACACTCCACAGCTGTGTTCAGCTCAACCACAGGGACC	37	2	233245886	ACCAGCCCTGTAGGGTCTCCTGAGGACTAAGCCCCTGACCAGGCAAAACG	R			ALPP	NM_001632	Body	chr2:233245999-233246448	N_Shore								0.0462	0.305	0.542	0.227			0.325	0.533	0.69	0.314	0.33	0.447	0.741	0.35	0.509	0.159	-1.1882	0.242945	-1.76778	-9.96434	-9.96434	-1.05445	0.190713	1.15433	-1.12744	-1.0217
cg02467692	TAAAACTACCATTTACAATAAAAACAACCRTAAAACCACCTTTAAATCCC			CAGACAGGCTGGCATTCTAGATTACTTTTCTTACTCTGAAACATGGCCTGTTTGGGAGTG[CG]GGATTCAAAGGTGGTCCCACGGCTGCCCCTACTGCAAATGGCAGTTTTAATCTTATCTTT	37	2	234681522	CGGGATTCAAAGGTGGTCCCACGGCTGCCCCTACTGCAAATGGCAGTTTT	F	rs1042640		UGT1A6	NM_001072;NM_205862;NM_019093;NM_019078;NM_007120;NM_021027;NM_019075;NM_019077;NM_000463;NM_019076	3'UTR										0.012	0.627	0.684	0.527	0.234	0.596	0.164	0.683	0.763	0.763	0.672	0.719	0.791	0.472	0.732	0.26	0.74929	1.11407	0.155963	-1.71084	0.560957	-2.34981	1.1074	1.6868	1.6868	1.03477
cg20553016	CACCACAAATAACACTAACAACATCTTCAATAAACTTCCAATCACAAACA	44605344	CACCACGAATAACACTAACAACATCTTCGATAAACTTCCAATCACAAACG	ATCCAGCTCAGCCACCACGAATAGCACTGGCAACATCTTCGATGAGCTTCCAGTCACAAA[CG]GACTCCACGCAGAGCCGCCGGTCAGGCGGGACAACCCCTTCTTCAGAAGCAAGCGCTCCT	37	2	235950085	CACCACGAATAGCACTGGCAACATCTTCGATGAGCTTCCAGTCACAAACG	R			SH3BP4	NM_014521	Body	chr2:235951452-235951814	N_Shore				2:235614217-235615191				0.0199	0.921	0.822	0.89	0.81	0.897	0.568	0.922	0.95	0.911	0.896	0.931	0.951	0.818	0.927	0.109	3.54328	2.20726	3.0163	2.09192	3.12246	0.39486	3.56322	4.24793	3.35557	3.10692
cg14212402	TCRCCAACACRATACTATTTCCATCTATATAACAATCTAATAATACCTTC			AGTATGTGACATCGCCAGCACGATGCTATTTCCATCTGTGTGACAGTCTAATAATACCTT[CG]AACAGAAACAGACAGCCATCGGCCACATAAGATACCACGATGCACTGGAGAATGTGCTGG	37	2	236300937	CGAAGGTATTATTAGACTGTCACACAGATGGAAATAGCATCGTGCTGGCG	R											2:235965441-235965757				0.0344	0.502	0.594	0.144	0.109	0.434	0.039	0.601	0.747	0.496	0.822	0.345	0.409	0.304	0.57	0.266	0.0115416	0.548983	-2.57154	-3.0311	-0.383107	-4.62299	0.590976	1.56197	-0.0230836	2.20726
cg26820636	CTAATACCCTACTTTAAATAAAATAATCCTATTTACTTTCTTTAAAAAAC			GCTGATGCGAGGTGGTGGGGGGTCCATTCTGTTAACAAAAAAGTGAGGGCAACAGATTCC[CG]TCCTTTAAAGAAAGTAAACAGGATCACTTCACTTAAAGTAGGGCACCAGACTTACAGAAT	37	2	237083222	TGGTGCCCTACTTTAAGTGAAGTGATCCTGTTTACTTTCTTTAAAGGACG	F						chr2:237081310-237082394	S_Shore			TRUE					0.0465	0.638	0.839	0.204	0.456	0.468	0.123	0.783	0.779	0.758	0.761	0.644	0.546	0.455	0.712	0.257	0.817567	2.38161	-1.9642	-0.254573	-0.184918	-2.83392	1.85132	1.81758	1.64719	1.67089
cg17977362	AAAACTAAAACACTAACCTTCTCTTACTCTCAAACTAAAAATATACTATC			AGGAGAGTCTGTGCTGCAGCCCTAGCCAGAGCCTGGAGGCCCGAGAACCAGGCACGCCGA[CG]ACAGCACACTTCCAGCCTGAGAGCAAGAGAAGGTCAGTGTTCCAGCTCCAGCAGGCAGGC	37	2	240500249	GAGCTGGAACACTGACCTTCTCTTGCTCTCAGGCTGGAAGTGTGCTGTCG	F	rs79203560	rs59626274													0.0227	0.652	0.616	0.072	0.406	0.786	0.055	0.792	0.787	0.611	0.639	0.861	0.906	0.431	0.766	0.335	0.905785	0.681824	-3.68806	-0.548983	1.87692	-4.10281	1.92892	1.88551	0.651402	0.823817
cg09235936	AACCAACTCACCTTAAATTCATCCATAATTTTACAAATAACTTTACCACA	57770508	AACCGACTCACCTTAAATTCGTCCATAATTTTACGAATAACTTTACCGCG	CACTGTGCTTCCAGCCGGCTCACCTTGAATTCGTCCATGATTTTGCGAATGGCTTTGCCG[CG]GGCACCAATGATGCGGGCGTGAACGCGGTGGTCCAGCGGGACGTCCTCAGAAACCATCTG	37	2	242170211	CGCGGCAAAGCCATTCGCAAAATCATGGACGAATTCAAGGTGAGCCGGCT	R		rs11555546	HDLBP	NM_203346;NM_005336	Body						2:241818803-241818928				0.0466	0.648	0.774	0.247	0.692	0.773	0.967	0.905	0.962	0.86	0.972	0.748	0.946	0.684	0.899	0.215	0.880418	1.77601	-1.60814	1.16784	1.76778	4.87298	3.25192	4.66197	2.61891	5.11746
cg17240976	CTTACATTTTCCTTACTATATCCCACTTCCTAAAACAATATCTCCAACAC			AGGAGAACACACTTGCATTTTCCTTACTGTGTCCCACTTCCTGGAACAGTGTCTCCAGCA[CG]AGCCGTTGTCAGATCAATACATTTACACTACTTCGTGAAGCACCACTAAAATGATAGTAA	37	2	242248764	TTGCATTTTCCTTACTGTGTCCCACTTCCTGGAACAGTGTCTCCAGCACG	R			HDLBP	NM_005336	5'UTR					TRUE					0.022	0.369	0.061	0.294	0.373	0.755	0.249	0.407	0.835	0.403	0.761	0.795	0.774	0.35	0.663	0.312	-0.774019	-3.94424	-1.26385	-0.74929	1.62369	-1.59267	-0.543003	2.33931	-0.566951	1.67089
cg24984297	AAAACCACRATCAAAAATACCRAATCTAATCTAAACCAACAAATTCCTCC			AGACCGCATTACAGGACATTGCTTTCCAGAAGCGCACAGAAGAAGGCTGCCTGCCCCGGG[CG]GAGGAACCTGCTGGCCCAGACCAGACCCGGCATCTCTGACCGTGGTCCCATTAGGGACAA	37	2	242797846	GGACCACGGTCAGAGATGCCGGGTCTGGTCTGGGCCAGCAGGTTCCTCCG	F		rs74000560	PDCD1	NM_005018	Body	chr2:242799488-242799696	N_Shore								0.0468	0.663	0.419	0.633	0.739	0.619	0.112	0.705	0.765	0.702	0.692	0.736	0.849	0.531	0.742	0.211	0.97626	-0.471588	0.786425	1.50152	0.700148	-2.98706	1.25691	1.7028	1.23616	1.16784
cg14453145	CRTACCAAAATAAAATAATTCAAAAAATCCAATACCTAAACCTAACTAAC			TCCAGCCCACTCGTGCCAGGGTGGGGTGGTTCAGGGGGTCCAGTGCCTGGGCCTGGCTGG[CG]GCCCGGCGTTTGTGAAATGGCTTGCTTATCTCCTTGTATTCTGTGCTGAGCATTTTATTA	37	2	242801896	GTGCCAGGGTGGGGTGGTTCAGGGGGTCCAGTGCCTGGGCCTGGCTGGCG	R			PDCD1	NM_005018	TSS1500	chr2:242805752-242806034	N_Shelf	low-CpG:242450557-242450570		TRUE				TRUE	0.0334	0.297	0.311	0.59	0.375	0.249	0.172	0.452	0.516	0.376	0.752	0.425	0.601	0.332	0.52	0.188	-1.24306	-1.14759	0.525091	-0.736966	-1.59267	-2.26722	-0.277853	0.092364	-0.730813	1.60039
cg14525886	ATAAACCTCACTCTATCCTCTCRTAAACAACAATACAATACAAAAAAAAC			CACCGTTTCCCCCACATTTTTCTATATTAAAGAGAAAGCAAACATAAGCCAGGACAGTTT[CG]TTTTTCTTGCACTGCACTGCTGCTCACGAGAGGACAGAGTGAGGCCCACCCACAGAGATG	37	3	4489969	TGGGCCTCACTCTGTCCTCTCGTGAGCAGCAGTGCAGTGCAAGAAAAACG	F			SUMF1	NM_001164675;NM_182760;NM_001164674	Body					TRUE					0.0279	0.582	0.77	0.574	0.376	0.702	0.434	0.724	0.819	0.771	0.715	0.727	0.673	0.573	0.738	0.165	0.477516	1.74322	0.430197	-0.730813	1.23616	-0.383107	1.39132	2.17787	1.75138	1.32698
cg03158772	CAAACCCAAACCTAACTCATAACCTCTCCTCRAAAAATTTTCCTTAATTC			CCATCTTCAAGCTGCATTGAGCATGATGAGAGTTCAAAGCAAGAAGCAGTTCTGCCCAGT[CG]AATCAAGGAAAACCCTCCGAGGAGAGGCCATGAGTCAGGCCTGGGTCTGTGTGCAGGAAC	37	3	14768188	AGACCCAGGCCTGACTCATGGCCTCTCCTCGGAGGGTTTTCCTTGATTCG	F			C3orf20	NM_032137	Body					TRUE					0.0285	0.473	0.48	0.161	0.471	0.85	0.239	0.767	0.659	0.582	0.792	0.676	0.841	0.446	0.72	0.274	-0.155963	-0.115477	-2.38161	-0.167541	2.5025	-1.67089	1.7189	0.950507	0.477516	1.92892
cg27572068	AAACTTCCTTATCACACTTAAAACACTTAAACATAACAACTCCAAATCCA	64677364	AAACTTCCTTATCGCACTTAAAACACTTAAACATAACGACTCCGAATCCG	AAATTTAAAATTTAGTCTCACACCTGTAGCCCGTCCCGCCCCAGCCGCCGCCGCCAGCAC[CG]GACCCGGAGCCGCCATGCCCAAGTGCCCCAAGTGCGACAAGGAAGTTTACTTCGCCGAGA	37	3	25728371	CGGACCCGGAGCCGCCATGCCCAAGTGCCCCAAGTGCGACAAGGAAGTTT	F	rs80316359										3:25703346-25703528				0.0499	0.445	0.461	0.421	0.502	0.432	0.379	0.478	0.518	0.485	0.9	0.552	0.723	0.44	0.609	0.169	-0.318682	-0.225519	-0.459743	0.0115416	-0.39486	-0.712395	-0.127039	0.103919	-0.0865877	3.16993
cg17445812	CRAACATACRAAAATTCRACTTTCCTTAATAAAACCCATCAATATTATCC			CCGACACTCCTCGGGCATGCGAGAATTCGGCTTTCCTTAGTGGGGCCCATCAATGTTGTC[CG]GGAGGTAAAGAAAGTGATCGGCCAACGGCCTCAGCGTGGGTTTTCTCCTTCCCTCGTTCC	37	3	36986805	GGGCATGCGAGAATTCGGCTTTCCTTAGTGGGGCCCATCAATGTTGTCCG	R			TRANK1	NM_014831	TSS1500	chr3:36985540-36987041	Island				3:36960545-36962066	3:36985431-36987301	Promoter_Associated	TRUE	0.0301	0.598	0.851	0.846	0.721	0.814	0.442	0.829	0.888	0.881	0.838	0.875	0.845	0.712	0.859	0.147	0.57295	2.51385	2.45773	1.36973	2.12973	-0.336219	2.27738	2.98706	2.88818	2.37096
cg12874035	CCACTAAATAAAAATCTCCTAACAAACTAAATATCTACAAAACAAAACCC			GACCCACCCCACCACTGGGTAGGAATCTCCTGGCAGGCTGGGTATCTGCAAGGCAGAACC[CG]TTTCTCATCTCAGTATGCTCGGCTGATGTCTGCAGAATGAATGAATGGCCTGGCACTGAG	37	3	49908776	CGGGTTCTGCCTTGCAGATACCCAGCCTGCCAGGAGATTCCTACCCAGTG	R			CAMKV	NM_024046	TSS1500	chr3:49906737-49907482	S_Shore								0.0192	0.161	0.449	0.346	0.398	0.169	0.224	0.408	0.693	0.434	0.843	0.309	0.543	0.291	0.538	0.247	-2.38161	-0.295337	-0.918519	-0.596995	-2.29783	-1.79256	-0.537028	1.17462	-0.383107	2.42477
cg07310930	ACATAAAATAAACCCTTAAATAAAAACAATCATAAAACCTTACAAAAATC			CAAGTGGAGGGACATGAGGTGGACCCTTGAGTGGGGACAATCATAAAGCCTTACAGAAAT[CG]CTACTATTGGGCCAGGCACAGTGGTTCATGCCTGTAATCCCAGCACTTTGGGAGGCCAAG	37	3	50269336	CATGAGGTGGACCCTTGAGTGGGGACAATCATAAAGCCTTACAGAAATCG	R		rs75091386				chr3:50273268-50273901	N_Shelf								0.0427	0.652	0.294	0.77	0.251	0.35	0.267	0.68	0.77	0.763	0.85	0.527	0.43	0.431	0.67	0.239	0.905785	-1.26385	1.74322	-1.57728	-0.893085	-1.45697	1.08746	1.74322	1.6868	2.5025
cg13209298	TAACCTAACCTAACCAACTAACAAATAAATAACAAAAACCAATAAAAACC			AGGAAGCCCACGAGCCCAGGCAGGGATCTGTCCTTCCACTTGCCCTCCTGAAGGGCCCTG[CG]GCTCCCACTGGCCCCTGTTATTTACCTGCCAGCTGGCCAGGCCAGGCCAGGTATACCAGG	37	3	50303807	CGGCTCCCACTGGCCCCTGTTATTTACCTGCCAGCTGGCCAGGCCAGGCC	F	rs74859335		SEMA3B	NM_004636;NM_001005914	TSS1500					TRUE					0.0375	0.726	0.552	0.71	0.818	0.489	0.38	0.741	0.817	0.786	0.86	0.679	0.789	0.613	0.779	0.166	1.40579	0.30117	1.29177	2.16816	-0.0634888	-0.706269	1.51652	2.15849	1.87692	2.61891
cg02019988	CTACCCCAACTAAACCCCTTCCCCRCAAAAAATATATTTCTATTATCCTC			GGCTGTGCGCCCTACCCCAGCTAGGCCCCTTCCCCGCAGAGGATGTGTTTCTGTTGTCCT[CG]CGGGACCACCGGACCCCGCTGCTCTATGCCGTCTTCTCCACGTCCAGGTGAGGGGCAGGA	37	3	50311211	TACCCCAGCTAGGCCCCTTCCCCGCAGAGGATGTGTTTCTGTTGTCCTCG	R			SEMA3B	NM_001005914;NM_004636	Body	chr3:50310445-50311397	Island				3:50285462-50286401				0.0289	0.38	0.304	0.799	0.266	0.356	0.1	0.531	0.881	0.723	0.711	0.55	0.496	0.368	0.649	0.281	-0.706269	-1.19502	1.991	-1.46435	-0.855183	-3.16993	0.179124	2.88818	1.38411	1.29878
cg12875039	TTAAACACCTCTCTATTACAACTCTCACAAATAAACRACATAATCACTCC			GCGCTCACTCATTGAGCACCTCTCTATTGCAGCTCTCACAGATGAGCGGCATAATCACTC[CG]CTCTCTGGGGGCCACGAGCTCAGAAACATCCTAATGAAAAATAAATGTATTTACAGGGAG	37	3	50492746	TGAGCACCTCTCTATTGCAGCTCTCACAGATGAGCGGCATAATCACTCCG	R			CACNA2D2	NM_001005505;NM_006030	Body						3:50467750-50467888				0.042	0.575	0.52	0.579	0.273	0.7	0.145	0.696	0.71	0.502	0.644	0.695	0.803	0.465	0.675	0.21	0.436099	0.115477	0.459743	-1.41305	1.22239	-2.55987	1.19502	1.29177	0.0115416	0.855183
cg05983695	ATAAAAATCCATATACCRATCRCAAACATATTACTTTAACTAATCCTAAC			GCCACGAGCTCAGAAACATCCTAATGAAAAATAAATGTATTTACAGGGAGACGTCAAAGC[CG]CCAGGACCAGTCAAAGTAATATGCCTGCGACCGGCACATGGACTTTTATTTCTTCTCCCT	37	3	50492818	CGCCAGGACCAGTCAAAGTAATATGCCTGCGACCGGCACATGGACTTTTA	F			CACNA2D2	NM_001005505;NM_006030	Body						3:50467750-50467888				0.0391	0.636	0.348	0.573	0.338	0.728	0.246	0.725	0.791	0.67	0.806	0.763	0.402	0.478	0.693	0.215	0.805088	-0.905785	0.424299	-0.969808	1.42033	-1.61591	1.39855	1.92017	1.0217	2.05472
cg12214647	TCRCTATTTAAAATATTTATCTCTCCACRCCRCAAAAACAACTCTAAAAC			GGACCAGTCAAAGTAATATGCCTGCGACCGGCACATGGACTTTTATTTCTTCTCCCTCCA[CG]CTCCAGAGCTGCTCCTGCGGCGTGGAGAGATAAATATTTTAAATAGCGACACTTTGGCGA	37	3	50492883	CGCTCCAGAGCTGCTCCTGCGGCGTGGAGAGATAAATATTTTAAATAGCG	F			CACNA2D2	NM_001005505;NM_006030	Body					TRUE	3:50467750-50467888				0.0002	0.589	0.537	0.694	0.5	0.698	0.419	0.813	0.839	0.777	0.849	0.859	0.77	0.573	0.818	0.245	0.519129	0.21391	1.1814	0	1.20868	-0.471588	2.12022	2.38161	1.80087	2.49122
cg18075011	ACAAAACAACCCACAAAAACATTACTATTAATACTAACCAAACCTAACCA	29715397	ACGAAACAACCCGCAAAAACGTTACTATTAATACTAACCAAACCTAACCG	TTGGGGTTGGACGTGGTGTTCCCCTCCTGCCCTGTCGGGGGCCAGGCCTTCTGCACCTGC[CG]GCCAGGCCTGGTCAGCATCAACAGCAACGCTTCTGCGGGCTGCTTCGCCTTCTGCTCCCC	37	3	52537803	CGGCCAGGCCTGGTCAGCATCAACAGCAACGCTTCTGCGGGCTGCTTCGC	F			STAB1	NM_015136	Body					TRUE				TRUE	0.0361	0.731	0.703	0.547	0.871	0.655	0.531	0.799	0.904	0.838	0.831	0.718	0.807	0.673	0.816	0.143	1.44227	1.24306	0.27203	2.7553	0.924899	0.179124	1.991	3.23522	2.37096	2.29783
cg26015087	CACAAAACCAACAATACTAACTCTACAATAAAAAACACAAAAACATAACA	58809436	CGCGAAACCAACAATACTAACTCTACAATAAAAAACGCGAAAACATAACG	CACAGCCCGGTAGAGCCCGGTGGCATCGGAGGGCCCCCGGGCCCACTCGCCCAGCCTCTG[CG]CCATGCCCCCGCGCCTCCTACTGCAGAGCCAGCACTGCTGGCCCCGCGAGCGCACAGCAG	37	3	58572658	CGCCATGCCCCCGCGCCTCCTACTGCAGAGCCAGCACTGCTGGCCCCGCG	F	rs35601505					chr3:58572478-58572903	Island				3:58547519-58547943				0.0281	0.333	0.725	0.21	0.326	0.299	0.38	0.554	0.947	0.643	0.822	0.461	0.482	0.379	0.652	0.273	-1.00216	1.39855	-1.91146	-1.04788	-1.22927	-0.706269	0.312842	4.1593	0.848895	2.20726
cg26385013	AAATTAACATCATTAATTAAAAAATTTTCTCCCTATTAACCCTCAAATAC			GTGCTACACAGGTGTGGTATAATGAAGAGAAGATCAGAGGGGATCCAGAGTCTGATGAAG[CG]TATTTGAGGGTTAATAGGGAGAAAATCTCCTAATCAATGATGTTAACTCTTAACAAAAGA	37	3	98249859	AGTTAACATCATTGATTAGGAGATTTTCTCCCTATTAACCCTCAAATACG	F			GPR15	NM_005290	TSS1500										0.0443	0.829	0.846	0.864	0.776	0.841	0.453	0.864	0.911	0.862	0.863	0.885	0.911	0.768	0.883	0.115	2.27738	2.45773	2.66742	1.79256	2.40308	-0.27203	2.66742	3.35557	2.64302	2.65518
cg18024928	AAACCCTATTTCCTTAAAATCCTAAAAATAATTTAATAAACCACTTCTAC			ACATGTGAAGGAAGCCCTGTTTCCTTAGAATCCTGAAGGTGGTTTGGTAAACCACTTCTG[CG]AAGGGTTTTTTCCATTACCTGGAATTAGCAGGTTACTGAAGGGCAGATAAACTAATCGCT	37	3	115718524	CGCAGAAGTGGTTTACCAAACCACCTTCAGGATTCTAAGGAAACAGGGCT	R			LSAMP	NM_002338	Body					TRUE					0.0481	0.801	0.563	0.367	0.804	0.848	0.438	0.845	0.684	0.923	0.798	0.888	0.805	0.637	0.824	0.187	2.00903	0.365502	-0.786425	2.03634	2.47999	-0.359639	2.44668	1.11407	3.5834	1.98203
cg10783060	ATATAAAATACATAATAAAACRTATCTTTAACCTACACCAAATCCACCAC			CACCGGTGCCAATGTAGAGTACATGGTAGAGCGTGTCTTTAGCCTGCACCAGGTCCACCA[CG]AGGTGTGAGAAGCGCACGCTGTCCTGGGTGACACAGGGCTCGGGTGTCACCGGCTGCACG	37	3	122641144	CGTGGTGGACCTGGTGCAGGCTAAAGACACGCTCTACCATGTACTCTACA	R			SEMA5B	NM_001031702	Body	chr3:122640713-122641355	Island			TRUE	3:124123413-124124016	3:122641082-122641284	Unclassified_Cell_type_specific	TRUE	0.0166	0.466	0.449	0.499	0.51	0.79	0.248	0.689	0.775	0.464	0.798	0.894	0.941	0.494	0.76	0.267	-0.19651	-0.295337	-0.00577079	0.0577155	1.91146	-1.60039	1.14759	1.78427	-0.208108	1.98203
cg21390574	CACCCCRAAATAAATAACAACTAAATTACTAATACCATTCCATTCAACAC			ATCGCCCAGACCACCCCGGGGTGGGTAGCAGCTGAGTTGCTGGTACCATTCCATTCAGCA[CG]AGGATGCATCGGGCCGGCTCTCCTGCAACGTCCAGCAAGACAGATGCATGGGTAGAGCAG	37	3	122675597	CGTGCTGAATGGAATGGTACCAGCAACTCAGCTGCTACCCACCCCGGGGT	R			SEMA5B	NM_001031702	Body						3:124158199-124158318				0.0315	0.518	0.753	0.198	0.659	0.684	0.315	0.699	0.649	0.812	0.688	0.751	0.855	0.521	0.742	0.221	0.103919	1.60814	-2.0181	0.950507	1.11407	-1.12075	1.21553	0.886747	2.11075	1.14086
cg07011093	AACTCCTCCACAAAAACCTTCAACACCTTTTTCTTAAACTATATATATTC			GGAGATGCTAGCCCGGAAGGAGTTTCCTGTGGATGTGGAGGGCTCTCGGCGGCTCATTGA[CG]AACACACACAGCTCAAGAAAAAGGTGCTGAAGGCCCCTGTGGAGGAGCTGGACCGGGAGG	37	3	123987823	GCTCCTCCACAGGGGCCTTCAGCACCTTTTTCTTGAGCTGTGTGTGTTCG	F			KALRN	NM_001024660;NM_003947	Body	chr3:123987726-123987946	Island				3:125470466-125470514				0.0389	0.646	0.752	0.441	0.793	0.743	0.527	0.721	0.853	0.726	0.784	0.783	0.907	0.65	0.796	0.145	0.867785	1.60039	-0.34207	1.93769	1.53159	0.155963	1.36973	2.53673	1.40579	1.85982
cg22572820	AAATTCTATTCTCCAACATTACTTTTTAAAAAATATTCAACTAAAAAATC			CTCACAGGCAGGGATTCTGTTCTCCAGCATTACTTTTTAAAAGGTGTTCAGCTAGAAAAT[CG]CATATTATTTCTTCTGTAAAGGTTTCTCCTTGCCACCTTTCCGTAGCTACAGCTGTCACA	37	3	126554736	GATTCTGTTCTCCAGCATTACTTTTTAAAAGGTGTTCAGCTAGAAAATCG	R			CHCHD6	NM_032343	Body					TRUE				TRUE	0.0364	0.87	0.643	0.887	0.577	0.692	0.748	0.913	0.91	0.762	0.863	0.82	0.945	0.736	0.869	0.133	2.7425	0.848895	2.97261	0.447914	1.16784	1.56961	3.39153	3.33787	1.67883	2.65518
cg25576227	AAAAATATTCAAAATCACTAAACAATCCATCCCTTCATCCTTACTCTACC			ATCCAGGGGCAGGAGGTGTTCAAGGTCACTGAACAATCCATCCCTTCATCCTTACTCTGC[CG]GGTGGAGGGTTCCCAAGCTCCCACAGGCTATGTAGAGGCCTTCCTGAAGCTATCCCAAGA	37	3	128716018	GAGGTGTTCAAGGTCACTGAACAATCCATCCCTTCATCCTTACTCTGCCG	R						chr3:128719865-128721245	N_Shelf								0.0125	0.476	0.385	0.469	0.367	0.43	0.072	0.448	0.707	0.682	0.723	0.534	0.65	0.367	0.624	0.258	-0.138605	-0.675728	-0.179124	-0.786425	-0.406625	-3.68806	-0.30117	1.27081	1.10074	1.38411
cg08234618	CCAAAAAAAACTTTACCTATCATTCTACAATTCTAATATAAAATCTAAAC			TGCATCCTCCCCCAAAAGGGGCTTTGCCTGTCATTCTGCAGTTCTAGTGTGGGGTCTGGG[CG]CAGTTCTTTTCCCTCTCCAGCCTCGGAGTCTTCCTCTGTGGACTGCGCAGATAGGACTGG	37	3	133464842	CGCCCAGACCCCACACTAGAACTGCAGAATGACAGGCAAAGCCCCTTTTG	R			TF	NM_001063	TSS200	chr3:133464949-133465420	N_Shore								0.0386	0.185	0.284	0.457	0.518	0.422	0.363	0.465	0.561	0.82	0.607	0.491	0.389	0.372	0.556	0.184	-2.13927	-1.33407	-0.248758	0.103919	-0.453826	-0.811324	-0.202308	0.35378	2.18763	0.627167
cg21644130	AAAACAACAATCTCTCAACTTAATCCCTTCATATCAACCACTTCTTTACC			TATTTTTAGAAATGAGAAATTTCATGAGAGAAAAACTCGTTATGAAAATATCTCAGAGTG[CG]GTAAAGAAGTGGCTGATATGAAGGGATCAAGCTGAGAGACTGTTGTTTTGGTGAAGACAA	37	3	139655800	AAACAACAGTCTCTCAGCTTGATCCCTTCATATCAGCCACTTCTTTACCG	F			CLSTN2	NM_022131	Body	chr3:139653430-139655115	S_Shore		RDMR						0.0117	0.247	0.68	0.45	0.279	0.358	0.373	0.695	0.689	0.634	0.795	0.562	0.442	0.398	0.636	0.238	-1.60814	1.08746	-0.289507	-1.36973	-0.842614	-0.74929	1.1882	1.14759	0.792639	1.95533
cg07291100	CAATTCCTTCTAAAAACAACCCATATATTCCATATAAAAAATTCAAATTC			CTGAGAGGACACAGTTCCTTCTGAAAGCAGCCCATGTGTTCCATATGAGAAATTCAAATT[CG]TCTCATTAATAGAACTTGGACTCATTTTTCTGTCACTAATATCCTTTTCATTTCAACAGA	37	3	139812907	AGTTCCTTCTGAAAGCAGCCCATGTGTTCCATATGAGAAATTCAAATTCG	R			CLSTN2	NM_022131	Body					TRUE					0.0106	0.243	0.313	0.351	0.237	0.386	0.45	0.502	0.688	0.473	0.823	0.464	0.403	0.33	0.559	0.229	-1.63934	-1.13415	-0.886747	-1.6868	-0.669638	-0.289507	0.0115416	1.14086	-0.155963	2.21714
cg17569743	CTACTCRATTTAAAATTACTATTTCAAACTAACTTCTCTACCRCTACCCC			GAAGCTCACATCTGCTCGATTTAAAGTTGCTGTTTCAGACTAACTTCTCTGCCGCTACCC[CG]CCCAGCCGTTCATCCCCCCCACCCACCCCCATCCTGGCCCAAATTGTTTCCTAAAGTAGG	37	3	147109490	TGCTCGATTTAAAGTTGCTGTTTCAGACTAACTTCTCTGCCGCTACCCCG	R			ZIC4	NM_001168378;NR_033119;NM_032153;NR_033118;NM_001168379	Body	chr3:147108511-147111703	Island				3:148591852-148593286	3:147109357-147109571	NonGene_Associated_Cell_type_specific	TRUE	0.0464	0.121	0.115	0.109	0.093	0.208	0.669	0.539	0.107	0.845	0.816	0.266	0.517	0.219	0.515	0.296	-2.86086	-2.94404	-3.0311	-3.2858	-1.92892	1.01517	0.225519	-3.06105	2.44668	2.14886
cg18599996	ACACTTAAATACCTAATTAATACAAATAACTCCAAAAATTTAACATTTAC			GATTAAATGAAGCACTTAAATGCCTAATTGATGCAGATGGCTCCAAGAATTTAACATTTA[CG]AAATATTCACTATATTTTTTAGGTTAAGGGTACAAAACCATTGTGAGTACACTAAGGAAT	37	3	148708821	CGTAAATGTTAAATTCTTGGAGCCATCTGCATCAATTAGGCATTTAAGTG	R			GYG1	NM_004130	TSS1500	chr3:148709076-148710069	N_Shore					3:148708680-148710697	Promoter_Associated		0.0157	0.468	0.494	0.145	0.348	0.259	0.251	0.617	0.559	0.609	0.579	0.501	0.328	0.328	0.532	0.205	-0.184918	-0.0346263	-2.55987	-0.905785	-1.51652	-1.57728	0.687926	0.34207	0.639274	0.459743
cg15618978	AAAACCCCACCCCATATAACACCAAATAAAAAATAATTCCTCAAAAACCA	62647360	AAAACCCCGCCCCGTATAACGCCAAATAAAAAATAATTCCTCAAAAACCG	CCGGTGGTCTGGGGGAGAGGCTGGGCCTGGCGCGGGACGAGGCGAAGCGCCGGTGGCCGA[CG]GCTTCTGAGGAATTATCTTTTACTTGGCGCCACACGGGGCGGGGCCTCCTGCTATGCTGT	37	3	160167990	CGGCTTCTGAGGAATTATCTTTTACTTGGCGCCACACGGGGCGGGGCCTC	F			TRIM59	NM_173084	TSS1500	chr3:160167184-160168200	Island				3:161649892-161650878	3:160166409-160168278	Promoter_Associated		0.0111	0.076	0.123	0.317	0.081	0.496	0.845	0.6	0.893	0.643	0.847	0.51	0.859	0.323	0.725	0.402	-3.60382	-2.83392	-1.1074	-3.50407	-0.0230836	2.44668	0.584963	3.06105	0.848895	2.46883
cg16634372	AAATAACCAATATTCTTTTTCTAAATAAAAAAACAATTCAACACATATTC			TTCAAAATTGAAGATGGCCAATATTCTTTTTCTGAGTAGAAAAGCAATTCAACACATATT[CG]TTGTTGTTGTTGTTGTTGTTGTTGTTTGTTTGGGGACAAGTCTCCCTCTGTTGCATAGGC	37	3	171997689	GATGGCCAATATTCTTTTTCTGAGTAGAAAAGCAATTCAACACATATTCG	R			FNDC3B	NM_001135095;NM_022763	Body					TRUE					0.0085	0.818	0.78	0.71	0.834	0.677	0.726	0.887	0.834	0.855	0.865	0.825	0.938	0.758	0.867	0.11	2.16816	1.82597	1.29177	2.32886	1.06762	1.40579	2.97261	2.32886	2.55987	2.67974
cg10513161	CAACTCTTCTTACCACAATCTCTCTAATCTTAACAAAAACACACRTCCTC			CCAACTTCATTCAGCTCTTCTTGCCACAGTCTCTCTAGTCTTAACAAGGGCACACGTCCT[CG]TTACACATCTCCTCGGGGGAAAGGCACACCTAGCTCCCCGCCTGCCACCACTTTTTGTCT	37	3	183705727	CGAGGACGTGTGCCCTTGTTAAGACTAGAGAGACTGTGGCAAGAAGAGCT	R			ABCC5	NM_005688;NM_001023587	Body					TRUE					0.0295	0.729	0.664	0.349	0.643	0.768	0.783	0.753	0.856	0.762	0.821	0.784	0.872	0.656	0.808	0.152	1.42763	0.982722	-0.899431	0.848895	1.72698	1.85132	1.60814	2.57154	1.67883	2.19742
cg12975539	TCCTTTTTAAAACCCTTAAAACCTTACATAAAAATATAAATTCCCTAACC			AATTTTCTATCTCCTTTTTGGGACCCTTGGAACCTTGCATAAGAGTGTAGGTTCCCTGGC[CG]GGTGTGGTGGCTTATGCCTGTAATCCCTGCACTTTGGGAGGCCAAGGTGGGTTGGATTCC	37	3	184045893	CGGCCAGGGAACCTACACTCTTATGCAAGGTTCCAAGGGTCCCAAAAAGG	R			EIF4G1	NM_198241;NM_182917;NM_198242;NM_198244;NM_004953	Body	chr3:184045016-184045236	S_Shore								0.0457	0.838	0.753	0.34	0.762	0.868	0.816	0.854	0.887	0.882	0.901	0.855	0.854	0.73	0.872	0.143	2.37096	1.60814	-0.956931	1.67883	2.71716	2.14886	2.54827	2.97261	2.90199	3.18603
cg00983912	ACTCTTCAACCATAAAAATAAATAACACRAATAAATCACACAAACATACC			ATTTGGTACCAATTGAGTTGTATATCAAGCCCCCCTTGGGAAATGGCTTCTTTCACTCAA[CG]GTATGTCTGTGTGACTTATCCGTGTTATTCATCCTCATGGCTGAAGAGCATCCCACTGAT	37	3	184790011	CGGTATGTCTGTGTGACTTATCCGTGTTATTCATCCTCATGGCTGAAGAG	F	rs62287920										3:186272504-186272728				0.0248	0.857	0.731	0.422	0.284	0.573	0.672	0.828	0.889	0.883	0.825	0.741	0.697	0.59	0.811	0.221	2.58328	1.44227	-0.453826	-1.33407	0.424299	1.03477	2.26722	3.00162	2.9159	2.23704
cg09729155	ATAAAAAACCCTAAAAAATTCCAAACAAAACATAACAATACTATAACAAC			GGGAGTCAGTGGTGGGAAGCCCTGGAAGATTCCAAGCAAGGCATGACAGTGCTGTGGCAG[CG]GATAGTTAATTTGGCCAAGGAGTGGAACCCTCCTTTGTAGCGTGAGAGTGTTGGACCAAG	37	3	192960454	CGCTGCCACAGCACTGTCATGCCTTGCTTGGAATCTTCCAGGGCTTCCCA	R			MGC2889	NR_026877;NM_020386	Body	chr3:192958709-192959373	S_Shore		CDMR						0.0166	0.717	0.686	0.34	0.663	0.648	0.281	0.77	0.825	0.72	0.719	0.729	0.824	0.556	0.765	0.209	1.34117	1.12744	-0.956931	0.97626	0.880418	-1.35542	1.74322	2.23704	1.36257	1.35542
cg12942878	TCRCAAATAATCACAAACTACCCCTAACCCAAAACTTCTAATTAAATTTC			TGGAAACATCACAGTGTAGGAGGATTATGGATGGAAAGTGCAGCTGGAATGGGAAAAGGT[CG]AAACCTAATTAGAAGCCTTGGGCCAGGGGTAGCCTGTGATCACCTGCGATTGTGTTTCAG	37	3	192960632	CGCAGGTGATCACAGGCTACCCCTGGCCCAAGGCTTCTAATTAGGTTTCG	F			MGC2889	NR_026877;NM_020386	Body	chr3:192958709-192959373	S_Shore		CDMR						0.0402	0.501	0.447	0.068	0.362	0.521	0.039	0.649	0.836	0.32	0.811	0.505	0.41	0.323	0.589	0.266	0.00577079	-0.307005	-3.77672	-0.817567	0.121258	-4.62299	0.886747	2.34981	-1.08746	2.10132
cg24939710	AACATATTTATACTATACTCTCACCTAATATAAATATTTTAACCATATTC			GCAGATGCAGTAACATATTTATACTATGCTCTCACCTGGTATAAATGTTTTGACCATATT[CG]GGGGTGGTGGAGGGTGAGGAGAATGTTTGCGCTTCTCTTTTTGCAGTTAGCCCAGGTTGT	37	3	193803934	ACATATTTATACTATGCTCTCACCTGGTATAAATGTTTTGACCATATTCG	R		rs79314857								TRUE					0.0387	0.805	0.372	0.438	0.351	0.725	0.741	0.563	0.913	0.71	0.935	0.828	0.765	0.572	0.786	0.214	2.04551	-0.755462	-0.359639	-0.886747	1.39855	1.51652	0.365502	3.39153	1.29177	3.84645
cg05012239	AAAACTAATAATTCCATATCTTCAAATCAAATTTCAATAAAATATTTACC			AAAAAAAAAAAGAAGCTAGTGATTCCATATCTTCAAATCAAATTTCAGTGGAGTGTTTAC[CG]GGCAAGGAAGGCAGGGGGGTCAGCTTGCTGACAGCCTCAACCTGCCAGCCCTCAGCCTGC	37	3	195447691	AAGCTAGTGATTCCATATCTTCAAATCAAATTTCAGTGGAGTGTTTACCG	R			MUC20	NM_152673	TSS200										0.0068	0.771	0.789	0.679	0.749	0.702	0.861	0.875	0.916	0.902	0.793	0.855	0.881	0.759	0.87	0.112	1.75138	1.90278	1.08084	1.57728	1.23616	2.63093	2.80735	3.44689	3.20227	1.93769
cg07043305	AACTCACTAATAACACTACCCAAAATCAATACTAACCCCACAAACTCAAC			ATGAAGACGGGTGTCCAGAGGCAGGGACTGGCGTCTGCAGGAGGGCAGCTGTAGGAAGAG[CG]CTGAGCTTGTGGGGTCAGCACTGACTCTGGGTAGTGTCATTAGTGAGTTGCTGGACACCC	37	4	207357	CGCTGAGCTTGTGGGGTCAGCACTGACTCTGGGTAGTGTCATTAGTGAGT	F			ZNF876P	NR_027481	Body	chr4:206377-206892	S_Shore				4:196232-197536			TRUE	0.0487	0.257	0.609	0.538	0.218	0.673	0.181	0.692	0.689	0.46	0.647	0.546	0.651	0.413	0.614	0.202	-1.53159	0.639274	0.219713	-1.84284	1.04132	-2.17787	1.16784	1.14759	-0.231326	0.874098
cg03810282	CAAAAACCACTAACCACAATTTAACTAAAATTAAATACAATTAAAAATTC			ACCAGCCAACACAGGAGCCACTGGCCACAGTTTAACTAAAATTAAATACAATTAAAAATT[CG]TTCGGTTGGCCGGGTGTGGTGGCTCACGCCTGTATTCCCAGCACTCTGGGAGGCCGAGGT	37	4	722598	AGGAGCCACTGGCCACAGTTTAACTAAAATTAAATACAATTAAAAATTCG	R		rs73221121	PCGF3	NM_006315	5'UTR	chr4:724335-726070	N_Shore								0.0397	0.57	0.764	0.725	0.776	0.745	0.704	0.768	0.886	0.908	0.915	0.73	0.723	0.714	0.822	0.108	0.406625	1.69479	1.39855	1.79256	1.54674	1.24998	1.72698	2.95827	3.30299	3.42824
cg21790314	AAACTACCCAATATTAAAAACCTCATCTTCATCAACATCCCCAAATACTC			GGACGAGGGCTGAGCCTGCCCATGGCCCCGCCGGGCAGAGCCTCTGGGGAGCCCCGCCCG[CG]AGCACCTGGGGATGTTGATGAAGATGAGGCCTTCAATACTGGGCAGCTCCACCTCCTGCC	37	4	955469	AGCTGCCCAGTATTGAAGGCCTCATCTTCATCAACATCCCCAGGTGCTCG	F			DGKQ	NM_001347	Body	chr4:951611-952249	S_Shelf				4:944893-945987			TRUE	0.037	0.641	0.359	0.159	0.406	0.549	0.084	0.411	0.725	0.477	0.739	0.507	0.817	0.366	0.613	0.246	0.836341	-0.836341	-2.40308	-0.548983	0.283679	-3.44689	-0.519129	1.39855	-0.132822	1.50152
cg26787204	ACCTCTAAATCTCACCTATATTTTCATACRACCCAACAATTTCTAATAAC			TACAAAATGCATCACCAAGAGTCTGGAGAAGCAAATCGTGCTGTGTTCACGTGATGGAAC[CG]TTATCAGAAACTGCTGGGTCGTATGAAAACACAGGTGAGACCCAGAGGCATCACCCCGAC	37	4	1215343	CCTCTGGGTCTCACCTGTGTTTTCATACGACCCAGCAGTTTCTGATAACG	F			CTBP1	NM_001328;NM_001012614	Body	chr4:1218943-1219718	N_Shelf				4:1205343-1206209				0.0112	0.847	0.846	0.779	0.863	0.869	0.729	0.907	0.875	0.889	0.872	0.92	0.948	0.822	0.902	0.08	2.46883	2.45773	1.81758	2.65518	2.72979	1.42763	3.2858	2.80735	3.00162	2.76818
cg06677690	CRTAAAAACATCATTCATTCCCCCACTCATCTATATCTCAAACATATTCC			GGGAGGACAGGCTATGTCTCTTGTTCCTTGGTGGGTCTCCGGTGCTTGGCCCAGCCACCC[CG]GAACATGCTTGAGACACAGATGAGTGGGGGAATGAATGATGCTCCCACGGTGCACACCGC	37	4	2302953	GTGGGAGCATCATTCATTCCCCCACTCATCTGTGTCTCAAGCATGTTCCG	F			ZFYVE28	NM_020972	Body	chr4:2305514-2305793	N_Shelf			TRUE	4:2272244-2272811				0.0075	0.712	0.714	0.509	0.633	0.76	0.371	0.807	0.791	0.819	0.762	0.782	0.911	0.617	0.812	0.196	1.30581	1.31991	0.0519426	0.786425	1.66297	-0.761641	2.06397	1.92017	2.17787	1.67883
cg26106417	ATACRACCTAAACCTCAATAACCTACTAATAAAACTAATAAATATTACAC			GTGGTGGCCAGATACGGCCTGGACCTCAGTGGCCTGCTGGTGAGGCTGGTGAGTGTTGCA[CG]GGGCCCGGGCGTCGTCACCGCAGGCACTGTCTGTTCCCTTTGGCAGCCTCTGTGTTGTTC	37	4	3425381	TACGGCCTGGACCTCAGTGGCCTGCTGGTGAGGCTGGTGAGTGTTGCACG	R			RGS12	NM_198229;NM_198227;NM_002926	Body						4:3395054-3395200				0.0498	0.721	0.566	0.803	0.61	0.535	0.737	0.557	0.872	0.808	0.904	0.858	0.763	0.662	0.794	0.132	1.36973	0.383107	2.0272	0.645335	0.202308	1.4866	0.330371	2.76818	2.07325	3.23522
cg16550757	CRTACACTAATACRATAAAAACRTCTACCRCACTAAAAAACCATATAAAC			GAAGGTGCCACACAGACGGGGAGCCCTCGTGCCGACCGTGGGCTTCAGCTAATGGCGACG[CG]TCCATATGGCCCCTCAGTGCGGCAGACGCCCCCACCGCACCAGTGCACGAGGCACTCGCG	37	4	3704852	GTGCACTGGTGCGGTGGGGGCGTCTGCCGCACTGAGGGGCCATATGGACG	F	rs76735450										4:3674582-3674711				0.0274	0.352	0.326	0.276	0.238	0.325	0.063	0.38	0.812	0.497	0.237	0.405	0.77	0.263	0.517	0.254	-0.880418	-1.04788	-1.39132	-1.67883	-1.05445	-3.89463	-0.706269	2.11075	-0.0173125	-1.6868
cg09472821	CTTTACACATAACAAACRCCTTATCATTAAAAAAACAACACCTCCAAATC			GCCACCTCTCTTTTTGCATAGCCAACACCGGCCTCTTAGGATCACCTGGGTCCTGTTGGC[CG]ACTTGGAGGTGCTGCCTTTTCAATGACAAGGCGTTTGTTATGTGTAAAGAAAGGCGTTGA	37	4	4405913	TTTACACATAACAAACGCCTTGTCATTGAAAAGGCAGCACCTCCAAGTCG	F			D4S234E	NM_014392;NM_001040101	Body						4:4456745-4456883				0.0068	0.464	0.343	0.406	0.451	0.539	0.229	0.518	0.73	0.477	0.773	0.592	0.679	0.405	0.628	0.223	-0.208108	-0.937685	-0.548983	-0.283679	0.225519	-1.75138	0.103919	1.43494	-0.132822	1.76778
cg23166781	CAAAAAAAACRCTCAATAACTACATACAAACTAACAAAACCAAAACAACC			CGCACTCGCGCTTGATGCGGTGCACCTCGTCTTGGTGCGCCTGGTAGGCGGCACGCAGGT[CG]GCTGCCTTGGTCTTGTCAGCCTGCATGCAGTTACTGAGCGCCTCCTCTGCCTGCTTGCGC	37	4	6107280	CGGCTGCCTTGGTCTTGTCAGCCTGCATGCAGTTACTGAGCGCCTCCTCT	F			JAKMIP1	NM_144720;NM_001099433	Body	chr4:6107130-6107711	Island			TRUE	4:6158032-6158583				0.0246	0.11	0.362	0.515	0.087	0.314	0.361	0.479	0.859	0.413	0.362	0.445	0.742	0.292	0.55	0.259	-3.0163	-0.817567	0.0865877	-3.39153	-1.12744	-0.823817	-0.121258	2.60696	-0.507219	-0.817567
cg06231140	CACRCAAATCRACTACCTTAATCTTATCAACCTACATACAATTACTAAAC			CTGGTAGGCGGCACGCAGGTCGGCTGCCTTGGTCTTGTCAGCCTGCATGCAGTTACTGAG[CG]CCTCCTCTGCCTGCTTGCGCGCTGCCTTGAGCTCCAGGATCTCCTGCTGCAGCCGCAGGC	37	4	6107320	ACGCAGGTCGGCTGCCTTGGTCTTGTCAGCCTGCATGCAGTTACTGAGCG	R			JAKMIP1	NM_144720;NM_001099433	Body	chr4:6107130-6107711	Island			TRUE	4:6158032-6158583				0.0486	0.158	0.293	0.333	0.097	0.322	0.344	0.354	0.917	0.316	0.4	0.397	0.451	0.258	0.473	0.215	-2.4139	-1.27081	-1.00216	-3.21867	-1.07422	-0.931287	-0.867785	3.46574	-1.11407	-0.584963
cg03640465	TAAAATACTACCAATCACTTCTCCCTTTAAAAATATCAACCCCTAAAACC			GTGCTGAAGAATGAAGTACTGCCAATCACTTCTCCCTTTGGGGGTGTCAGCCCCTGGAGC[CG]CTGCTCCTTACCATAGCTATTGGTGGTTGGCTTTCCTATGCCAAGGCAAAAATCAACAAA	37	4	10042842	CGGCTCCAGGGGCTGACACCCCCAAAGGGAGAAGTGATTGGCAGTACTTC	R		rs13137074	SLC2A9	NM_001001290	TSS1500										0.0459	0.553	0.261	0.138	0.125	0.689	0.296	0.666	0.864	0.33	0.256	0.822	0.802	0.344	0.623	0.28	0.307005	-1.50152	-2.64302	-2.80735	1.14759	-1.24998	0.995674	2.66742	-1.0217	-1.53916
cg26693601	TACAAATTTCTAATCTCATCTTTCAATAAAATAAATACAAACTTTCCCTC			GCTGTGAAGTGTACAAGTTTCTAGTCTCATCTTTCAGTAGAATGGGTACAAGCTTTCCCT[CG]GGGCTCTGGGGGTGGGAGGGTTGTAAAAGTGGGAGAAAGCAAAGTACGTGGGTGGGGGGT	37	4	10119697	ACAAGTTTCTAGTCTCATCTTTCAGTAGAATGGGTACAAGCTTTCCCTCG	R		rs73807231	WDR1	NM_005112;NM_017491	TSS1500	chr4:10117575-10118952	S_Shore				4:9728707-9728909	4:10119625-10119813	Promoter_Associated		0.0056	0.402	0.112	0.31	0.147	0.193	0.254	0.73	0.357	0.649	0.325	0.36	0.638	0.236	0.51	0.274	-0.57295	-2.98706	-1.15433	-2.53673	-2.06397	-1.55435	1.43494	-0.848895	0.886747	-1.05445
cg11197905	ATACCCAAAACTTCAAAACCATCTCCTTCACTAAAACTCTCCAAAAAAAC			GTCCTGCAGTGGGTGAGTGAAAGCGAGAGAAGAGGAGCTCAGGTCCTCAGCCTCCAAACT[CG]TCTTCTTGGAGAGCTTCAGTGAAGGAGATGGCCTTGAAGTCCTGGGTACAAATCCTGACT	37	4	10459435	CGTCTTCTTGGAGAGCTTCAGTGAAGGAGATGGCCTTGAAGTCCTGGGTA	F			ZNF518B	NM_053042	TSS1500	chr4:10458129-10459353	S_Shore				4:10067138-10068870			TRUE	0.0458	0.503	0.529	0.228	0.575	0.453	0.46	0.727	0.42	0.738	0.688	0.442	0.789	0.458	0.634	0.176	0.0173125	0.167541	-1.75957	0.436099	-0.27203	-0.231326	1.41305	-0.465664	1.49405	1.14086
cg07951602	TAAAAAACCCAAACTCATCTTAAAACCCTTACATCRTACTCTTAAAAAAC			AAAGCTAGATTTGGAGAGATTTGACATTTCTCTGTGAAACACATCTTTCTAGGCATGTGA[CG]CCTCTCAAGAGCACGATGTAAGGGCTCCAAGATGAGTTTGGGCTTCCCAGTTCCCCAAGT	37	4	23729861	CGCCTCTCAAGAGCACGATGTAAGGGCTCCAAGATGAGTTTGGGCTTCCC	F		rs13101374								TRUE					0.0384	0.204	0.903	0.856	0	0.894	0.048	0.903	0.904	0.912	0.912	0.899	0.933	0.484	0.911	0.426	-1.9642	3.21867	2.57154	-9.96434	3.07621	-4.30986	3.21867	3.23522	3.37346	3.37346
cg18664369	RCCTTAAACCTCTAAAAAACAACRACCTACCAAAATAATCTAAAAAACAC			AGGGGCGTCCCAGGGGACCTCCGCCAGGCCAGGGGAACCCGGCCTCCGGGCCTGGGTGAA[CG]TGCCTTCCAGACCATCCTGGCAGGCCGCTGCTCCCTAGAGGCCTAAGGCGCTTGGGACAG	37	4	26030691	CGTGCCTTCCAGACCATCCTGGCAGGCCGCTGCTCCCTAGAGGCCTAAGG	F	rs13102765					chr4:26030420-26030692	Island				4:25639058-25639790	4:26030153-26030902	Unclassified		0.0255	0.196	0.382	0.445	0.357	0.535	0.113	0.323	0.773	0.46	0.607	0.549	0.892	0.338	0.601	0.263	-2.03634	-0.694034	-0.318682	-0.848895	0.202308	-2.97261	-1.06762	1.76778	-0.231326	0.627167
cg13496270	AAAAAACCAACTCAATAAAAAACRCCCTCAAAACCAAAAATATAACRCTC			GGAGAAGACACAAAAAGCCAACTCAGTGGGAAGCGCCCTCAAAGCCAAAGGTGTGGCGCT[CG]GAGCTGTGGCCGCCCTCGCCCGGGAGTCGGGGCCAGGAGAACGGGCCCTGGAGGCAGGGC	37	4	55092363	AAAAGCCAACTCAGTGGGAAGCGCCCTCAAAGCCAAAGGTGTGGCGCTCG	R						chr4:55092961-55093242	N_Shore			TRUE	4:54787037-54787164				0.0109	0.211	0.248	0.192	0.261	0.239	0.361	0.307	0.667	0.467	0.814	0.267	0.534	0.252	0.509	0.257	-1.90278	-1.60039	-2.07325	-1.50152	-1.67089	-0.823817	-1.17462	1.00216	-0.190713	2.12973
cg00332153	TTACCTAACRCTACTAACAACATTATAACRATTAAAACCRAAAAACCTAC			AGAAAATCGCGGGGAGTCTCTGGCCGGGAGAGTCCAGGTAGCGCTCGGCGGGCAGCAGTG[CG]CAGGCCCCTCGGCTTCAACCGCCACAATGCTGCCAGCAGCGCCAGGCAAGGGGCTTGGGA	37	4	102712010	CGCAGGCCCCTCGGCTTCAACCGCCACAATGCTGCCAGCAGCGCCAGGCA	F	rs35427649		BANK1	NM_001127507;NM_017935;NM_001127507;NM_017935	5'UTR	chr4:102711829-102712199	Island		DMR		4:102930881-102931421	4:102711647-102712315	Unclassified	TRUE	0.0326	0.222	0.465	0.515	0.781	0.129	0.718	0.791	0.792	0.834	0.852	0.516	0.645	0.472	0.738	0.267	-1.80921	-0.202308	0.0865877	1.83439	-2.7553	1.34829	1.92017	1.92892	2.32886	2.52526
cg27140058	AACCACAAACCATCATTAAACAACTACACTCAAACACTAAAACCAAAACA	35637328	AACCACGAACCATCGTTAAACAACTACACTCGAACACTAAAACCAAAACG	GGGCTCTGCGGAGACCACGGGCCATCGTTAGACAACTGCACTCGGGCACTGAGGCCAGGG[CG]TCCCTGAGACAGGGCTTCTCCTTTTTATCCTGCCGCCAGGCAGCCCAGAGGGTTCTTCTG	37	4	102712216	CGCCCTGGCCTCAGTGCCCGAGTGCAGTTGTCTAACGATGGCCCGTGGTC	R			BANK1	NM_001127507;NM_017935	Body	chr4:102711829-102712199	S_Shore				4:102930881-102931421	4:102711647-102712315	Unclassified	TRUE	0.0039	0.088	0.586	0.528	0.633	0.074	0.526	0.885	0.83	0.892	0.917	0.603	0.693	0.406	0.803	0.398	-3.37346	0.50127	0.161751	0.786425	-3.64542	0.150176	2.94404	2.28758	3.04601	3.46574
cg13250752	ATACTTTTTCCTCTCACACCATTACTTATTTAAAATATTATCTTTACATC			CATAAGTAAATATGCTTTTTCCTCTCACACCATTGCTTATTTGGAATGTTATCTTTACAT[CG]GCAGAGGATTAGCAAGATGGAAAAATGTAGGGTATGCACAATAAGTATCTGTCCTAACAT	37	4	138281992	TGCTTTTTCCTCTCACACCATTGCTTATTTGGAATGTTATCTTTACATCG	R										TRUE					0.0383	0.611	0.884	0.14	0.505	0.72	0.694	0.87	0.863	0.862	0.7	0.857	0.809	0.592	0.827	0.235	0.651402	2.92992	-2.61891	0.0288549	1.36257	1.1814	2.7425	2.65518	2.64302	1.22239
cg07643074	TTATTACCCAAAACCTACAAAACAAACCAACTACTTCAAATACAAAACCA	47618374	TTATTACCCAAAACCTACAAAACGAACCAACTACTTCGAATACGAAACCG	AGCCAGGGCTGCGCGCGGCGCTTGCCGGCCAGCTGGAGTTCTGGGTGGGCGTGAGCTTGG[CG]GCCCCGCACTCGAAGCAGCTGGTCCGCCCTGCAGGCCCTGGGCAATAAGGGGCTTAGCAT	37	4	138654968	CGGCCCCGCACTCGAAGCAGCTGGTCCGCCCTGCAGGCCCTGGGCAATAA	F	rs9996727										4:138874262-138874773				0.0143	0.524	0.456	0.435	0.566	0.734	0.379	0.607	0.719	0.626	0.768	0.713	0.714	0.516	0.691	0.176	0.138605	-0.254573	-0.377235	0.383107	1.46435	-0.712395	0.627167	1.35542	0.743124	1.72698
cg05831728	AAATCCTCCAACTTAATATCCTCCATTTATCCTCCAAAAAAATATTCCTC			CCCGGGGCGAGGAGTCCTCCAGCTTGATGTCCTCCATTTGTCCTCCAAGGGAGTGTTCCT[CG]CTGTCGGGGGCCAGGCTGGCCGGCAGGGGCTCAACAGACTCCACCACGTAAGGCTGGCCT	37	4	141543786	AGTCCTCCAGCTTGATGTCCTCCATTTGTCCTCCAAGGGAGTGTTCCTCG	R			TBC1D9	NM_015130	Body						4:141762860-141763402				0.0453	0.754	0.902	0.846	0.573	0.905	0.85	0.897	0.928	0.891	0.885	0.902	0.922	0.805	0.904	0.099	1.61591	3.20227	2.45773	0.424299	3.25192	2.5025	3.12246	3.68806	3.0311	2.94404
cg13794807	CTATAAAAACRCCTACTTCTACAACTAAACTACCCCTATATTAAAACACC			CACAGCTTGAGCTGTAGAGACGCCTGCTTCTACAGCTGGGCTGCCCCTGTGTTGGGGCAC[CG]TGGGCTGCTCCTGTAGGGCCAGGGCTCAGGCCCCTGGAGGCTCTCTTGCCTGGGGAGAAC	37	4	153871752	CGGTGCCCCAACACAGGGGCAGCCCAGCTGTAGAAGCAGGCGTCTCTACA	R			FHDC1	NM_033393	Body					TRUE					0.0242	0.784	0.589	0.145	0.214	0.801	0.34	0.86	0.614	0.794	0.74	0.855	0.787	0.479	0.775	0.296	1.85982	0.519129	-2.55987	-1.87692	2.00903	-0.956931	2.61891	0.669638	1.94649	1.50901
cg01253711	AAATTCTTTAAAATAACTACCCACAAATAATCTAAACTTAAACATTAACC			GCCCACCCAAGGCGTGGGCTAGCGGGAGTATCCTGTTTATCCTGGCCAACGTTAGTCATC[CG]GCCAATGTCTAAGCCTAGACCATCTGTGGGCAGTTATTTCAAAGAATCTATCTCCTTGTC	37	4	157898799	CGGCCAATGTCTAAGCCTAGACCATCTGTGGGCAGTTATTTCAAAGAATC	F		rs7658079								TRUE					0.0219	0	0	0	0	0.669	0.894	0.849	0.116	0.855	0.328	0.491	0.83	0.261	0.578	0.318	-9.96434	-9.96434	-9.96434	-9.96434	1.01517	3.07621	2.49122	-2.92992	2.55987	-1.03477
cg09768983	AACAAAACTAAAAACATTTAAAAATACAAACTTCACRAAACRTTACCAAC			TCATCAGACTAGACAGAGCTGGGGGCATTTGAAGATGCAGACTTCACGGAACGTTACCAA[CG]TTCCACGTTATCACGGAAAGTTACCAACGTTCCACGTTACCACGTTACCAACATGCCTCC	37	4	183935060	ACAGAGCTGGGGGCATTTGAAGATGCAGACTTCACGGAACGTTACCAACG	R											4:184172054-184172228				0.0371	0.346	0.542	0.574	0.45	0.598	0.181	0.836	0.614	0.429	0.538	0.692	0.831	0.449	0.657	0.208	-0.918519	0.242945	0.430197	-0.289507	0.57295	-2.17787	2.34981	0.669638	-0.412513	0.219713
cg02757186	ATTCAAATTTTCAAAACCTTACAAAAACATTACCCTTTAAAACTATAACC			CCAGGAGGGCGAGGAGACATGAAATATGACATATATGCTGTAGAGAATGAGCATATGAAT[CG]GCTACAGTCTCAAAGGGCAATGCTTCTGCAAGGTCCTGAAAACCTGAACCGGGCCACCCA	37	4	184405009	CGGCTACAGTCTCAAAGGGCAATGCTTCTGCAAGGTCCTGAAAACCTGAA	F	rs61746344	rs61734211				chr4:184404501-184404771	S_Shore				4:184642003-184642095				0.0069	0.833	0.823	0.636	0.762	0.758	0.534	0.89	0.91	0.862	0.841	0.812	0.903	0.724	0.87	0.145	2.31847	2.21714	0.805088	1.67883	1.64719	0.19651	3.0163	3.33787	2.64302	2.40308
cg06669374	CRTAATAAAAAACCAATAAAAACAACCCAAACTACAAACRCRAATTAAAC			TGGTCCCTACTCGTGGTAGGAAGCCAATGAGGGCAGCCCAGGCTGCAGACGCGAATTGAA[CG]GAAGCGTGTGTGCAGCGGCGTGTGGGTGGTAAGCTCTCCCTCCACTGCGCTTTCAGGCTG	37	4	184961220	GTGGTAGGAAGCCAATGAGGGCAGCCCAGGCTGCAGACGCGAATTGAACG	R	rs73871368									TRUE	4:185198214-185198434				0.0077	0.575	0.932	0.066	0.178	0.754	0.092	0.885	0.923	0.853	0.893	0.855	0.94	0.433	0.892	0.459	0.436099	3.77672	-3.82288	-2.20726	1.61591	-3.30299	2.94404	3.5834	2.53673	3.06105
cg19764006	CRCAATCCRCTCTTAAAAACCCTAAAAACTAACTATACCCCTATAACATC			GAGCAGCCGCGCGCAATCCGCTCTTGGGAGCCCTGGGAGCTGGCTGTGCCCCTGTAGCAT[CG]GATTCCACAAGACTAATTAAGAACCTGGGCGGGAGGGAGAGAGAAGCTGTGCGCTTCCTG	37	4	184961374	GCAATCCGCTCTTGGGAGCCCTGGGAGCTGGCTGTGCCCCTGTAGCATCG	R										TRUE	4:185198214-185198434				0.0124	0.311	0.73	0.074	0.092	0.364	0.074	0.65	0.85	0.269	0.75	0.494	0.851	0.274	0.644	0.37	-1.14759	1.43494	-3.64542	-3.30299	-0.805088	-3.64542	0.893085	2.5025	-1.44227	1.58496
cg22219089	RACTCTCCRAATATATACTCCTTATAACTTCTTAAATAATATCCATAACC			ACCCTGCAGCCGGCTCTCCGGGTGTGTGCTCCTTGTGACTTCTTGGATGGTATCCATGGC[CG]GAAATTCAGGACTTGAATAAGAAAGAAATGCTGGAAAAGTAAAAGCTGTGGCAGCCACTG	37	4	187071162	CGGCCATGGATACCATCCAAGAAGTCACAAGGAGCACACACCCGGAGAGC	R			FAM149A	NM_001006655;NM_015398	5'UTR							4:187071118-187071424	Unclassified_Cell_type_specific		0.0474	0.668	0.491	0.27	0.706	0.732	0.081	0.41	0.905	0.895	0.882	0.558	0.831	0.491	0.747	0.256	1.00866	-0.0519426	-1.43494	1.26385	1.44961	-3.50407	-0.525091	3.25192	3.0915	2.90199
cg05546264	AAACACAAATACAACCTATCATATACATAATCACAACAAAAAATCTATCC			GAGTCTGGGCCACCAAGCCGAGGGGTTCCCTGAGGAGAATGTCCAAGGGAAAAAAAGGAG[CG]GACAGACTTCCTGCTGTGACCATGTACATGACAGGCTGCACTTGTGTTTTTCTTGGGCGT	37	4	187507476	AACACAAGTGCAGCCTGTCATGTACATGGTCACAGCAGGAAGTCTGTCCG	F	rs79598495									TRUE					0.0428	0.561	0.786	0.386	0.476	0.654	0.103	0.507	0.859	0.654	0.933	0.78	0.705	0.494	0.74	0.245	0.35378	1.87692	-0.669638	-0.138605	0.918519	-3.12246	0.0403981	2.60696	0.918519	3.79964
cg06695338	TCTTATTTAACTTAAAATCAAAATACAATCTTTACAAAAAAACCATAACA	43656302	TCTTATTTAACTTAAAATCAAAATACGATCTTTACAAAAAAACCGTAACG	CTGAGTAAATGTTCTTATTTAGCTTGGAATCAAAATACGGTCTTTGCAAGAAAGCCGTAG[CG]GGTCCCAGGTGCTTGTCTTTAGGTTCAGCCTGATGCTTCTTTTTCCGACTAATCATCTTA	37	4	187518024	TCTTATTTAGCTTGGAATCAAAATACGGTCTTTGCAAGAAAGCCGTAGCG	R			FAT1	NM_005245	Body						4:187755013-187755369				0.0167	0.793	0.921	0.821	0.892	0.863	0.639	0.93	0.889	0.937	0.895	0.937	0.929	0.822	0.92	0.098	1.93769	3.54328	2.19742	3.04601	2.65518	0.823817	3.7318	3.00162	3.89463	3.0915
cg16251130	CACACTAAACCAAATTTCCAAAATACAACAACCCCCAAAAACCAATAACA	70645421	CACACTAAACCAAATTTCCAAAATACGACAACCCCCAAAAACCGATAACG	CAGTTTCTCAATCACACTAAGCCAAATTTCCAGGGTACGGCAGCCCCCAGGGGCCGGTGA[CG]ACAGCATGGAGCAAGGCAGATGGAGAACGCGCTCCCCACGGCAGGAAGCTCTGCTGGACG	37	4	187564343	CGTCACCGGCCCCTGGGGGCTGCCGTACCCTGGAAATTTGGCTTAGTGTG	R			FAT1	NM_005245	Body						4:187801314-187801404				0.0498	0.769	0.214	0.083	0.272	0.501	0.045	0.324	0.894	0.566	0.905	0.467	0.419	0.314	0.596	0.282	1.73509	-1.87692	-3.46574	-1.42033	0.00577079	-4.4075	-1.06103	3.07621	0.383107	3.25192
cg20656964	TAAATTATACCTCCTAAATAAACCRATACCRTCCAACAAAACTTCCTACC			CAGCCCCCAGGGGCCGGTGACGACAGCATGGAGCAAGGCAGATGGAGAACGCGCTCCCCA[CG]GCAGGAAGCTCTGCTGGACGGCACCGGTCTACTCAGGAGGCATAATTCACAAATCAAGAT	37	4	187564383	CGGCAGGAAGCTCTGCTGGACGGCACCGGTCTACTCAGGAGGCATAATTC	F		rs58689333	FAT1	NM_005245	Body						4:187801314-187801404				0.0469	0.7	0.241	0.086	0.341	0.516	0.103	0.397	0.718	0.548	0.766	0.483	0.475	0.331	0.565	0.233	1.22239	-1.65507	-3.40979	-0.950507	0.092364	-3.12246	-0.603019	1.34829	0.277853	1.71084
cg08573926	TCCCAACACCATTTATTAAACAAAATCTCAAATCCCAATCTTTTATCCCA	38663308	TCCCAACACCATTTATTAAACGAAATCTCGAATCCCGATCTTTTATCCCG	GCCGGCGGGGCACCACCCATTCGCCCCGGTTCCGGGGCCCAGGGAGTGGGCGGTTTCCTC[CG]GGACAAAAGACCGGGACTCGAGACTCCGTTCAATAAATGGTGCTGGGATAACTGGCTAGC	37	4	191014397	CGGGACAAAAGACCGGGACTCGAGACTCCGTTCAATAAATGGTGCTGGGA	F						chr4:190986382-191013609	S_Shore								0.0086	0.478	0.534	0.723	0.601	0.57	0.541	0.595	0.906	0.869	0.893	0.611	0.822	0.575	0.783	0.208	-0.127039	0.19651	1.38411	0.590976	0.406625	0.237134	0.554968	3.26878	2.72979	3.06105
cg05155047	CAAACAAATTCCCAAACTTCCTAACTAAAACTCTAAACATAAAATTTCTC			GAAGCGTCACTGCTGGAAGTGTTTGAGTCATCTCACCGCTAGAATGAAACCAGCTGGGAA[CG]AGAAACCTTATGTTCAGAGTTTCAGTTAGGAAGCCTGGGAATCTGTCTGTCTTGGTTTCC	37	5	168719	CGAGAAACCTTATGTTCAGAGTTTCAGTTAGGAAGCCTGGGAATCTGTCT	F	rs7725504		PLEKHG4B	NM_052909	Body	chr5:169578-169798	N_Shore			TRUE				TRUE	0.0136	0.631	0.667	0.107	0.218	0.717	0.215	0.766	0.754	0.657	0.809	0.708	0.732	0.426	0.738	0.312	0.774019	1.00216	-3.06105	-1.84284	1.34117	-1.86836	1.71084	1.61591	0.937685	2.08257
cg01767200	AAACATAAATTACTTTTAATAAAATATCCRTAAAAAACCRTATACCCCCC			GTTTCTGTCTCAGGCATGAATTGCTTTTAATAAAGTGTCCGTGGGGGGCCGTGTGCCCCC[CG]GGATCTCTGTGTCTTCCAGCAGCCGACTGAGGCACATCATGGCCGAGATGATCGCCACAG	37	5	169434	CGGGGGGCACACGGCCCCCCACGGACACTTTATTAAAAGCAATTCATGCC	R			PLEKHG4B	NM_052909	Body	chr5:169578-169798	N_Shore				5:222434-222798				0.0025	0.458	0.16	0.11	0.356	0.298	0.084	0.39	0.795	0.629	0.65	0.383	0.695	0.244	0.59	0.346	-0.242945	-2.39232	-3.0163	-0.855183	-1.23616	-3.44689	-0.645335	1.95533	0.761641	0.893085
cg25228871	AAACACTTATATCACTTCTACACTTCAATAAACCAAAATAAAAATTCRAC			ATATTCTGCACACGGCCCTGACCTCGGGGTGCATCGCTGGTGACTGCAACTTACCCGTGC[CG]TCGAATCCCCATCCTGGTTTACTGAAGTGCAGAAGTGACATAAGTGCTTGTGAATCAGCA	37	5	825285	AGCACTTATGTCACTTCTGCACTTCAGTAAACCAGGATGGGGATTCGACG	F	rs1808545	rs2335585	ZDHHC11	NM_024786	Body										0.0362	0.815	0.297	0.292	0.607	0.819	0.039	0.798	0.821	0.867	0.884	0.715	0.676	0.478	0.794	0.315	2.13927	-1.24306	-1.27778	0.627167	2.17787	-4.62299	1.98203	2.19742	2.70461	2.92992
cg17739552	CTACTCATAACCTAACTATAACATCTCATTAAAAATTAATAAAAAATTCC			AATGCTGGCTGCCATCCAGCAAGACTGACACCTGACACCCAGGCTTAAGATCAAGAGATG[CG]GAACTTTCCACCAACCCTCAATGAGATGTTACAGCTAGGTCATGAGCAGAGAGGGCGGCC	37	5	887264	TGCTCATGACCTAGCTGTAACATCTCATTGAGGGTTGGTGGAAAGTTCCG	F			BRD9	NR_027633;NM_001009877;NM_023924	Body						5:940002-940453				0.0089	0.862	0.729	0.811	0.731	0.836	0.854	0.857	0.887	0.871	0.94	0.888	0.951	0.804	0.899	0.095	2.64302	1.42763	2.10132	1.44227	2.34981	2.54827	2.58328	2.97261	2.7553	3.96963
cg08587802	TAATAACCATATAACRATAACCRTATAACRATAACCATATAACAATAACC			ACACAGTCATCGCCACATGGTCGTCGTCACACGGTCACCGCCACCCAGTCACCTGCCACA[CG]GCCACTGCCACATGGCCATCGCCACACGGCCACCGCCACATGGCCATCATCACACGGTCA	37	5	1750682	CGGCCACTGCCACATGGCCATCGCCACACGGCCACCGCCACATGGCCATC	F	rs10068432					chr5:1746369-1747050	S_Shelf				5:1803597-1803718				0.0197	0.584	0.416	0.461	0.445	0.61	0.058	0.661	0.678	0.592	0.854	0.743	0.658	0.429	0.698	0.269	0.489385	-0.489385	-0.225519	-0.318682	0.645335	-4.0216	0.963365	1.07422	0.537028	2.54827
cg25472952	AAAACTCCCCRAAAAACTCCTATCACTCCCTAAAAACTCCAAAAAATTCC			CACGCACTCAGGTACACACAACCCTCACCTGCAGCCTAGGCCTTCAACACCTGATGCTCA[CG]GAACTTTCTGGAGCTTCCAGGGAGTGACAGGAGCTTCCCGGGGAGCTCTGCATTTCCTGG	37	5	1852253	CGGAACTTTCTGGAGCTTCCAGGGAGTGACAGGAGCTTCCCGGGGAGCTC	F	rs263213					chr5:1851342-1851564	S_Shore				5:1904316-1905488				0.001	0.173	0.093	0.19	0.396	0.131	0.042	0.394	0.396	0.645	0.751	0.695	0.35	0.171	0.539	0.368	-2.25712	-3.2858	-2.09192	-0.609048	-2.72979	-4.51156	-0.621122	-0.609048	0.86148	1.59267
cg02350090	TATATACATCRTCTACTATATATATATTATCTACTATACATACATACRCC			CCATCTGTGCCTGTGTGCATCGTCTGCTGTGTGTGTGTTGTCTGCTGTGCATGCATGCGC[CG]TCTGCTGTGCGTGCATGTGTTGTCTGTTGTGCATGTGTCATCTGCTGTGCATGCATGCAT	37	5	1951736	CGGCGCATGCATGCACAGCAGACAACACACACACAGCAGACGATGCACAC	R						chr5:1950624-1950922	S_Shore				5:2003551-2004927				0.0071	0.17	0.22	0.08	0.069	0.542	0.043	0.287	0.784	0.677	0.825	0.33	0.319	0.187	0.537	0.35	-2.28758	-1.82597	-3.52356	-3.75411	0.242945	-4.47611	-1.31285	1.85982	1.06762	2.23704
cg16288562	TTTTTCCCTTCTAAAATATAATACTATCCCRATTTCATACACAACTATCC			ACAGGCCTGTCTTTTTCCCTTCTGGAGTGTGATGCTGTCCCGATTTCATGCACAGCTGTC[CG]GCCGCGGAGAGAAACGCAGGGTGCACGGCTTTCCTGTGCCCACTCTGGAAAGCTTCTCAT	37	5	2111458	TTTTCCCTTCTGGAGTGTGATGCTGTCCCGATTTCATGCACAGCTGTCCG	R						chr5:2111836-2112484	N_Shore								0.0365	0.776	0.288	0.281	0.138	0.827	0.528	0.833	0.575	0.679	0.866	0.724	0.85	0.473	0.755	0.282	1.79256	-1.30581	-1.35542	-2.64302	2.25712	0.161751	2.31847	0.436099	1.08084	2.69213
cg19076425	RCATTCRTAAAAATATCRAAAACTCTCAAAAAAACTATTATATCTTCATC			AAATAAGTCACTTTTGTTTTGGAGTCAGAATCAGGGAGCACCATGGTGGAGCCCGGAAAG[CG]ATGAAGACACAACAGCTCTCCTGAGAGTTCCCGACATTCCTACGAATGCGGTTTCCCCAC	37	5	2867319	CATTCGTAGGAATGTCGGGAACTCTCAGGAGAGCTGTTGTGTCTTCATCG	F						chr5:2866699-2867005	S_Shore				5:2920312-2920370				0.0307	0.342	0.87	0.117	0.191	0.187	0.044	0.709	0.832	0.893	0.903	0.245	0.399	0.292	0.664	0.372	-0.944091	2.7425	-2.9159	-2.08257	-2.12022	-4.44144	1.28477	2.30812	3.06105	3.21867
cg18640098	AAATTAATCAATCCRTAATACATATATAAAAAACCTTCTACCTAAAACAC			AACTATTTTAAAAATTAATCAATCCGTAATGCATGTATGAAGAGCCTTCTGCCTAAAGCA[CG]CAGATTGCAGGGGGAGCATTTCACAGGGTGGACCCAAAGCTGTGTGCAACGGTGAGGAAA	37	5	9888660	AATTAATCAATCCGTAATGCATGTATGAAGAGCCTTCTGCCTAAAGCACG	R			LOC285692	NR_027112	Body					TRUE				TRUE	0.0482	0.601	0.779	0.114	0.157	0.786	0.25	0.776	0.85	0.417	0.771	0.749	0.82	0.448	0.731	0.283	0.590976	1.81758	-2.95827	-2.42477	1.87692	-1.58496	1.79256	2.5025	-0.483449	1.75138
cg04988367	AAATAAAAAAACAATAATATTAAAATACCTTACTCCACAATTTTATTCTC			TGGTTTGATGGCCAGGTTTACTAACATTTTGCCCAAATCTAATTCAAAGAAAACAAGGTA[CG]AGAATAAAATTGTGGAGTAAGGCATCTCAACATTACTGTCTTCTCACTTCAGACCAGTTA	37	5	10933006	CGAGAATAAAATTGTGGAGTAAGGCATCTCAACATTACTGTCTTCTCACT	F										TRUE					0.0212	0.666	0.424	0.117	0.824	0.854	0.34	0.825	0.905	0.861	0.739	0.828	0.867	0.538	0.838	0.3	0.995674	-0.442005	-2.9159	2.22707	2.54827	-0.956931	2.23704	3.25192	2.63093	1.50152
cg16264642	CCTAAAACAAATCAATATCTTCCCTACAATTTATCAATAACTTCTTTTCC			AGAGAAGAGAGGAGAGAAGAGAGTGATATAGGTGTTAGAGATTGAGACACCACATTACTC[CG]GAAAAGAAGTCACTGACAAACTGTAGGGAAGATACTGACTTGTTCCAGGAAAGCCCTGGC	37	5	11384581	CTGGAACAAGTCAGTATCTTCCCTACAGTTTGTCAGTGACTTCTTTTCCG	F	rs61749846		CTNND2	NM_001332	Body	chr5:11384681-11385521	N_Shore								0.017	0.234	0.715	0.298	0.203	0.31	0.067	0.726	0.689	0.859	0.865	0.397	0.305	0.305	0.64	0.336	-1.71084	1.32698	-1.23616	-1.9731	-1.15433	-3.79964	1.40579	1.14759	2.60696	2.67974
cg27639457	CCTCCAAAAACCAAACAACCTAACAAATAAAAACTCACTACCACCTAACA	28602457	CCTCCAAAAACCGAACAACCTAACAAATAAAAACTCGCTACCACCTAACG	TCGCTTCTGCTCAAGCCGGGCTGCTGCTTCCGCGTCCCCGCCACGCGCCCAGGTGAGTCG[CG]CCAGGTGGCAGCGAGCCTTTACCTGCCAGGCTGCCCGGCCTCTGGAGGGTGGCCGTGGCA	37	5	11384753	CGCCAGGTGGCAGCGAGCCTTTACCTGCCAGGCTGCCCGGCCTCTGGAGG	F			CTNND2	NM_001332	Body	chr5:11384681-11385521	Island		DMR		5:11437682-11438521				0.0069	0.524	0.71	0.411	0.492	0.534	0.385	0.711	0.672	0.836	0.762	0.545	0.814	0.509	0.723	0.214	0.138605	1.29177	-0.519129	-0.0461702	0.19651	-0.675728	1.29878	1.03477	2.34981	1.67883
cg15909443	AACCACATATCTTCCTACTAAAACAACTACCTCAATAATTTTTTTTTAAC			AGATCATGCCACTGCACTCCAGCGTGGGCGACAGTATAAAACTATGTCTCCGCACCCCCC[CG]CCAAAAAAAAACCATTGAGGCAGCTGCCTCAGCAGGAAGACATGTGGCTCTGCCCCTGTT	37	5	17381798	GCCACATGTCTTCCTGCTGAGGCAGCTGCCTCAATGGTTTTTTTTTGGCG	F		rs11748337								TRUE					0.0403	0.627	0.603	0.025	0.593	0.602	0.032	0.935	0.632	0.633	0.486	0.805	0.783	0.414	0.712	0.299	0.74929	0.603019	-5.2854	0.543003	0.596995	-4.91886	3.84645	0.780219	0.786425	-0.080812
cg02305687	AACRAACAACCTACTAATTCTCTACCTAATAAAAAACATACAAAACTAAC			GCCCTGGGGTTGGCGGGCAACCTGCTGGTTCTCTACCTGATGAAGAGCATGCAGGGCTGG[CG]CAAGTCCTCTATCAACCTCTTCGTCACCAACCTGGCGCTGACGGACTTTCAGTTTGTGCT	37	5	33937182	CGCCAGCCCTGCATGCTCTTCATCAGGTAGAGAACCAGCAGGTTGCCCGC	R			RXFP3	NM_016568	1stExon	chr5:33936168-33938309	Island			TRUE	5:33971926-33974929			TRUE	0.0293	0.115	0.129	0.081	0.301	0.409	0.314	0.173	0.885	0.511	0.708	0.522	0.253	0.225	0.509	0.284	-2.94404	-2.7553	-3.50407	-1.21553	-0.531057	-1.12744	-2.25712	2.94404	0.0634888	1.27778
cg06846895	CCAAACTAAATCACTAATAAAATCCACAAAACCATCCACTAATAATAATC			GAGCCACAATCTCAAACCTGCAACAGGTGACAGCTAGGAAAGAAATAATGGATGCTACAG[CG]ATTATCATTAGTGGATGGCCCTGTGGACTTTATCAGTGACTCAGTCTGGAGCCCAGGGGG	37	5	37723683	CAGACTGAGTCACTGATAAAGTCCACAGGGCCATCCACTAATGATAATCG	F		rs72743187	WDR70	NM_018034	Body					TRUE		5:37723484-37724033	Unclassified_Cell_type_specific		0.0293	0.929	0.528	0.876	0.529	0.95	0.75	0.933	0.942	0.915	0.933	0.935	0.94	0.76	0.933	0.173	3.70979	0.161751	2.82059	0.167541	4.24793	1.58496	3.79964	4.0216	3.42824	3.79964
cg13634242	CTCAAAAAAACAACAAAACCTAAAAAACCATAATCACTACACTTTATCCA	23642377	CTCGAAAAAACGACGAAACCTAAAAAACCGTAATCGCTACACTTTATCCG	AGGGGCCTCCGCCTCGAGGAGGCGGCGGGACCTGAGGGGCCGTGGTCGCTGCACTTTGTC[CG]AGACCCCTAGATTGGCCAATAGGAGACCGGAAAGGTGCAGGGAGGGCCAGTGGGGCCGAT	37	5	60921891	CGGACAAAGTGCAGCGACCACGGCCCCTCAGGTCCCGCCGCCTCCTCGAG	R						chr5:60921534-60922472	Island			TRUE	5:60957292-60958142	5:60921859-60922358	Unclassified_Cell_type_specific	TRUE	0.0176	0.017	0.02	0.772	0.012	0.016	0.392	0.551	0.982	0.986	0.963	0.167	0.082	0.205	0.622	0.417	-5.85358	-5.61471	1.75957	-6.3634	-5.94251	-0.633218	0.295337	5.76965	6.13809	4.70194
cg11700800	CRAACRAATTTTTAATTCTACRAACTAAAATCCCTTATAAAAACCCCTCC			TGCGGGGCCGCGCTTAGGGTCGGAGTTCGCTAGTCCAGGGAAAGGGGTGGGAGGGGCCCT[CG]GAGGGGCCCCTACAAGGGATCCCAGTCCGCAGAATTAAAAATTCGTTCGCAAGGGAGCGC	37	5	92906633	CGGAGGGGCCCCTACAAGGGATCCCAGTCCGCAGAATTAAAAATTCGTTC	F			FLJ42709	NR_021490;NR_021491;NR_015369	Body	chr5:92906239-92908875	Island				5:92931903-92933043	5:92906295-92906687	Unclassified_Cell_type_specific		0.0096	0.482	0.322	0.712	0.539	0.332	0.36	0.61	0.901	0.891	0.795	0.468	0.738	0.458	0.734	0.276	-0.103919	-1.07422	1.30581	0.225519	-1.00866	-0.830075	0.645335	3.18603	3.0311	1.95533
cg19797741	RACTAAAAACCTACAAAAAAAACCATTATTTCTCCTACTAAACAATAACC			AGTTGTCCAGCGGCTGAAAGCCTGCAGAGAAAACCATTGTTTCTCCTGCTAGACAGTAAC[CG]GAGAAAACTGCTCAGTTCATGCTACCAAAACCTTTATTTAAAAAATTAGAAATTGTCACC	37	5	92910052	GCTGAAAGCCTGCAGAGAAAACCATTGTTTCTCCTGCTAGACAGTAACCG	R			FLJ42709	NR_021490;NR_021491	Body	chr5:92906239-92908875	S_Shore		RDMR	TRUE					0.0491	0.793	0.22	0.418	0.208	0.591	0.102	0.734	0.849	0.798	0.305	0.628	0.648	0.389	0.66	0.272	1.93769	-1.82597	-0.477516	-1.92892	0.531057	-3.13815	1.46435	2.49122	1.98203	-1.1882
cg20953606	AATTTATCCCTAAAACAATATTCTTAACATAAACAATAACATCAACAACC			TGAGTTCATCCTCATGTCTGAAGACCATCCTGATGGAAGGAAGAAGCTGGAATCTTGCCT[CG]GCTGCTGATGTCATTGTTTATGCTAAGAATATTGCTTTAGGGATAAACCCTTAGGCATTT	37	5	113632078	CGGCTGCTGATGTCATTGTTTATGCTAAGAATATTGCTTTAGGGATAAAC	F	rs4705660									TRUE					0.0128	0.574	0.608	0.68	0.227	0.725	0.181	0.757	0.841	0.667	0.803	0.776	0.755	0.499	0.767	0.267	0.430197	0.633218	1.08746	-1.76778	1.39855	-2.17787	1.63934	2.40308	1.00216	2.0272
cg16607685	AATCACTATCTTTACCTATATTAAAAAACTCTCCACTTAACACAATCATC			GTTAGTTATTCAATCACTATCTTTACCTGTATTAGAAGACTCTCCACTTAGCACAGTCAT[CG]CTCTGATCAGCGTGTCCGACCGCGACTCAGGAGTCAATGGACAGGTCACCTGCTCGCTGA	37	5	140181889	ATCACTATCTTTACCTGTATTAGAAGACTCTCCACTTAGCACAGTCATCG	R			PCDHA2	NM_018905;NM_031411;NM_031497;NM_018906;NM_018900	Body	chr5:140181888-140183014	Island								0.0452	0.468	0.91	0.87	0.866	0.77	0.356	0.883	0.899	0.904	0.882	0.871	0.922	0.707	0.894	0.187	-0.184918	3.33787	2.7425	2.69213	1.74322	-0.855183	2.9159	3.15397	3.23522	2.90199
cg03349091	AAAACCTATCCRAAAAATCTACAATCATAATCCAAATAATTAATATCAAC			CAAGGATGGCGGAGGCCTATCCGGAAAGTCTACAGTCATAGTCCAGGTGGTTGATGTCAA[CG]ACAACCCACCGGAACTGACCTTGTCTTCAGTAAACAGCCCTATTCCTGAGAACTCGGGAG	37	5	140481256	AGGCCTATCCGGAAAGTCTACAGTCATAGTCCAGGTGGTTGATGTCAACG	R			PCDHB3	NM_018937	1stExon	chr5:140481546-140482460	N_Shore				5:140461401-140461552				0.0228	0.741	0.866	0.906	0.662	0.683	0.534	0.908	0.917	0.893	0.852	0.866	0.843	0.732	0.88	0.148	1.51652	2.69213	3.26878	0.969808	1.1074	0.19651	3.30299	3.46574	3.06105	2.52526
cg24120669	TTTTCTTATTCTATACTTTAATTTACATCATATCTATTATATCTAAATAC			AGACATCCGAGAGGGTCGACGGTAGATGTGGTGATTGGGAGCTGAAAAGGATTTTTCTTC[CG]TATTCAGACATAATAGACATGATGCAAACTAAAGTACAGAACAAGAAAAGGCAAGTGGCT	37	5	140529819	TTTCTTGTTCTGTACTTTAGTTTGCATCATGTCTATTATGTCTGAATACG	F			PCDHB6	NM_018939	TSS200	chr5:140531157-140532017	N_Shore		RDMR						0.0375	0.765	0.675	0.802	0.635	0.726	0.858	0.664	0.931	0.906	0.84	0.865	0.898	0.744	0.851	0.107	1.7028	1.05445	2.0181	0.79886	1.40579	2.59509	0.982722	3.75411	3.26878	2.39232
cg08665243	AACAAATCCTTATTTTCTTTATTTTACTAAACTTATCTAAAACRAACRCC			TCGGAGACAAAGGCAAGTCCTTGTTTTCTTTGTTTTGCTGAGCTTGTCTGGGGCGGGCGC[CG]AGTTGGGGTCCTATTCCGTAGTGGAAGAAACGGAGAGAGGCTCTTTTGTGGCAAATCTAG	37	5	140562218	CGGCGCCCGCCCCAGACAAGCTCAGCAAAACAAAGAAAACAAGGACTTGC	R			PCDHB16	NM_020957	1stExon	chr5:140563510-140564361	N_Shore		RDMR		5:140542395-140542435			TRUE	0.0123	0.279	0.62	0.084	0.572	0.522	0.085	0.61	0.838	0.662	0.592	0.634	0.72	0.36	0.676	0.316	-1.36973	0.706269	-3.44689	0.418404	0.127039	-3.42824	0.645335	2.37096	0.969808	0.537028
cg26389950	TTATTTTACTAAACTTATCTAAAACRAACRCCRAATTAAAATCCTATTCC			CCTTGTTTTCTTTGTTTTGCTGAGCTTGTCTGGGGCGGGCGCCGAGTTGGGGTCCTATTC[CG]TAGTGGAAGAAACGGAGAGAGGCTCTTTTGTGGCAAATCTAGGAAAAGACCTGGGGTTGG	37	5	140562236	CGGAATAGGACCCCAACTCGGCGCCCGCCCCAGACAAGCTCAGCAAAACA	R			PCDHB16	NM_020957	1stExon	chr5:140563510-140564361	N_Shore		RDMR		5:140542395-140542435			TRUE	0.0287	0.657	0.626	0.162	0.623	0.707	0.088	0.698	0.801	0.667	0.761	0.774	0.786	0.477	0.748	0.271	0.937685	0.743124	-2.37096	0.724668	1.27081	-3.37346	1.20868	2.00903	1.00216	1.67089
cg19727817	CCTCTTCRCAATTATAAAAAACRTACCTCTAATCTATCTACCAAATCCTC			GAACAATCCTTTAAGGGAGAACCTAGAAGCCATTCAACAAGGTTAAAATCTTCAGGCTTC[CG]AGGATTTGGTAGACAGATCAGAGGCACGTTTCCCACAACTGCGAAGAGGCGCTGAGGCAA	37	5	140588381	CTCTTCGCAGTTGTGGGAAACGTGCCTCTGATCTGTCTACCAAATCCTCG	F			PCDHB12	NM_018932;NM_018932	5'UTR	chr5:140589744-140590657	N_Shore		RDMR		5:140568565-140568673				0.0415	0.444	0.494	0.829	0.186	0.298	0.074	0.813	0.831	0.784	0.52	0.507	0.564	0.388	0.67	0.282	-0.324525	-0.0346263	2.27738	-2.12973	-1.23616	-3.64542	2.12022	2.29783	1.85982	0.115477
cg08985570	ACCAACACRATTATATTATACTCRATTTTTAACCTAAAAATCCCCAAATC			AACAGAGAGACCGCTGGACAGAGAGAGCAGAGCCGAGTACAACATCACCATCACCGTCAC[CG]ACTTGGGGACCCCCAGGCTAAAAACCGAGCACAACATAACCGTGCTGGTCTCCGACGTCA	37	5	140589751	CCAGCACGGTTATGTTGTGCTCGGTTTTTAGCCTGGGGGTCCCCAAGTCG	F			PCDHB12	NM_018932	1stExon	chr5:140589744-140590657	Island				5:140569886-140570834				0.0288	0.524	0.68	0.681	0.468	0.694	0.371	0.673	0.755	0.615	0.709	0.806	0.797	0.57	0.726	0.156	0.138605	1.08746	1.0941	-0.184918	1.1814	-0.761641	1.04132	1.62369	0.675728	1.28477
cg27328673	AAAAAATAACAAAAAATACCCAAAACTAATACTAAACACAAAACTAAATC			ACTCGCACCCGAGGGGATGGCAGGAAATACCCAGAGCTGGTGCTGGACACAGAACTGGAT[CG]CGAGGAGCAGGCCGAGCTCAGATTAACCTTGACAGCGGTGGACGGTGGCTCTCCACCCCG	37	5	140625750	GGGGATGGCAGGAAATACCCAGAGCTGGTGCTGGACACAGAACTGGATCG	R			PCDHB15	NM_018935	1stExon	chr5:140626444-140627373	N_Shore				5:140605877-140606072				0.0408	0.67	0.72	0.913	0.865	0.845	0.619	0.874	0.9	0.889	0.942	0.849	0.869	0.772	0.887	0.115	1.0217	1.36257	3.39153	2.67974	2.44668	0.700148	2.79421	3.16993	3.00162	4.0216
cg16263180	ATAAAATACCRCTTTTCRCTCTAAATCCTAAAAATAACAACTTAATCACC			CGTCTCCAGAGGTAGGATGCCGCTTTTCGCTCTGAATCCTAGAAGTGGCAGCTTGATCAC[CG]CGCGCAGGATAGACCGGGAGGAGCTCTGCGCTCAGAGCATGCCGTGTCTCGTGAGTTTTA	37	5	140710509	TAGGATGCCGCTTTTCGCTCTGAATCCTAGAAGTGGCAGCTTGATCACCG	R			PCDHGA1	NM_018912;NM_031993	1stExon	chr5:140711797-140712542	N_Shore				5:140690628-140690710				0.0287	0.583	0.73	0.238	0.601	0.667	0.36	0.869	0.534	0.821	0.802	0.69	0.725	0.53	0.74	0.21	0.483449	1.43494	-1.67883	0.590976	1.00216	-0.830075	2.72979	0.19651	2.19742	2.0181
cg17760318	TAACTTCTAATAAAAATAACCCAATACTATCTAACACCTCCCRCATCTAC			CCTCGTTCTCGTGGCTTCTGATGGGGGTGACCCAGTGCTATCTGGCACCTCCCGCATCTG[CG]TGAAGGTCCTGGATGCGAACGACAATGCGCCTGTTTTTACACAGCCCGAGTACCGCATAA	37	5	140719225	CGCAGATGCGGGAGGTGCCAGATAGCACTGGGTCACCCCCATCAGAAGCC	R		rs61749056	PCDHGA2	NM_032009;NM_018912;NM_018915	1stExon	chr5:140719129-140719343	Island				5:140699173-140699527				0.0212	0.338	0.507	0.536	0.152	0.814	0.353	0.773	0.8	0.799	0.39	0.788	0.895	0.45	0.741	0.291	-0.969808	0.0403981	0.208108	-2.47999	2.12973	-0.874098	1.76778	2	1.991	-0.645335
cg23470729	TTAAAATCTCCTTTCATTTCAAATAAATCCTAAATTATCAAAAAAAACTC			GATTTTCCCCCAGCCCAACTATGCGGACACGCTCATCAGCCAGGAGAGCTGTGAGAAAAG[CG]AGCCTCTTCTGATAACTCAGGATTTACTTGAAATGAAAGGAGATTCCAACCTACTTCAGG	37	5	140725964	TGGAATCTCCTTTCATTTCAAGTAAATCCTGAGTTATCAGAAGAGGCTCG	F			PCDHGA2	NM_018915;NM_018916;NM_032011;NM_018912	Body	chr5:140725051-140725891	S_Shore								0.0355	0.51	0.69	0.904	0.611	0.667	0.276	0.826	0.891	0.896	0.632	0.858	0.85	0.61	0.826	0.216	0.0577155	1.15433	3.23522	0.651402	1.00216	-1.39132	2.24705	3.0311	3.10692	0.780219
cg03828328	AAAAAACTATTCACAACCTCCTCCTCACAACTTTAAATAACAAAAACCCA	18694489	AAAAAACTATTCACGACCTCCTCCTCACAACTTTAAATAACGAAAACCCG	TAGACCGCGAGAAAGAGACTGTTCACGACCTCCTCCTCACAGCTTTAGATGGCGGAGACC[CG]GTACTCTCCGGCACCACGCACATCCGTGTTACGGTCCTCGACGCAAACGACAATGCGCCC	37	5	140744556	CGGGTCTCCGCCATCTAAAGCTGTGAGGAGGAGGTCGTGAACAGTCTCTT	R			PCDHGA4	NM_018917;NM_018915;NM_032054;NM_018923;NM_018912;NM_018922;NM_018916;NM_018918	Body	chr5:140743961-140744642	Island				5:140724532-140724882				0.0331	0.697	0.519	0.692	0.186	0.582	0.216	0.877	0.92	0.721	0.538	0.496	0.846	0.482	0.733	0.251	1.20184	0.109698	1.16784	-2.12973	0.477516	-1.85982	2.83392	3.52356	1.36973	0.219713
cg06572465	CAAACAAATCCAATATTCAATACCAAAAAAAACCAAAAAAAACTCCTTCA	64628327	CAAACAAATCCGATATTCGATACCAAAAAAAACCGAAAAAAACTCCTTCG	GGGGTTCCGGGCCAGGCAGATCCGATATTCGGTGCCAGAAGAGACCGAAAAGGGCTCCTT[CG]TGGGCAATATCTCCAAGGACCTGGGGCTGGAGCCCCGGGAGCTGGCGAAGCGCGGAGTCC	37	5	140800929	CAGGCAGATCCGATATTCGGTGCCAGAAGAGACCGAAAAGGGCTCCTTCG	R			PCDHGA4	NM_018917;NM_018921;NM_018912;NM_018922;NM_018926;NM_018924;NM_018914;NM_018927;NM_018919;NM_032088;NM_032091;NM_018913;NM_018918;NM_003736;NM_018916;NM_032092;NM_018915;NM_018923;NM_018920;NM_018925	Body	chr5:140800760-140801072	Island				5:140780945-140781275	5:140800268-140801087	NonGene_Associated	TRUE	0.0425	0.502	0.692	0.726	0.243	0.728	0.103	0.887	0.911	0.578	0.545	0.816	0.781	0.499	0.753	0.254	0.0115416	1.16784	1.40579	-1.63934	1.42033	-3.12246	2.97261	3.35557	0.453826	0.26039
cg13598256	TTCCTAAAACRCRATTTACTCTTCCTAATACTAAAAATCCAAATATAAAC			TGAGCACGCAATTCCTGGGGCGCGATTTGCTCTTCCTAATGCTAGGGATCCAGATGTGGG[CG]TGAACTCCCTCCAGAGCTACCAGCTCAGCCCTAATAATTACTTTTCCTTGCAACTGCGGG	37	5	140801286	CGCCCACATCTGGATCCCTAGCATTAGGAAGAGCAAATCGCGCCCCAGGA	R			PCDHGA4	NM_018917;NM_018921;NM_018912;NM_018922;NM_018926;NM_018924;NM_018914;NM_018927;NM_018919;NM_032088;NM_032091;NM_018913;NM_018918;NM_003736;NM_018916;NM_032092;NM_018915;NM_018923;NM_018920;NM_018925	Body	chr5:140802399-140802832	N_Shore				5:140781389-140781760			TRUE	0.0288	0.661	0.772	0.756	0.715	0.747	0.087	0.909	0.925	0.925	0.719	0.894	0.751	0.623	0.854	0.231	0.963365	1.75957	1.63151	1.32698	1.56197	-3.39153	3.32034	3.62449	3.62449	1.35542
cg07179872	CRCCTTTATCTACAAAAACTCATATCTAACTAAATATAACAAATAACAAC			CCAGGGAAGCCCGCCTTTGTCTGCAGAAACTCATGTCTGGCTGAATGTGGCAGATGACAA[CG]ATAACCCTCCCGTTTTTCCTCACTCCTCTTACTCTGCCTACATTCCCGAAAACAACCCCA	37	5	140802135	CGTTGTCATCTGCCACATTCAGCCAGACATGAGTTTCTGCAGACAAAGGC	R			PCDHGA4	NM_018917;NM_018921;NM_018912;NM_018922;NM_018926;NM_018924;NM_018914;NM_018927;NM_018919;NM_032088;NM_032091;NM_018913;NM_018918;NM_003736;NM_018916;NM_032092;NM_018915;NM_018923;NM_018920;NM_018925	Body	chr5:140802399-140802832	N_Shore				5:140782270-140783247				0.0032	0.563	0.733	0.662	0.543	0.522	0.323	0.637	0.839	0.903	0.836	0.73	0.889	0.558	0.806	0.248	0.365502	1.45697	0.969808	0.248758	0.127039	-1.06762	0.811324	2.38161	3.21867	2.34981
cg13023584	CCCAACTCTAAAACACAATAACTTCACACTCTTAAATATAATACTACACA	46804487	CCCAACTCTAAAACGCAATAACTTCGCGCTCTTAAATATAATACTACACG	CGGGTGCTGTACCCCAGCTCTGGAGCGCAATGGCTTCGCGCTCTTGGATATGGTGCTGCA[CG]CCGCGGAGCCTGGCTACCTGGTCACCAAGGTGGTGGCTGTAGACGCAGATGTGAGACACA	37	5	140821425	CCCAGCTCTGGAGCGCAATGGCTTCGCGCTCTTGGATATGGTGCTGCACG	R			PCDHGA4	NM_018917;NM_003735;NM_032092;NM_018914;NM_018921;NM_018912;NM_018922;NM_018926;NM_018924;NM_018927;NM_018919;NM_032088;NM_018913;NM_018918;NM_003736;NM_018916;NM_018915;NM_018923;NM_018920;NM_018925	Body	chr5:140821228-140821688	Island				5:140801362-140801872				0.0368	0.917	0.911	0.928	0.846	0.838	0.715	0.932	0.975	0.941	0.94	0.835	0.968	0.859	0.932	0.073	3.46574	3.35557	3.68806	2.45773	2.37096	1.32698	3.77672	5.2854	3.99541	3.96963
cg06866033	CRTAAAAAATACTAAATTATTTACATACATTCTCTCATTTCATATTACCC			TGAGCCGTTTCCTCCTATGTAAAAATTGGGACAATAGTACCTACTTCACAGACTTCACGA[CG]GGTAATATGAAATGAGAGAATGCATGTAAACAACTTAGTATTTTCTACGTTGGCTGTTAC	37	5	141391951	CGGGTAATATGAAATGAGAGAATGCATGTAAACAACTTAGTATTTTCTAC	F			GNPDA1	NM_005471	5'UTR	chr5:141392360-141392587	N_Shore					5:141391310-141393207	Promoter_Associated		0.0159	0.379	0.497	0.656	0.525	0.541	0.152	0.794	0.621	0.685	0.675	0.638	0.661	0.458	0.679	0.221	-0.712395	-0.0173125	0.931287	0.14439	0.237134	-2.47999	1.94649	0.712395	1.12075	1.05445
cg19700872	AATTTATCTTTCTACCTAAACTCTTTTACATAAAAAATAAATACTCTATC			ATTCTTATTTAGGTTTGTCTTTCTGCCTGGGCTCTTTTGCATAGGAAATAAGTACTCTGT[CG]TCAGTGTCAAATGACACTTCTGGATCCTCCCCTTGCTTATTTCCTGAGAGCAGAATGTGG	37	5	145895766	GTTTGTCTTTCTGCCTGGGCTCTTTTGCATAGGAAATAAGTACTCTGTCG	R			GPR151	NM_194251	TSS200					TRUE					0.0126	0.209	0.244	0.114	0.126	0.462	0.401	0.511	0.857	0.504	0.689	0.555	0.221	0.259	0.556	0.297	-1.92017	-1.63151	-2.95827	-2.79421	-0.219713	-0.578954	0.0634888	2.58328	0.0230836	1.14759
cg00982400	TAACAACCTAAAATCCTTTAACAAAATTAATTTACAAACCATTTACCCTC			TATGCTTCCGTTAACAGCCTGGAATCCTTTGACAGAGTTGGTTTACAGGCCATTTGCCCT[CG]AAATTACCCACTCTGGGAATACTTTCCCCATCTGCGTATTTGAAGATGGAAGCTAATACT	37	5	149438095	CGAGGGCAAATGGCCTGTAAACCAACTCTGTCAAAGGATTCCAGGCTGTT	R			CSF1R	NM_005211	Body					TRUE					0.0396	0.526	0.739	0.39	0.23	0.356	0.309	0.536	0.855	0.663	0.679	0.553	0.52	0.425	0.634	0.209	0.150176	1.50152	-0.645335	-1.74322	-0.855183	-1.16108	0.208108	2.55987	0.97626	1.08084
cg18055166	AACAAAAAAATACTCATACAACTACCATTTAAAACCTTTAAATATAATTC			CCTCATTGCTTAGCAAAGAGGTACTCATGCAGCTACCATTTAGGGCCTTTGGGTGTAATT[CG]TTATGGCCTCTATATGCCATATAACATCTTCGATACCTATCTGTGGTACAAAGATTGAAG	37	5	150083586	GCAAAGAGGTACTCATGCAGCTACCATTTAGGGCCTTTGGGTGTAATTCG	R						chr5:150080131-150080703	S_Shelf								0.0184	0.485	0.424	0.575	0.506	0.236	0.109	0.607	0.513	0.821	0.661	0.552	0.627	0.389	0.63	0.241	-0.0865877	-0.442005	0.436099	0.0346263	-1.69479	-3.0311	0.627167	0.0750371	2.19742	0.963365
cg07601741	ATCTAACCCAAATTAATAACAATTACCTTCTCTAAACTACACCACACTAC			TTTGTGTGAGTATCTGACCCAAATTAGTGGCAATTACCTTCTCTGGGCTACACCACACTA[CG]ATTGTTAACATTGCAATATGGCAGAAATTTCAGAATACCAAATGTTCAGCTAACAGCCAC	37	5	153160425	CGTAGTGTGGTGTAGCCCAGAGAAGGTAATTGCCACTAATTTGGGTCAGA	R			GRIA1	NM_000827;NM_001114183	Body					TRUE					0.0237	0.839	0.543	0.132	0.403	0.524	0.267	0.843	0.882	0.774	0.909	0.563	0.525	0.451	0.749	0.298	2.38161	0.248758	-2.71716	-0.566951	0.138605	-1.45697	2.42477	2.90199	1.77601	3.32034
cg17315964	TAAATCCCCAAAAAACACATCCRACAATTCCCAAATCTAATATACTTTTC			AAGGTGAGAGAAGATAGCATTATCAGTAAAGGGGAAGAGACATCTGAGCACACATATTTA[CG]AAAAGCACATCAGACTTGGGAACTGCCGGATGTGCTCTCTGGGGACCTAACTGGGAACCA	37	5	176956734	CGAAAAGCACATCAGACTTGGGAACTGCCGGATGTGCTCTCTGGGGACCT	F			FAM193B	NM_019057;NR_024019	Body	chr5:176958301-176958517	N_Shore					5:176956665-176956788	Unclassified_Cell_type_specific		0.0224	0.797	0.673	0.526	0.801	0.69	0.863	0.819	0.905	0.785	0.883	0.868	0.868	0.725	0.855	0.13	1.9731	1.04132	0.150176	2.00903	1.15433	2.65518	2.17787	3.25192	1.86836	2.9159
cg23398720	CTCCATAAAAATAAAAACTCTTTACTCTCATTACTCAAACCCAAAAACCC			TCTGTCCTCTTCTCCATGGGAATGGAAGCTCTTTGCTCTCATTGCTCAAGCCCAAAAGCC[CG]GGGGTCATCCTCAGCTGCTCCTTCTCTGTCATACACTGCGTCCTATTCGTCAGCAAAATC	37	5	177033404	TCCATGGGAATGGAAGCTCTTTGCTCTCATTGCTCAAGCCCAAAAGCCCG	R			B4GALT7	NM_007255	Body	chr5:177035351-177035660	N_Shore								0.0015	0.444	0.393	0.415	0.391	0.38	0.337	0.57	0.659	0.68	0.461	0.544	0.567	0.393	0.58	0.187	-0.324525	-0.627167	-0.495325	-0.639274	-0.706269	-0.97626	0.406625	0.950507	1.08746	-0.225519
cg14533999	AAATCTCACAAAAACACCCAAATACTACCTCTTTCCAATAACACAAAACA	61717391	AAATCTCACAAAAACACCCGAATACTACCTCTTTCCAATAACACGAAACG	CAAGGCCCGAGCAGGTGCGGCCCCCGTTGGCCGGGCTGGAGGAGAAAGCAAAGGCCTTGC[CG]CTCCGTGCCATTGGAAAGAGGCAGCACCCGGGTGCCCTTGTGAGATCTTTTTAGGGGGGA	37	5	178564971	AGATCTCACAAGGGCACCCGGGTGCTGCCTCTTTCCAATGGCACGGAGCG	F	rs2303639	rs9286045	ADAMTS2	NM_014244	Body	chr5:178564774-178564977	Island								0.0189	0.583	0.882	0.222	0.08	0.586	0.016	0.931	0.893	0.773	0.794	0.579	0.833	0.395	0.801	0.406	0.483449	2.90199	-1.80921	-3.52356	0.50127	-5.94251	3.75411	3.06105	1.76778	1.94649
cg19842091	CTTATAAAATCAAACTAAACTACCRAACCCTAAACAAAAAACAAAACAAC			GAAGCTGCACATGCTCAGTGGGAGGGGGACAGCTGCGGGATGGGCCGGCTGCAGGGTGCA[CG]CTGCTCTGCCTCCTGCCCAGGGCCCGGCAGCTCAGCCTGATTCCACAAGATAGAAAACCT	37	5	179566792	CGCTGCTCTGCCTCCTGCCCAGGGCCCGGCAGCTCAGCCTGATTCCACAA	F	rs10903248		RASGEF1C	NM_175062	5'UTR	chr5:179563199-179563779	S_Shelf								0.0142	0.474	0.397	0.284	0.207	0.435	0.356	0.429	0.783	0.489	0.781	0.408	0.637	0.359	0.588	0.229	-0.150176	-0.603019	-1.33407	-1.93769	-0.377235	-0.855183	-0.412513	1.85132	-0.0634888	1.83439
cg02083938	TCTACRAAAACAACTCTCTAAATTACRCCAAATTCCAACTACAAAACCAC			GGACCAGCGCCTCTGCGAGGACAGCTCTCTGAGTTGCGCCAGGTTCCAGCTACAGGGCCA[CG]TCCCGCAGACCAGGAGCGCTGCGGCTCCGCCCTGGGGGACCAGGTACCCGCACAACCCAA	37	6	3053904	CTGCGAGGACAGCTCTCTGAGTTGCGCCAGGTTCCAGCTACAGGGCCACG	R										TRUE	6:2998738-2999133	6:3053446-3054329	Promoter_Associated	TRUE	0.0119	0.463	0.461	0.55	0.678	0.56	0.087	0.701	0.842	0.611	0.749	0.712	0.863	0.467	0.746	0.28	-0.21391	-0.225519	0.289507	1.07422	0.347923	-3.39153	1.22927	2.4139	0.651402	1.57728
cg25609749	CTAAAATCAAATAACCAAAATCCTCCCTAAAAAAAACTAAACCAATTACC			AGAAACCTGGGTCCAGAGTCCCACTTTTTTGGGAATTGGAGGCTTTGGGCTCAACACTTG[CG]GTAACTGGCCCAGCTTCCTCCAGGGAGGACCTTGGCCATCTGACTCTAGCGGGAGGGCTT	37	6	3743352	TAGAGTCAGATGGCCAAGGTCCTCCCTGGAGGAAGCTGGGCCAGTTACCG	F		rs74382112	C6orf145	NM_183373	Body					TRUE	6:3688224-3688561	6:3741631-3743739	Unclassified		0.0261	0.366	0.672	0.143	0.454	0.589	0.763	0.663	0.823	0.848	0.829	0.508	0.821	0.498	0.749	0.251	-0.792639	1.03477	-2.58328	-0.266209	0.519129	1.6868	0.97626	2.21714	2.47999	2.27738
cg09508289	TAACCRATTAAATAATACACACATCCCAAAATTAACCAAAAAAACTCAAC			TCTCAGAAAATTGACCGATTAGATGGTGCACACATCCCAGAGTTGACCAAAAAAGCTCAG[CG]ACATCTAGTGGCTCCTTCCCACCCAGCACTGATGAACATCTTAAAGACCAAAAAAGCTCA	37	6	3978604	CGCTGAGCTTTTTTGGTCAACTCTGGGATGTGTGCACCATCTAATCGGTC	R										TRUE		6:3977699-3978964	Unclassified	TRUE	0.0399	0.256	0.6	0.188	0.199	0.683	0.519	0.865	0.81	0.515	0.502	0.547	0.615	0.408	0.642	0.235	-1.53916	0.584963	-2.11075	-2.00903	1.1074	0.109698	2.67974	2.09192	0.0865877	0.0115416
cg13817905	AACAAAAAATAAAATCATCAATAAAATCACAACCCCCRTTTTTTCTTAAC			GACGGAGGAGAGAGTTGCGGCAGATGGTCTCCATCCAGGAAGGAGCAGAAGAGATGCTGA[CG]TCAAGAAAAAACGGGGGCTGTGACTCTACTGATGACTCTATTTCCTGTTCCAGGCTACTT	37	6	4381808	ACAGGAAATAGAGTCATCAGTAGAGTCACAGCCCCCGTTTTTTCTTGACG	F										TRUE					0.0411	0.575	0.444	0.161	0.379	0.478	0.206	0.517	0.771	0.491	0.608	0.43	0.534	0.374	0.559	0.185	0.436099	-0.324525	-2.38161	-0.712395	-0.127039	-1.94649	0.0981411	1.75138	-0.0519426	0.633218
cg08908855	AAAACAAAAATAACTATTAAAAACACAAACCTACATAACTAAAAAAAACA	32611453	GAAACAAAAATAACTATTAAAAACGCGAACCTACGTAACTAAAAAAAACG	CTCTAACCCAGATGGCGCCTTGCACATGCAGCTCCATCCAGCATTCCCCGCACGCCAGGC[CG]TTCTTCCCAGCCACGCAGGTTCGCGCTTCCAACAGTCATTCCTGCCTCGTCTCTGCCAGA	37	6	24140899	GAGGCAGGAATGACTGTTGGAAGCGCGAACCTGCGTGGCTGGGAAGAACG	F			NRSN1	NM_080723	Body						6:24248790-24248904				0.0457	0.753	0.792	0.633	0.794	0.84	0.362	0.886	0.841	0.796	0.801	0.814	0.906	0.696	0.841	0.145	1.60814	1.92892	0.786425	1.94649	2.39232	-0.817567	2.95827	2.40308	1.9642	2.00903
cg24960799	AATATCCTTCCCTAAATCTAAAATCACTAAAATAAAAACATCCCTACTAC			CTTGGTTATACTTAGAAGTGGGCATGTAGTTGGTATCACAGTTGGGCTGTGGGGTTTTAT[CG]TAGTAGGGATGTTTCCACTTTAGTGACCTCAGATTTAGGGAAGGACATTTGGCAGTGATT	37	6	24908812	CGTAGTAGGGATGTTTCCACTTTAGTGACCTCAGATTTAGGGAAGGACAT	F			FAM65B	NM_014722	5'UTR	chr6:24910626-24911285	N_Shore		DMR						0.0483	0.679	0.096	0.277	0.193	0.67	0.062	0.787	0.798	0.619	0.328	0.585	0.435	0.33	0.592	0.263	1.08084	-3.23522	-1.38411	-2.06397	1.0217	-3.91925	1.88551	1.98203	0.700148	-1.03477
cg23789054	AACCCAATCAAAAAACRTCCRAATCTTTCTAATCTCTAAATCATAAAATC			CTAGAAGTGGACAGACATGCGAAATGCCATACTGTATACGTACAATGCATAGGCCAAAGG[CG]ACCCTATGACCCAGAGATTAGAAAGACTCGGACGTCTTTTGACTGGGTTCAGGTCACACT	37	6	28832537	ACCCAGTCAAAAGACGTCCGAGTCTTTCTAATCTCTGGGTCATAGGGTCG	F						chr6:28831682-28832134	S_Shore				6:28940453-28940652				0.0112	0.678	0.868	0.877	0.855	0.89	0.735	0.895	0.922	0.883	0.91	0.938	0.926	0.817	0.912	0.095	1.07422	2.71716	2.83392	2.55987	3.0163	1.47175	3.0915	3.56322	2.9159	3.33787
cg08862148	ACTATCRTAATAAATAAACTTAAACTCATAATCCRACAAAATATCCCTAC			AGGGCTACCTTGCTGTCGTGGTGGATGAGCTTGAGCTCATAGTCCGGCAGGATGTCCCTG[CG]GCTATTCACGTCCTCCAGCGCCATCTCCACCGCGGGCTGGCAGGCCTGGCCCCCTGGCCA	37	6	29595315	CTGTCGTGGTGGATGAGCTTGAGCTCATAGTCCGGCAGGATGTCCCTGCG	R			GABBR1	NM_021904;NM_021903;NM_001470	Body	chr6:29595298-29595795	Island				6:29703294-29704753				0.0431	0.146	0.762	0.109	0.487	0.27	0.142	0.589	0.832	0.648	0.414	0.343	0.652	0.319	0.58	0.26	-2.54827	1.67883	-3.0311	-0.0750371	-1.43494	-2.59509	0.519129	2.30812	0.880418	-0.50127
cg19593490	TTCCTAAACTATTCCTATAAATAACATTCRAAAACCCTTCCAACTCTACC			AGGACAGGGCTTCAGGGACCCGAGAGCCGCTCTGAGCACCGGGGGATGTGACTGCCTCAG[CG]GCAGAGCTGGAAGGGCCCTCGAATGCCATTCACAGGAACAGCCCAGGAACCCAGGGACTT	37	6	29943188	CGGCAGAGCTGGAAGGGCCCTCGAATGCCATTCACAGGAACAGCCCAGGA	F			HCG9	NR_028032	Body	chr6:29944402-29945169	N_Shore		RDMR	TRUE		6:29942984-29943793	Unclassified_Cell_type_specific		0.0251	0.273	0.572	0.083	0.376	0.372	0.114	0.847	0.814	0.598	0.193	0.544	0.591	0.298	0.598	0.3	-1.41305	0.418404	-3.46574	-0.730813	-0.755462	-2.95827	2.46883	2.12973	0.57295	-2.06397
cg09316544	AAATAAAAAAATACTCTTTCAAACTCTCCAAATTTCCAACCACRACTTAC			AAAACAGGTTTGGGTAGGGGGATACTCTTTCAGGCTCTCCAGATTTCCAGCCACGACTTA[CG]CTCAGAAAAAATAACGTCCACCTTAATTATCTCTCCAACCCTGTTTTTCCCTGTCCCGGC	37	6	29981411	GGTAGGGGGATACTCTTTCAGGCTCTCCAGATTTCCAGCCACGACTTACG	R			NCRNA00171	NR_026751	Body							6:29980416-29982270	Unclassified	TRUE	0.0036	0.607	0.519	0.681	0.65	0.645	0.523	0.762	0.704	0.731	0.797	0.758	0.89	0.604	0.774	0.17	0.627167	0.109698	1.0941	0.893085	0.86148	0.132822	1.67883	1.24998	1.44227	1.9731
cg03570263	ATCCCTAAAAATTAAATACCTCTCAAAAATCTCTACTTCCACCACCTCTC			GGAGTGAGTGAGGAAAGAAGGGTCAAGGAGATGCTGGGGTCCCCTTCCAGGGAGGAGTGA[CG]AGAGGTGGTGGAAGCAGAGATTTTTGAGAGGCACCTAACCTTCAGGGATCTGTTGTTTGA	37	6	30040291	CGAGAGGTGGTGGAAGCAGAGATTTTTGAGAGGCACCTAACCTTCAGGGA	F	rs77812984	rs10947050	RNF39	NM_170769;NM_025236	Body	chr6:30038881-30039477	S_Shore								0.0125	0.877	0.45	0.447	0.465	0.871	0.298	0.871	0.888	0.837	0.842	0.85	0.853	0.568	0.857	0.289	2.83392	-0.289507	-0.307005	-0.202308	2.7553	-1.23616	2.7553	2.98706	2.36036	2.4139
cg08085597	CCTCCTACCTCRCCTCCRAAAACTCTAATTTTACAAATATAAACCATAAC			TCTCACACGATCCTCCTGCCTCGCCTCCGAAAACTCTAGTTTTACAGATATGAACCATAG[CG]CTAGCTCTTACTGTCTTTCTTCAACACGTCCTCCCATCCTTCCCTCCTTTCTCCACTCTG	37	6	31164776	CTCCTGCCTCGCCTCCGAAAACTCTAGTTTTACAGATATGAACCATAGCG	R		rs28397275	HCG27	NR_026791	TSS1500	chr6:31165412-31165923	N_Shore					6:31164733-31166136	Promoter_Associated	TRUE	0.0305	0.461	0.508	0.74	0.738	0.374	0.129	0.811	0.731	0.756	0.854	0.498	0.793	0.492	0.741	0.249	-0.225519	0.0461702	1.50901	1.49405	-0.743124	-2.7553	2.10132	1.44227	1.63151	2.54827
cg06241300	ACCAAATTATATTACAATAATTTATCTACACAACTAATTTTCCCTCTAAC			CTAAAGCATTTACCAAGTTGTATTGCAATGGTTTGTCTACACAGCTAGTTTTCCCTCTAA[CG]ACTTCTTCAAGATCAGGGGCTATGTCTTATTCGTTTTTTTATGTCCCCGGGGATTAGCTA	37	6	31623269	CCAAGTTGTATTGCAATGGTTTGTCTACACAGCTAGTTTTCCCTCTAACG	R			APOM	NM_019101	TSS1500	chr6:31619856-31620525	S_Shelf								0.0229	0.46	0.355	0.375	0.214	0.18	0.228	0.411	0.839	0.406	0.554	0.446	0.425	0.302	0.514	0.212	-0.231326	-0.86148	-0.736966	-1.87692	-2.18763	-1.75957	-0.519129	2.38161	-0.548983	0.312842
cg27244242	ACCACTTACCAAACACCAAACTCATCATAACCAACACTATTAAAAAAACC			GAACCCTTGGAGCCACTTACCAAACACCAAGCTCATCATGACCAGCACTATTAAGAGGAC[CG]TGTAGAGGGCTTGGGGGCTGCTGTGGAAGCACAGGGGACCCAGACTCTGGCTCCCTGCAG	37	6	31648070	CGGTCCTCTTAATAGTGCTGGTCATGATGAGCTTGGTGTTTGGTAAGTGG	R			LY6G5C	NM_025262	1stExon	chr6:31649081-31649373	N_Shore					6:31648043-31649635	Promoter_Associated		0.0342	0.636	0.639	0.702	0.64	0.608	0.258	0.726	0.751	0.653	0.773	0.7	0.865	0.581	0.745	0.164	0.805088	0.823817	1.23616	0.830075	0.633218	-1.52405	1.40579	1.59267	0.912147	1.76778
cg21141346	AAAAACTCCRTAAAAATCTACCATATACTACTACAAATCAACACRAACCC			GCACCAGGGAGGCATGGGGCAGGGGAGGGGCCTAAGGGCCTGGTGAATGAGGCATGGGGC[CG]GGCCCGTGCTGACCTGCAGCAGCACATGGCAGATCTCCACGGAGCCCTTCTGGGCGGCTG	37	6	31854757	CGGGCCCGTGCTGACCTGCAGCAGCACATGGCAGATCTCCACGGAGCCCT	F			EHMT2	NM_006709;NM_025256	Body	chr6:31856896-31857104	N_Shelf								0.041	0.44	0.433	0.542	0.422	0.457	0.7	0.703	0.648	0.654	0.618	0.521	0.92	0.499	0.677	0.178	-0.347923	-0.388982	0.242945	-0.453826	-0.248758	1.22239	1.24306	0.880418	0.918519	0.694034
cg25258233	ATCTTATATCCTAAACCCTTTACAAAAACCCTTCCCCTAACAACAAATAC			ATGAACGGAGTATCTTGTGTCCTGGACCCTTTGCAAGAACCCTTCCCCTAGCAACAGATG[CG]TCATCTCAAAATATTTTTCTGATTGGCCAAAGAGTAATTGATTTGCATTTTAATGGTCAG	37	6	32407570	CGCATCTGTTGCTAGGGGAAGGGTTCTTGCAAAGGGTCCAGGACACAAGA	R			HLA-DRA	NM_019111	TSS200							6:32407263-32407840	Unclassified		0.0247	0.11	0.617	0.113	0.091	0.121	0.129	0.125	0.827	0.846	0.646	0.313	0.356	0.197	0.519	0.322	-3.0163	0.687926	-2.97261	-3.32034	-2.86086	-2.7553	-2.80735	2.25712	2.45773	0.867785
cg26721450	CTACTAATTTCTCCCTTTCTACTTATCTCCCTTATCTCTCCTTAATAAAC			CATAGTGAGTCCTACTAATTTCTCCCTTTCTGCTTGTCTCCCTTGTCTCTCCTTAGTAAG[CG]ATACGAATCCCAGCTTCGGGATCTTGAGCGGCAGTCAGAGCAACAGAGGGAGACCCTTGC	37	6	33258497	CGCTTACTAAGGAGAGACAAGGGAGACAAGCAGAAAGGGAGAAATTAGTA	R			PFDN6	NM_014260;NM_001164267;NM_005452	Body	chr6:33256539-33256973	S_Shore								0.0297	0.84	0.49	0.835	0.526	0.738	0.866	0.803	0.901	0.896	0.89	0.878	0.841	0.716	0.868	0.152	2.39232	-0.0577155	2.33931	0.150176	1.49405	2.69213	2.0272	3.18603	3.10692	3.0163
cg02609733	AATTCAAAAAATAAATATAAAACACACACACAATTATTCCCCCCACAACC			TCAGCTCTGAAGGTTCAGGGGATGGATGTAAAGCACACACACAGTTGTTCCCCCCACAGC[CG]CCCAGATGTGGAAGTACTCCACTCTCCTCCCGAGTCTGCCTTTCCCTCATGGCCTCTGAC	37	6	33260145	GTTCAGGGGATGGATGTAAAGCACACACACAGTTGTTCCCCCCACAGCCG	R			RGL2	NR_028387;NM_004761	Body	chr6:33256539-33256973	S_Shelf								0.0241	0.585	0.595	0.838	0.615	0.571	0.779	0.623	0.881	0.85	0.813	0.848	0.88	0.664	0.816	0.152	0.495325	0.554968	2.37096	0.675728	0.412513	1.81758	0.724668	2.88818	2.5025	2.12022
cg16857825	AAATAACCCATATATCCTTAAACAAATAAAAATACAACAACCTTCTAACC			AGCATCTCAAAGAGTAACCCATATGTCCTTGAGCAGATGGGAATGCAACAGCCTTCTGGC[CG]GAACCTGTCTCTTTCTTTCTTTCTTTCTTTTGAGACGGAGTTTCGCTCTTGTTGCCCAGG	37	6	35994825	CGGCCAGAAGGCTGTTGCATTCCCATCTGCTCAAGGACATATGGGTTACT	R			MAPK14	NM_139013;NM_001315;NM_139014;NM_139012	TSS1500	chr6:35995245-35996372	N_Shore					6:35994705-35995931	Promoter_Associated		0.0126	0.697	0.65	0.481	0.567	0.798	0.191	0.837	0.798	0.744	0.886	0.721	0.859	0.564	0.808	0.244	1.20184	0.893085	-0.109698	0.388982	1.98203	-2.08257	2.36036	1.98203	1.53916	2.95827
cg22143547	CAAAACTTAAACATAAATTTTCRACTCAACAATTATTTTAATTACTCTAC			GAAAACTGTAAGTTGTTCTTTTAAAATTGTAAGGATTCAGAGGTTTCTCAGTTTACGCAG[CG]CAGAGTAATTAAAACAATTGTTGAGTCGAAAACCTATGTTCAAGTCTTGGTTCCGCTATA	37	6	38671296	AAGACTTGAACATAGGTTTTCGACTCAACAATTGTTTTAATTACTCTGCG	F			GLO1	NM_006708	TSS1500	chr6:38670576-38670975	S_Shore					6:38670056-38671459	Promoter_Associated		0.045	0.869	0.89	0.902	0.408	0.759	0.854	0.934	0.904	0.928	0.924	0.895	0.878	0.78	0.911	0.13	2.72979	3.0163	3.20227	-0.537028	1.65507	2.54827	3.82288	3.23522	3.68806	3.60382
cg17580416	CCTAACCCAACTACCTTATAACAAAAAAACTAACTTACCATAATCAACAC			AAGCACAACGATGATGAACAGTATGCTTGGGAGTCTTCTGCTGGAGGTTCCTTCACTGTG[CG]TGCTGACCATGGTAAGTTAGCTTTTCTGTTACAAGGTAGTTGGGTTAGGATTTTCTGGGC	37	6	44217559	CTAACCCAACTACCTTGTAACAGAAAAGCTAACTTACCATGGTCAGCACG	F		rs11538976	HSP90AB1	NM_007355	Body	chr6:44213695-44215707	S_Shore								0.0048	0.712	0.569	0.734	0.57	0.566	0.732	0.82	0.77	0.82	0.861	0.735	0.776	0.647	0.797	0.15	1.30581	0.400741	1.46435	0.406625	0.383107	1.44961	2.18763	1.74322	2.18763	2.63093
cg07549335	CRCAAAACAATATCAATAAAACCACTATAAAACAACTAACTATTCTTTCC			GGGGCAGACACCTCCTGGACTGCACCCTGAAATGAATGTCTGAAGCCTAGCCCTGCCCTC[CG]GAAAGAACAGCCAGCTGTCCCACAGTGGCCTTACTGACACTGCCCTGCGCCTTCTGTTGG	37	6	44696139	GCAGGGCAGTGTCAGTAAGGCCACTGTGGGACAGCTGGCTGTTCTTTCCG	F						chr6:44695194-44695403	S_Shore					6:44695921-44696284	Unclassified_Cell_type_specific		0.033	0.706	0.827	0.607	0.434	0.735	0.519	0.811	0.864	0.762	0.759	0.711	0.843	0.638	0.792	0.154	1.26385	2.25712	0.627167	-0.383107	1.47175	0.109698	2.10132	2.66742	1.67883	1.65507
cg08289063	ACATTAATCCAATCTAAATTAACCCCAACCCAAAATAACCCTTTCCTTCA	17677322	ACATTAATCCAATCTAAATTAACCCCGACCCGAAATAACCCTTTCCTTCG	ACCGCAGAGCCCGCCGGCGGGAAGAGACCAGACACCGACGGAGAAGCGAAGTTCAGGACG[CG]AAGGAAAGGGCCACTTCGGGTCGGGGTCAACCCAGACTGGACCAATGCACAGTCTAGGTG	37	6	74019562	GCATTGGTCCAGTCTGGGTTGACCCCGACCCGAAGTGGCCCTTTCCTTCG	F			C6orf147	NR_027005	Body	chr6:74019428-74020053	Island		DMR		6:74075998-74076918	6:74018907-74020333	Promoter_Associated		0.0059	0.093	0.184	0.078	0.086	0.299	0.469	0.31	0.821	0.254	0.684	0.477	0.85	0.202	0.566	0.365	-3.2858	-2.14886	-3.56322	-3.40979	-1.22927	-0.179124	-1.15433	2.19742	-1.55435	1.11407
cg19095187	AAATATAACCCAAAAAAATTATAAAATCCCAAAACCTTAACCAAATATCA	14742411	AAATATAACCCGAAAAAATTATAAAATCCCGAAACCTTAACCGAATATCG	GGCCTGCGAGAAAGGTGTGACCCGGGAGGGTTGTGGGGTCCCGGGACCTTGGCCGGGTGT[CG]GTGACGGGACTGCCTGAGGCCAGAAGATAGGTTCTAGGTCTCAGTCCACCTGGTGCTGGA	37	6	108437051	AGGTGTGACCCGGGAGGGTTGTGGGGTCCCGGGACCTTGGCCGGGTGTCG	R						chr6:108437998-108441208	N_Shore			TRUE	6:108543690-108543810	6:108437041-108437165	Unclassified	TRUE	0.017	0.32	0.289	0.2	0.233	0.231	0.684	0.82	0.933	0.765	0.54	0.282	0.546	0.326	0.648	0.322	-1.08746	-1.29878	-2	-1.7189	-1.73509	1.11407	2.18763	3.79964	1.7028	0.231326
cg16105676	ATACCACRATAATAACAAAACCTCAAATAAAACCAAATATATTCTCCTTC			GCCCAGAGGGTCTCTGGTTTCCCTGCGAACCCCCTTCCCTGGTGGGGAGGAGCCCTGGAC[CG]AAGGAGAACACACCTGGTCTTACTTGAGGCTCTGCCATTATCGTGGCACTTTGAGCACGG	37	6	108497424	TGCCACGATAATGGCAGAGCCTCAAGTAAGACCAGGTGTGTTCTCCTTCG	F			NR2E1	NM_003269	Body	chr6:108497595-108497996	N_Shore			TRUE	6:108603834-108604609	6:108497257-108497474	Unclassified_Cell_type_specific		0.0347	0.175	0.265	0.118	0.26	0.107	0.467	0.796	0.807	0.451	0.627	0.113	0.346	0.232	0.523	0.291	-2.23704	-1.47175	-2.90199	-1.50901	-3.06105	-0.190713	1.9642	2.06397	-0.283679	0.74929
cg04700474	AAAATCACTAAACTATAAACTAAAACCTCAAAAAACACCTCTTCCAAAAC			GGTCCCGTGGCAGAATCACTGGGCTGTGGGCTGGGGCCTCAGAAAGCACCTCTTCCAGGA[CG]TGCTTTGCACATAAAGGGACTTGTCAAAGTCCACCCAGGCACCTGGTAGCACAGTGTGTG	37	6	110841946	CGTCCTGGAAGAGGTGCTTTCTGAGGCCCCAGCCCACAGCCCAGTGATTC	R										TRUE					0.0388	0.323	0.614	0.258	0.232	0.442	0.07	0.467	0.584	0.697	0.327	0.558	0.587	0.323	0.537	0.214	-1.06762	0.669638	-1.52405	-1.72698	-0.336219	-3.7318	-0.190713	0.489385	1.20184	-1.04132
cg10215102	CTAACTTTCACTTTAAAAACCACTACTAAAAACTAAATTACATTCTAATC			ATGAGCTACTCCTGGCTTTCACTTTAAGAGCCACTACTAGAAACTAAATTGCATTCTAAT[CG]ATTACATATATTAACTCATTTAGTTTGTACAACAACTCTCTATTATGATTCCCATTTTAT	37	6	127801347	CGATTAGAATGCAATTTAGTTTCTAGTAGTGGCTCTTAAAGTGAAAGCCA	R			C6orf174	NM_001012279	Body	chr6:127796286-127797356	S_Shelf								0.0415	0.88	0.868	0.728	0.625	0.638	0.206	0.879	0.906	0.869	0.861	0.817	0.846	0.658	0.863	0.206	2.87447	2.71716	1.42033	0.736966	0.817567	-1.94649	2.86086	3.26878	2.72979	2.63093
cg22834924	CTAACATTTTATACAAACCACACAAACCTCTAAACCCTATTAAAATTACC			TGCTTTGCTGCAAGAACCCAGTTAGCCATTACTGGAGAATGTTTTTCTAAGATTGCTTAT[CG]GTAATTTTAATAGGGCTCAGAGGTTTGTGTGGTTTGCACAAAATGTTAGTTACTTTTTAA	37	6	140392531	CGGTAATTTTAATAGGGCTCAGAGGTTTGTGTGGTTTGCACAAAATGTTA	F										TRUE		6:140392526-140392626	Unclassified_Cell_type_specific		0.0121	0.442	0.485	0.519	0.24	0.492	0.429	0.574	0.833	0.663	0.897	0.605	0.48	0.435	0.675	0.241	-0.336219	-0.0865877	0.109698	-1.66297	-0.0461702	-0.412513	0.430197	2.31847	0.97626	3.12246
cg19815325	AAACAATCTTAAAATCAATCTCCAAATAATTTAAACAAAAACTCCATACC			TTCCCCAGTGCTGGGATTTTAGCCCATACCTCTCCTTCCCACTCCTCTGGGTTAGCAAAT[CG]GTATGGAGCCTCTGCCCAAACTATCTGGAGACTGATCCTAAGATTGCCTGCCCCTGGCTG	37	6	149357256	CGGTATGGAGCCTCTGCCCAAACTATCTGGAGACTGATCCTAAGATTGCC	F			UST	NM_005715	Body					TRUE					0.0077	0.628	0.619	0.195	0.525	0.82	0.468	0.838	0.882	0.625	0.816	0.905	0.839	0.543	0.818	0.275	0.755462	0.700148	-2.04551	0.14439	2.18763	-0.184918	2.37096	2.90199	0.736966	2.14886
cg22307058	ATACCCTAAACAAAAACCCCAAACCAAACTTTCRAAACACTTAAACCCTC			GGGTGGGGTTCCCGGCACCCCCACCCTGTGCCAGAGAAGCTCGTCTTCATTGCTTGCCGG[CG]AGGGCCTAAGTGTTTCGAAAGTCTGGTCTGGGGCTTCTGCCCAGGGCATTGTCCGCAGTA	37	6	158438929	TGCCCTGGGCAGAAGCCCCAGACCAGACTTTCGAAACACTTAGGCCCTCG	F	rs9459137	rs1109511	SYNJ2	NM_003898	Body										0.0298	0.48	0.58	0.215	0.443	0.592	0.641	0.681	0.747	0.74	0.75	0.443	0.725	0.492	0.681	0.189	-0.115477	0.465664	-1.86836	-0.330371	0.537028	0.836341	1.0941	1.56197	1.50901	1.58496
cg07501955	ACATAAACAAATCCCACCCAATAAATCTTCTACATCTACAATCCAAAATC			TTTGTTTAATAATTAGGAGATGAGATCATTGAACTTGGAAGCCTGATAGCAATGGGAAGC[CG]ACTCTGGACTGCAGATGTAGAAGATCCACTGGGTGGGATTTGTCCATGTGCATAGTGTGC	37	6	161395110	CATGGACAAATCCCACCCAGTGGATCTTCTACATCTGCAGTCCAGAGTCG	F										TRUE					0.0466	0.844	0.847	0.49	0.55	0.832	0.561	0.844	0.838	0.814	0.816	0.876	0.854	0.687	0.84	0.153	2.4357	2.46883	-0.0577155	0.289507	2.30812	0.35378	2.4357	2.37096	2.12973	2.14886
cg16210324	CAAAACTCTATTTACAACCCRAAAACAACTCCRTCTATAATTATCTAAAC			GTGCAATCACCCAAAGCTCTGTTTACAACCCGAAGGCAGCTCCGTCTGTAATTATCTGGG[CG]CCATTAACTGCGTGGGAGCAGCTCTCAACGGGTACAAGAGAGATACCACCAGAAGTGAAA	37	6	161860561	CGCCCAGATAATTACAGACGGAGCTGCCTTCGGGTTGTAAACAGAGCTTT	R			PARK2	NM_004562;NM_013987;NM_013988	Body						6:161780521-161780626				0.02	0.601	0.893	0.38	0.69	0.601	0.119	0.878	0.879	0.865	0.92	0.732	0.753	0.547	0.838	0.291	0.590976	3.06105	-0.706269	1.15433	0.590976	-2.88818	2.84734	2.86086	2.67974	3.52356
cg11974293	ATCCCCCACACTAACTTTACTCATAAAACCCATTAACCTATAAAATTCCA	63656396	ATCCCCCACGCTAACTTTACTCATAAAACCCGTTAACCTATAAAATTCCG	ATGCTCACACTGGAGAGATGCCCGGTGAGTGTAATGTGTGAAGAAGCTTCATTTGTCACC[CG]GAACTTCACAGGCTAACGGGCCTCATGAGCAAAGCCAGCGTGGGGGACTTTCCGCCGCAG	37	6	162472409	GTCCCCCACGCTGGCTTTGCTCATGAGGCCCGTTAGCCTGTGAAGTTCCG	F			PARK2	NM_004562;NM_013987;NM_013988	Body						6:162392399-162392513				0.0192	0.739	0.747	0.943	0.595	0.815	0.356	0.937	0.964	0.795	0.946	0.817	0.971	0.699	0.905	0.206	1.50152	1.56197	4.04822	0.554968	2.13927	-0.855183	3.89463	4.74296	1.95533	4.13081
cg10885876	AATAAACATCACTCRAAACCCTTAAATAATAATAACAACATTTCTCAACC			GGAGAAGAGAAAGTGAGCATCACTCGAAGCCCTTAAATGGTGATAGCAACATTTCTCAAC[CG]ATTTACCCCTCGCAGCCCTTCAGTGAATGGTATATATTTTCTTTCACTTACAACAAAAAA	37	6	162864586	CGGTTGAGAAATGTTGCTATCACCATTTAAGGGCTTCGAGTGATGCTCAC	R			PARK2	NM_004562;NM_013987;NM_013988	Body										0.0425	0.808	0.94	0.639	0.902	0.778	0.49	0.919	0.958	0.898	0.934	0.87	0.871	0.76	0.908	0.149	2.07325	3.96963	0.823817	3.20227	1.80921	-0.0577155	3.50407	4.51156	3.13815	3.82288
cg23641108	ACRAAACAAACRTAAAAATACTAAAACTACCTAAAACTATATCTACCCTC			CTGTTGCTGAGCCACACGCACTAGAGTCTGGAGGCTGGTCGGCCACCAGCCTGCAAACCT[CG]AGGGCAGACACAGCCCCAGGCAGCTTCAGCACCCCCACGTTTGCCTCGCTGCCATGGCTC	37	6	167183902	CGAGGGCAGACACAGCCCCAGGCAGCTTCAGCACCCCCACGTTTGCCTCG	F	rs58963186		RPS6KA2	NM_001006932	Body					TRUE		6:167183640-167184289	Unclassified_Cell_type_specific		0.0363	0.662	0.619	0.75	0.569	0.709	0.091	0.828	0.816	0.734	0.835	0.794	0.742	0.567	0.792	0.225	0.969808	0.700148	1.58496	0.400741	1.28477	-3.32034	2.26722	2.14886	1.46435	2.33931
cg09305113	TATTAAACTAAATCCTCACRTAAAATAAACTTTCCCAACACAAAAACTAC			AGATAGGCATTTATTGGGCTAAATCCTCACGTAGAATGAGCTTTCCCAACACAGGAGCTG[CG]TCCTATGCATACTCAGTCCCATGTGCCTGGCGCAGTGTGTGGCCTGAGACTGACACCAGC	37	6	167263193	CGCAGCTCCTGTGTTGGGAAAGCTCATTCTACGTGAGGATTTAGCCCAAT	R			RPS6KA2	NM_001006932	Body						6:167183152-167183290				0.0381	0.728	0.696	0.244	0.675	0.737	0.061	0.63	0.85	0.741	0.897	0.784	0.849	0.524	0.792	0.268	1.42033	1.19502	-1.63151	1.05445	1.4866	-3.94424	0.767827	2.5025	1.51652	3.12246
cg25636068	AAAAAAAAATACAATAAAAACTAACTAACTCCTAATTCTAACATCRTCCC			CATCCAGAGTGAGTGCCATCACAGGGGAGCAATGGGCCTCCTTGCAGGGCACCAGGGAAG[CG]GGACGATGTCAGAACCAGGAGCCAGTCAGCTCCCACTGCACCTTCTTCTCGCTCGCACAT	37	6	168089213	CGGGACGATGTCAGAACCAGGAGCCAGTCAGCTCCCACTGCACCTTCTTC	F										TRUE					0.0221	0.338	0.36	0.273	0.341	0.555	0.644	0.743	0.668	0.337	0.866	0.665	0.654	0.419	0.656	0.237	-0.969808	-0.830075	-1.41305	-0.950507	0.318682	0.855183	1.53159	1.00866	-0.97626	2.69213
cg15830591	ACCCTAAAACTTTACATTAAATTTCATAAAATCTCAAATCTCATACCTTC			TTCCACCCACGTCTCTCACTGCCCATTAACAAGACCCAGAGGCTCTCGTGCTTTCTTGGT[CG]AAGGTATGAGACCTGAGATCCCATGAAATTTAATGTAAAGTCTCAGGGTTTGATTTTGCA	37	6	168398369	CCCTGAGACTTTACATTAAATTTCATGGGATCTCAGGTCTCATACCTTCG	F						chr6:168402226-168402437	N_Shelf			TRUE					0.0313	0.464	0.151	0.18	0.779	0.366	0.049	0.75	0.909	0.362	0.771	0.471	0.589	0.332	0.642	0.311	-0.208108	-2.49122	-2.18763	1.81758	-0.792639	-4.27859	1.58496	3.32034	-0.817567	1.75138
cg12103547	CACATAAAACTAACCATCCCAACAATCRAAACCAAAACCTATAATTCACC			TTGCCCTACTGCCTCCTTTTGCTCTGAGAAGCGAGGTGGCTCTGGACAGGGTGGGGGTGG[CG]GTGAATCACAGGCCCTGGCCTCGATTGCTGGGATGGCCAGCCTCATGTGCTCTCAGCGTG	37	6	169050956	ACATGAGGCTGGCCATCCCAGCAATCGAGGCCAGGGCCTGTGATTCACCG	F			SMOC2	NM_022138;NM_001166412	Body					TRUE	6:168792712-168793022				0.0473	0.416	0.797	0.193	0.746	0.652	0.118	0.766	0.785	0.716	0.797	0.61	0.788	0.487	0.744	0.257	-0.489385	1.9731	-2.06397	1.55435	0.905785	-2.90199	1.71084	1.86836	1.33407	1.9731
cg16771771	AAACCACATAAAACCTTCRCATTTACTAATCAAACACAACRTCATACCAC			AATCATGGGATACGATTTAAATGAGGGTTGGAGGAGGCATTTGAACAGTGTCACTGAGAA[CG]TGGCATGACGCTGTGTCTGACCAGCAAATGCGAAGGTTTTATGTGGCTTGTGGACCCGTT	37	6	169243410	CGTGGCATGACGCTGTGTCTGACCAGCAAATGCGAAGGTTTTATGTGGCT	F						chr6:169242757-169243171	S_Shore				6:168985335-168985481				0.0442	0.67	0.374	0.206	0.528	0.75	0.06	0.583	0.626	0.553	0.793	0.761	0.847	0.431	0.694	0.263	1.0217	-0.743124	-1.94649	0.161751	1.58496	-3.96963	0.483449	0.743124	0.307005	1.93769
cg23143090	ACCRTTCTCTTCCRCTATTTAAAACTAAATCATTAAACAAATAATTACAC			AGATGGACAAAGCCGTTCTCTTCCGCTGTTTAGGGCTGAGTCATTGAGCAAGTGATTACA[CG]TGGAGTAAACGCTGGGGGTAAGCAGGTGCGAAGGGACACGAATCCAGAATGCATAAAACC	37	6	169689939	CCGTTCTCTTCCGCTGTTTAGGGCTGAGTCATTGAGCAAGTGATTACACG	R											6:169431698-169431905				0.0219	0.503	0.38	0.33	0.379	0.302	0.047	0.428	0.802	0.408	0.579	0.585	0.666	0.324	0.578	0.255	0.0173125	-0.706269	-1.0217	-0.712395	-1.20868	-4.34174	-0.418404	2.0181	-0.537028	0.459743
cg02548777	RCCTAAAAACCTAAACTTAACCCTTTCCTCAACTATAACCTCAAAACTCC			GGCGCAGAGGCGCTGGGAACCCACGGGCTTCTGAGGAGCGCAGCGGGCACGACGACGGAG[CG]GAGTCCTGAGGCCACAGCTGAGGAAAGGGTCAAGCTCAGGCTCCCAGGCGGTGGCCGAGG	37	6	170338826	CCTGGGAGCCTGAGCTTGACCCTTTCCTCAGCTGTGGCCTCAGGACTCCG	F						chr6:170338214-170339677	Island				6:170180101-170181620	6:170338472-170339156	Unclassified_Cell_type_specific		0.0094	0.556	0.537	0.795	0.48	0.591	0.349	0.804	0.875	0.83	0.753	0.62	0.733	0.551	0.769	0.218	0.324525	0.21391	1.95533	-0.115477	0.531057	-0.899431	2.03634	2.80735	2.28758	1.60814
cg05081416	AATCACCTACAATAAATAATATAAACRACACRAAATACRTAATCTCCTAC			ACAGGGTGCATGGTCACCTGCAGTGGATGGTGTGGGCGGCACGGGGTGCGTGGTCTCCTG[CG]GTGGATGGTGTGGGCGGCACGGGGTGCGTGGTCTCCTGCGGTGGGTGGTGTGGGCGGCAC	37	6	170361242	CGCAGGAGACCACGCACCCCGTGCCGCCCACACCATCCACTGCAGGTGAC	R		rs9356644									6:170203167-170203753				0.0368	0.622	0.624	0.62	0.668	0.617	0.127	0.715	0.677	0.689	0.856	0.696	0.879	0.546	0.752	0.206	0.718528	0.730813	0.706269	1.00866	0.687926	-2.78115	1.32698	1.06762	1.14759	2.57154
cg00186529	AAAACACAAAAAAAACTCAAAACAAACCTATACATTTTTTATAACCTACA	38618424	AAAACACAAAAAAAACTCGAAACGAACCTATACGTTTTTTATAACCTACG	GCGTGTTCGCTCCCTCTGCCCCTCAGCTTCAGGCCCGTTTCTGAGAAGCAATAGGAAACT[CG]CAGGCCATAAAAAACGCACAGGCCCGTCCCGAGCCCTTCCTGTGTCCTAAAAATACAGCG	37	6	170452864	CGCAGGCCATAAAAAACGCACAGGCCCGTCCCGAGCCCTTCCTGTGTCCT	F						chr6:170451497-170452927	Island				6:170292496-170295015				0.0335	0.191	0.269	0.331	0.29	0.208	0.122	0.271	0.652	0.887	0.944	0.244	0.27	0.235	0.545	0.31	-2.08257	-1.44227	-1.01517	-1.29177	-1.92892	-2.84734	-1.42763	0.905785	2.97261	4.07529
cg05177437	AACAAAACTAAACAATATCCACRCAACRTAAAAACATTTAACAATCAATC			TGGTCCGTCTAATCGGGGCGAATCACCAGTCTTCTGAGGCATCGTATTGAGTTTAGTTTC[CG]ACTGATTGCTAAATGCCTTCACGCTGCGTGGATATTGCCCAGCTCTGCCTCCCTTGCTGC	37	6	170582289	GCAGAGCTGGGCAATATCCACGCAGCGTGAAGGCATTTAGCAATCAGTCG	F		rs77092144				chr6:170584091-170584307	N_Shore				6:170424196-170424469	6:170580647-170582298	Promoter_Associated		0.0297	0.875	0.489	0.576	0.882	0.896	0.527	0.884	0.89	0.874	0.871	0.903	0.927	0.708	0.892	0.184	2.80735	-0.0634888	0.442005	2.90199	3.10692	0.155963	2.92992	3.0163	2.79421	2.7553
cg27640234	AAATAATCACAAAACCTACCRAAATAAAAACCAAAAAACCCRTCTATCTC			TCTGAGCAAGTGAATGATCACAGAGCCTGCCGGGGTAGAGGCCAAGGAGCCCGTCTGTCT[CG]CTCTCCGGGGCTGTCCTGGTGGCTGTGGGCCTCGCAGAGGCAACCACTGCAAAGGATGCA	37	7	223445	AATGATCACAGAGCCTGCCGGGGTAGAGGCCAAGGAGCCCGTCTGTCTCG	R			FAM20C	NM_020223	Body	chr7:223548-223759	N_Shore				7:318095-318819				0.0349	0.775	0.666	0.201	0.827	0.599	0.087	0.88	0.555	0.884	0.9	0.775	0.859	0.526	0.809	0.283	1.78427	0.995674	-1.991	2.25712	0.578954	-3.39153	2.87447	0.318682	2.92992	3.16993
cg00775915	CATCAACCACAAACTATACTAAAAACAATACTCTATAACCTCTAAAACTC			GGCTGTCTCATCATCAACCACAGACTGTGCTGGAAACAATGCTCTGTGGCCTCTGAGACT[CG]GTCGCAAATGGCCACGCAGCTCACACCCTGCCTGCTGGAACAGGGGCTCCCTGAGGGCCC	37	7	580703	ATCAACCACAGACTGTGCTGGAAACAATGCTCTGTGGCCTCTGAGACTCG	R						chr7:581686-581942	N_Shore			TRUE					0.0042	0.672	0.777	0.701	0.731	0.559	0.338	0.857	0.896	0.8	0.77	0.827	0.887	0.63	0.84	0.21	1.03477	1.80087	1.22927	1.44227	0.34207	-0.969808	2.58328	3.10692	2	1.74322
cg06900843	AAAATAAAACCAATACAAAAAAACTTCCCAAAAAATTCCTAAATTCCCCC			CCCCGGGACGCACGGGACAGGAGCAACATCAGGTGAACTGCAATGACCTCGCTTGTCTTT[CG]GGGGAACCCAGGAATCCCCTGGGAAGCTTCTCTGCACTGGCCTCACCCTTTCGGGCCTGG	37	7	589096	CGGGGGAACCCAGGAATCCCCTGGGAAGCTTCTCTGCACTGGCCTCACCC	F			PRKAR1B	NM_001164762;NM_002735;NM_001164759;NM_001164761;NM_001164760;NM_001164758	3'UTR	chr7:588913-589544	Island				7:555373-556070				0.0224	0.564	0.411	0.694	0.722	0.576	0.139	0.481	0.869	0.792	0.791	0.784	0.887	0.518	0.767	0.25	0.371367	-0.519129	1.1814	1.37691	0.442005	-2.63093	-0.109698	2.72979	1.92892	1.92017
cg23501439	ATCAAAACAATATCCAATACCTATACCRAAAATTACTAATTCACCTTAAC			AAAATCCTACTATCAGAGCAGTGTCCAGTACCTGTACCGAGAGTTGCTGGTTCACCTTGA[CG]ATCCAGAGAGGGCCATCCAGGATGCAATTTTAGGTGAGACTCCGACGGCTTGGCCTTCGT	37	7	819747	CGTCAAGGTGAACCAGCAACTCTCGGTACAGGTACTGGACACTGCTCTGA	R			HEATR2	NM_017802	Body	chr7:821689-822634	N_Shore				7:786065-786429				0.0043	0.524	0.439	0.352	0.421	0.576	0.721	0.747	0.762	0.656	0.711	0.693	0.891	0.506	0.743	0.238	0.138605	-0.35378	-0.880418	-0.459743	0.442005	1.36973	1.56197	1.67883	0.931287	1.29878
cg13145550	CTCCTCRAAAAACTATAAATATAACCTCTCCTTTCAAAATAATTATTTCC			GCCATGTGCCCCTCCTCGGGGAACTGTGAGTGTAACCTCTCCTTTCAGGGTGGTTGTTTC[CG]TGTCTGTCACTCTATCATCCGAGATTCAAACAAACCCAGGTACAGGTTCCCAGGTGGCAG	37	7	1350879	CGGAAACAACCACCCTGAAAGGAGAGGTTACACTCACAGTTCCCCGAGGA	R		rs34295871				chr7:1351464-1351904	N_Shore				7:1317258-1317406				0.0254	0.169	0.238	0.265	0.181	0.876	0.212	0.89	0.644	0.791	0.257	0.868	0.69	0.324	0.69	0.367	-2.29783	-1.67883	-1.47175	-2.17787	2.82059	-1.89413	3.0163	0.855183	1.92017	-1.53159
cg17739302	ATAAACACACTAAATTAAACCATCTTTAAAAAAAAACCCTAAAACTATCA	60677506	GTAAACGCGCTAAATTAAACCATCTTTAAAAAAAAACCCTAAAACTATCG	TCCAGAGCTGTCGTGGGCGCGCTGAGTTGGGCCATCTTTGGAAAGAAACCCTGGGGCTGT[CG]CGGGGGGAGGGCGATGTCTCACCGACTACCAGGGTAATGGCCGCGCTCAATTTTGCCTTT	37	7	4243734	GTGGGCGCGCTGAGTTGGGCCATCTTTGGAAAGAAACCCTGGGGCTGTCG	R			SDK1	NR_027816;NM_152744	Body						7:4210013-4210285				0.0232	0.738	0.079	0.122	0.106	0.437	0.512	0.451	0.869	0.58	0.433	0.705	0.858	0.332	0.649	0.317	1.49405	-3.54328	-2.84734	-3.07621	-0.365502	0.0692627	-0.283679	2.72979	0.465664	-0.388982
cg11165465	ACTCAAAACCAAATAAAATACTAAAAAACRTAAACAAACAAAACRAATCC			GGGGTCCCCAGGCTCAGGGCCAAGTGGAGTGCTGGGAGGCGTGAGCAAGCAGGACGAGTC[CG]TGTGCGGGGGGCCAGCCTGGGAGCCCCCACGGCTGGGTTGCCTTCCAGGGGGGGCCTGTG	37	7	4841435	CGGACTCGTCCTGCTTGCTCACGCCTCCCAGCACTCCACTTGGCCCTGAG	R			RADIL	NM_018059	Body						7:4807865-4807968				0.0211	0.544	0.753	0.213	0.669	0.72	0.423	0.653	0.822	0.749	0.879	0.82	0.733	0.554	0.776	0.222	0.254573	1.60814	-1.88551	1.01517	1.36257	-0.447914	0.912147	2.20726	1.57728	2.86086
cg09316772	AAAACTTTATTCTTAACTATACAATCTCTAAACCTAACTCTCTAACCCCC			ATGGTTAAGTTAGAACTTTGTTCTTGACTGTGCAGTCTCTAAGCCTGGCTCTCTGGCCCC[CG]AGCAGATTCAGAGGGCTCCCTAACATCTTTTTAAGATTACTTTCTGCTTAACTAACCAGA	37	7	12709035	CGGGGGCCAGAGAGCCAGGCTTAGAGACTGCACAGTCAAGAACAAAGTTC	R										TRUE					0.0405	0.745	0.788	0.429	0.36	0.734	0.431	0.868	0.748	0.827	0.708	0.746	0.706	0.581	0.767	0.186	1.54674	1.89413	-0.412513	-0.830075	1.46435	-0.400741	2.71716	1.56961	2.25712	1.27778
cg24398793	TTTTCAATACAAACAAAAACAAACACATACCTACTCACTACCATACRCAC			TAGCAATTTAATTTTCAGTGCAAGCAAAAGCAAACACATACCTGCTCACTGCCATACGCA[CG]ACCAAACACATCTGGAATATTCAAAGCAAGTTCACCTTCTCCATCTTCACTGTGGAAGCT	37	7	15651770	CGTGCGTATGGCAGTGAGCAGGTATGTGTTTGCTTTTGCTTGCACTGAAA	R		rs17199	MEOX2	NM_005924	3'UTR										0.0051	0.196	0.831	0.266	0.238	0.526	0.215	0.804	0.812	0.801	0.72	0.685	0.643	0.379	0.744	0.366	-2.03634	2.29783	-1.46435	-1.67883	0.150176	-1.86836	2.03634	2.11075	2.00903	1.36257
cg08814405	TATAACCCTAAAACAAAAAACTATAATCCRTCTAAAATCAACTAAATAAC			ATGAACACCACTGTGGCCCTGGGACAAGGAGCTGTGGTCCGTCTGGGATCAACTAGGTGG[CG]AAGGGGAGGGAGAAAGGAAGAGAGAGGGCTTGCGCGCGGGAGAGAGGAAGGGACGGGAGG	37	7	19183753	CGCCACCTAGTTGATCCCAGACGGACCACAGCTCCTTGTCCCAGGGCCAC	R						chr7:19184221-19184686	N_Shore		RDMR		7:19149970-19150577				0.0127	0.464	0.491	0.143	0.177	0.655	0.154	0.914	0.611	0.424	0.628	0.858	0.581	0.347	0.669	0.322	-0.208108	-0.0519426	-2.58328	-2.21714	0.924899	-2.45773	3.40979	0.651402	-0.442005	0.755462
cg23536473	CAACTCTCCAAAAACTCAATCATAAAAAAAATATAAACAATAACCAAACA	51690328	CAACTCTCCAAAAACTCGATCATAAAAAAAATATAAACGATAACCAAACG	TCCTTCTTCTCACAGCTCTCCAAGAGCTCGGTCATGAAGGAGATATAGACGATGGCCAGG[CG]GAGGGTCTCGATCCGGGACAGCCTTTTCTCGTAAGCAAACGTGGGCACCTTCCTCCGCAG	37	7	19184555	CGCCTGGCCATCGTCTATATCTCCTTCATGACCGAGCTCTTGGAGAGCTG	R			FERD3L	NM_152898	1stExon	chr7:19184221-19184686	Island			TRUE	7:19150689-19151612				0.0477	0.27	0.557	0.487	0.657	0.939	0.481	0.933	0.876	0.603	0.693	0.847	0.966	0.565	0.82	0.255	-1.43494	0.330371	-0.0750371	0.937685	3.94424	-0.109698	3.79964	2.82059	0.603019	1.17462
cg04456492	ATATACTCATTACTACTCCTAATTCATTCATATTTTAACAAACACTTAAC			TCAATTTGGTAATGTGCTCATTACTGCTCCTAATTCATTCATATTTTAGCAAACACTTAG[CG]TGGTGAGGCTTCTGATCCTCAGCACTGGTAAAAATCTAACATTTATTGTATCTGTTCTAA	37	7	20010777	CGCTAAGTGTTTGCTAAAATATGAATGAATTAGGAGCAGTAATGAGCACA	R										TRUE					0.0382	0.566	0.049	0.06	0.885	0.905	0.173	0.902	0.884	0.817	0.519	0.893	0.908	0.44	0.821	0.381	0.383107	-4.27859	-3.96963	2.94404	3.25192	-2.25712	3.20227	2.92992	2.15849	0.109698
cg25506432	ATATTTCTCCAAAACRAAATCAAATTCCATACACTTTTATAACCRTAATC			GCTTTTGTGTAGTGTTTCTCCAAGGCGAGGTCAAATTCCATACACTTTTATAACCGTAGT[CG]ATTTTTCTTTCGTGTGAATATGGTTTTCGTGTCATTAGTTTGCGATTTGATTTGCTTACG	37	7	27184065	CGACTACGGTTATAAAAGTGTATGGAATTTGACCTCGCCTTGGAGAAACA	R			HOXA5	NM_019102	TSS1500	chr7:27182613-27185562	Island		CDMR			7:27182652-27184498	Unclassified		0.0259	0.374	0.251	0.258	0.229	0.177	0.112	0.192	0.796	0.763	0.267	0.331	0.815	0.234	0.527	0.294	-0.743124	-1.57728	-1.52405	-1.75138	-2.21714	-2.98706	-2.07325	1.9642	1.6868	-1.45697
cg25727671	AACACACTTCCCAACCCAACTATATTTTATATAACCRAAAATAAAAATAC			CTCACCTCCCCTTTCCCAGTCCCCTCTGGATAAGGCAGTCCACATTTTTCTTTGTCACCA[CG]CATCTTTATTTTCGGTTACATAAAACACAGCTGGGCTGGGAAGTGTGCCTTCCCTGAACC	37	7	27193351	CGCATCTTTATTTTCGGTTACATAAAACACAGCTGGGCTGGGAAGTGTGC	F			HOXA7	NM_006896	3'UTR	chr7:27194583-27194827	N_Shore		RDMR						0.0138	0.617	0.857	0.232	0.275	0.505	0.382	0.874	0.831	0.787	0.66	0.767	0.715	0.478	0.772	0.294	0.687926	2.58328	-1.72698	-1.39855	0.0288549	-0.694034	2.79421	2.29783	1.88551	0.956931
cg02000318	TAATTCCTTATATACTAAACACTTCCCATCACTTTCAAAAAATCCAAACC			ATTGTAGAGTTTAGTTCCTTGTGTACTGAGCACTTCCCATCACTTTCAGAGGGTCCAGGC[CG]TCCCCGTTTACCGCACCCTCTCAGGGGGCCCCAGGAATACAAAAGGTGGAGGGAGGGTTC	37	7	27197713	CGGCCTGGACCCTCTGAAAGTGATGGGAAGTGCTCAGTACACAAGGAACT	R			HOXA7	NM_006896	TSS1500	chr7:27198182-27198514	N_Shore				7:27164238-27164470	7:27197102-27199007	Unclassified_Cell_type_specific		0.0319	0.215	0.365	0.789	0.202	0.116	0.049	0.726	0.802	0.467	0.353	0.481	0.654	0.289	0.581	0.291	-1.86836	-0.79886	1.90278	-1.98203	-2.92992	-4.27859	1.40579	2.0181	-0.190713	-0.874098
cg13800005	CCATTAATCCATTTTAATCACTAATTCTATTCTAAACTTTTATACTTTCC			AGAAAGATAATCCATTAATCCATTTTGATCACTAATTCTGTTCTGAGCTTTTGTGCTTTC[CG]TAATTAAAGGTAATTTGCTTAAGTATCTGACATCTCCATTACAAAATGCTCTCCAGTTCC	37	7	39629290	CGGAAAGCACAAAAGCTCAGAACAGAATTAGTGATCAAAATGGATTAATG	R										TRUE					0.0331	0.654	0.383	0.239	0.1	0.409	0.048	0.532	0.78	0.414	0.789	0.487	0.398	0.306	0.567	0.261	0.918519	-0.687926	-1.67089	-3.16993	-0.531057	-4.30986	0.184918	1.82597	-0.50127	1.90278
cg09933329	CCTACCCTATATCCAAATATAAAAAACTCATAAATAACAAATACATAAAC			CCTCCCCGTGGAAGAGCAGGTTTTCGTCCACGAGCCTGAGCAGCACAAGCCGCACCAGCT[CG]CCCATGTACTTGCCACCTATGAGCTTCTCATACCTGGACATAGGGCAGGTCCATTACATC	37	7	44186183	CGCCCATGTACTTGCCACCTATGAGCTTCTCATACCTGGACATAGGGCAG	F			GCK	NM_000162;NM_033508;NM_033507	Body	chr7:44185961-44186184	Island			TRUE	7:44151296-44153080	7:44184506-44186238	Unclassified		0.0342	0.345	0.126	0.211	0.222	0.486	0.818	0.533	0.831	0.83	0.555	0.507	0.629	0.368	0.648	0.28	-0.924899	-2.79421	-1.90278	-1.80921	-0.080812	2.16816	0.190713	2.29783	2.28758	0.318682
cg11203616	AAATAAATACAACCCAAAACTAATATACATAACCAAAAACACAAAACACA	68770407	AAATAAATACGACCCGAAACTAATATACATAACCAAAAACGCGAAACACG	CGTCCACGGGCACCAGTGCACACCCGGCGCAGCCCACGTGCGTGCAGCCCTGAAGGCGCC[CG]TGCCTCGCGCCCCTGGCCATGCACACCAGCTCCGGGCCGCACTCACCTGGCGCCGGCGCC	37	7	47576580	AGGTGAGTGCGGCCCGGAGCTGGTGTGCATGGCCAGGGGCGCGAGGCACG	F			TNS3	NM_022748	5'UTR	chr7:47576519-47577210	Island				7:47542529-47543729			TRUE	0.0432	0.399	0.329	0.291	0.372	0.388	0.057	0.399	0.753	0.293	0.868	0.39	0.558	0.306	0.544	0.238	-0.590976	-1.02823	-1.28477	-0.755462	-0.657475	-4.04822	-0.590976	1.60814	-1.27081	2.71716
cg06385380	CCTCTACTAACAACRCTACTCTTTAACCTTACAAAATATAAAAAAAATAC			ATGTCCAGGTACACGTCGTCCTGGGGGTCCCAGCGGCGCGGGTCCTGCAGCGTGGAGCTG[CG]CATCTTCTTCACACCCTGCAAGGTCAAAGAGCAGCGCTGCCAGCAGAGGGGCGCGGCGGC	37	7	48887585	CTCTGCTGGCAGCGCTGCTCTTTGACCTTGCAGGGTGTGAAGAAGATGCG	F	rs35992562					chr7:48887509-48887818	Island				7:48858062-48858348				0.0381	0.119	0.4	0.889	0.405	0.388	0.32	0.812	0.915	0.828	0.639	0.377	0.802	0.42	0.729	0.309	-2.88818	-0.584963	3.00162	-0.554968	-0.657475	-1.08746	2.11075	3.42824	2.26722	0.823817
cg10720000	AACTACTCTAAACTACAAACCACACAACTAAAACAAACCAAAAAAACACA	64734306	AACTACTCTAAACTACGAACCGCGCGACTAAAACAAACCAAAAAAACGCG	TTCGCGCCGGCCGACGAGCCGCGGATGGTCCCGGAGAGGAAGCCCCTGCCCCTGGGCGAG[CG]CGCTTCTCTGGCTTGTCCCAGCCGCGCGGCCCGCAGCCCAGAGCAGCTGTGCGCCCCCGC	37	7	57484635	CGCGCTTCTCTGGCTTGTCCCAGCCGCGCGGCCCGCAGCCCAGAGCAGCT	F						chr7:57484168-57485070	Island				7:57488084-57489888				0.0122	0.419	0.594	0.558	0.069	0.482	0.314	0.862	0.827	0.82	0.588	0.522	0.622	0.406	0.707	0.301	-0.471588	0.548983	0.336219	-3.75411	-0.103919	-1.12744	2.64302	2.25712	2.18763	0.513172
cg06410163	ACAACTACTCTAAACTACAAACCACACAACTAAAACAAACCAAAAAAACA	57734410	ACAACTACTCTAAACTACGAACCGCGCGACTAAAACAAACCAAAAAAACG	CGCGCCGGCCGACGAGCCGCGGATGGTCCCGGAGAGGAAGCCCCTGCCCCTGGGCGAGCG[CG]CTTCTCTGGCTTGTCCCAGCCGCGCGGCCCGCAGCCCAGAGCAGCTGTGCGCCCCCGCCG	37	7	57484637	ACAGCTGCTCTGGGCTGCGGGCCGCGCGGCTGGGACAAGCCAGAGAAGCG	F						chr7:57484168-57485070	Island				7:57488084-57489888				0.0284	0.37	0.666	0.556	0.083	0.485	0.252	0.704	0.821	0.614	0.604	0.558	0.576	0.402	0.646	0.244	-0.767827	0.995674	0.324525	-3.46574	-0.0865877	-1.56961	1.24998	2.19742	0.669638	0.609048
cg09677082	RCCTCCATTACCTCCTCCRAAAAATAATTAAAATCRAAATCTAAAAACAC			ACACCGGGCTCGCCTCCATTACCTCCTCCGGGAAGTGGTTGGAATCGAGGTCTGAAAGCA[CG]GAGTTCACGGAAAGGCCAGGGGCGCCAACCGGGATGGGCGCGGTGGGCCCGGGTTCACGC	37	7	62514572	CCTCCATTACCTCCTCCGGGAAGTGGTTGGAATCGAGGTCTGAAAGCACG	R						chr7:62514515-62514983	Island				7:62151886-62152385			TRUE	0.0413	0.525	0.494	0.398	0.539	0.591	0.358	0.761	0.56	0.829	0.374	0.69	0.709	0.484	0.654	0.17	0.14439	-0.0346263	-0.596995	0.225519	0.531057	-0.842614	1.67089	0.347923	2.27738	-0.743124
cg12551908	TAAATAACTATATTATTTTTTTACTCTTCTCTCCTTTTAAAACTCATATC			CTTTTTCATGCAGCTGCATTAATACTACATTGTCAAAGACAAAGACGAACATGAGACATG[CG]ATATGAGTTTTAAAAGGAGAGAAGAGCAAAAAAACAATACAGCTATCCAAGGAGCAAGTG	37	7	66785137	GGATAGCTGTATTGTTTTTTTGCTCTTCTCTCCTTTTAAAACTCATATCG	F		rs9443	STAG3L4	NM_022906	3'UTR										0.0395	0.06	0.63	0.43	0.516	0.806	0.567	0.568	0.794	0.796	0.857	0.757	0.781	0.502	0.759	0.257	-3.96963	0.767827	-0.406625	0.092364	2.05472	0.388982	0.39486	1.94649	1.9642	2.58328
cg16194437	CAACCACATATATTCAACAAATATCACAAAACTATCCTCTTACCACAAAC			GTGTGTCTCTAGAAGAGAAAAGCATCTATCTGGAGATATAAATGTGTATGTAAATATAAA[CG]TTTGTGGCAAGAGGACAGTTCTGTGACATCTGTTGAACATATGTGGTTGTATATATTGGA	37	7	94185174	CGTTTGTGGCAAGAGGACAGTTCTGTGACATCTGTTGAACATATGTGGTT	F			CASD1	NM_022900	3'UTR										0.0495	0.818	0.602	0.263	0.503	0.358	0.461	0.623	0.872	0.8	0.729	0.607	0.603	0.501	0.706	0.205	2.16816	0.596995	-1.4866	0.0173125	-0.842614	-0.225519	0.724668	2.76818	2	1.42763
cg04685170	RTTAAACCTTAACCTCTACCCAAAAAACAAAAAATCRTAAACRTAAAAAC			CCGGGTGCCGCAGCAGGGCGCTGACGAGTCCCGCCGAGCCCCGCCGCCCGGGTTCAAGGC[CG]CCTTCACGCCCACGATTCCTTGTTTTTTGGGCAGAGGTCAAGGCTCAACGGAGAGGGAGC	37	7	95025855	TTGAGCCTTGACCTCTGCCCAAAAAACAAGGAATCGTGGGCGTGAAGGCG	F			PON3	NM_000940	TSS200	chr7:95025559-95026122	Island				7:94863327-94864148	7:95025341-95026041	Unclassified_Cell_type_specific		0.0363	0.285	0.851	0.836	0.355	0.647	0.616	0.797	0.864	0.814	0.839	0.782	0.814	0.598	0.818	0.22	-1.32698	2.51385	2.34981	-0.86148	0.874098	0.681824	1.9731	2.66742	2.12973	2.38161
cg16699528	CCAATCAATATCACCTAAAATTATAAAAATACRATAACTTACCTAATAAC			TGTTATCTCCTCAGTTATAAAGTGAAGGGATTTTTCTTTTTCAGATTACTGAGAGTCTTC[CG]TTACTAGGTAAGTCACCGCATCCTTATAACTCCAGGTGACACTGACTGGGGTTTATGGGA	37	7	99816256	CAGTCAGTGTCACCTGGAGTTATAAGGATGCGGTGACTTACCTAGTAACG	F	rs1636986	rs1727143	GATS	NR_028040;NM_178831;NM_024070;NR_028038;NR_028039	Body										0.0227	0.163	0.126	0.155	0.839	0.879	0.423	0.866	0.793	0.707	0.848	0.767	0.849	0.431	0.805	0.374	-2.36036	-2.79421	-2.44668	2.38161	2.86086	-0.447914	2.69213	1.93769	1.27081	2.47999
cg11869184	CTTCCACCCTAACTCTTCTTCRCTCAAATCCAAAAAAAATAAACTAACAC			AGAGTCCATCTCTTCCACCCTGGCTCTTCTTCGCTCAGATCCAGGGAAAATAAACTAACA[CG]TAACAAACTAATAAGCACTGTTCCTGCATCACGTCCTGCAGTCCTTCACAGCAGCCCTTC	37	7	100062030	CGTGTTAGTTTATTTTCCCTGGATCTGAGCGAAGAAGAGCCAGGGTGGAA	R			C7orf61	NM_001004323	TSS200										0.0479	0.641	0.845	0.889	0.636	0.767	0.451	0.898	0.897	0.767	0.894	0.798	0.859	0.705	0.852	0.147	0.836341	2.44668	3.00162	0.805088	1.7189	-0.283679	3.13815	3.12246	1.7189	3.07621
cg13718820	CTAAAAAAACAAACRCTATTCCTAAAATATTCCCAAATTAAAATAAATTC			CTGTGCCAATCCTAAGGGGGCAGGCGCTGTTCCTGGGGTGTTCCCAGGTTAAAGTGAATT[CG]GGGGGGGACAGCAGAAGTTGATACGGTGACTGCCCCCCTCCCGGGCTCTCCCAAGGGATG	37	7	101964452	TAAGGGGGCAGGCGCTGTTCCTGGGGTGTTCCCAGGTTAAAGTGAATTCG	R						chr7:101961741-101962226	S_Shelf								0.0011	0.441	0.327	0.325	0.354	0.385	0.379	0.501	0.813	0.618	0.688	0.486	0.653	0.369	0.627	0.258	-0.34207	-1.04132	-1.05445	-0.867785	-0.675728	-0.712395	0.00577079	2.12022	0.694034	1.14086
cg14590325	AAATCTTAACTTCCACAAAAACCATTCCTAACAACCCTCTCTAAAATTTC			TTTAATGTTTGCGGATTATTTTGAAGAAAATAAACGAGTGCTGTGGAGAGATTCATAGGA[CG]AAATTTCAGAGAGGGTTGTTAGGAATGGTCTTTGTGGAAGCTAAGATCTGATGGATGAGA	37	7	107385716	GATCTTAGCTTCCACAAAGACCATTCCTAACAACCCTCTCTGAAATTTCG	F			CBLL1	NM_024814;NR_024199	Body	chr7:107383657-107385021	S_Shore		RDMR						0.0368	0.507	0.542	0.252	0.469	0.503	0.108	0.697	0.736	0.55	0.558	0.587	0.455	0.397	0.597	0.2	0.0403981	0.242945	-1.56961	-0.179124	0.0173125	-3.04601	1.20184	1.47917	0.289507	0.336219
cg15531930	CAAACAATATATTTACTCAAATACTATACAATTAAAAAATCTTAATTCTC			TTATTTACAAATGGGGGAGTATTATGGAGATTTTTTTTTTTTTTTTTTGGCAATGTAAAT[CG]AGAATTAAGATTTTCCAACTGTATAGTATTTGAGTAAACACACTGCTTGCTGCATAGTTC	37	7	108097606	CGAGAATTAAGATTTTCCAACTGTATAGTATTTGAGTAAACACACTGCTT	F			NRCAM	NM_001037132;NM_005010	TSS1500	chr7:108095401-108097206	S_Shore		CDMR						0.0398	0.216	0.767	0.369	0.226	0.291	0.223	0.538	0.498	0.441	0.74	0.6	0.585	0.349	0.567	0.218	-1.85982	1.7189	-0.774019	-1.77601	-1.28477	-1.80087	0.219713	-0.0115416	-0.34207	1.50901
cg03232390	AAATCCTTCCCCTTTACTAATTATATAAACTTAATAAAATACTTAACCTC			ATCTCCATAGAAGATCCTTCCCCTTTACTGGTTGTATAAACTTGATGGAATACTTAACCT[CG]CTGAGCCACAGATTTTCAATCTGTAAAACAGAATTCCTTTCCCATTAAATTCACACTATT	37	7	109585055	GATCCTTCCCCTTTACTGGTTGTATAAACTTGATGGAATACTTAACCTCG	R										TRUE					0.0435	0.744	0.792	0.848	0.621	0.697	0.628	0.885	0.95	0.804	0.753	0.845	0.782	0.722	0.837	0.115	1.53916	1.92892	2.47999	0.712395	1.20184	0.755462	2.94404	4.24793	2.03634	1.60814
cg04243033	AAAAAAATCCAAAAAAAAACCRATAAAAACACTACACAAACCTTACCAAC			AGGCTGTCATGGAGCAGTTGCATGTCTTAGCAGTGAAAGGGACCAGGAGGTGGGAGGTGA[CG]CTGGCAAGGCTTGTGCAGTGCCTCTACCGGCCTCTCTCTGGACCTCCCCTGCTTATCTCA	37	7	116856666	CGCTGGCAAGGCTTGTGCAGTGCCTCTACCGGCCTCTCTCTGGACCTCCC	F			ST7	NM_018412;NM_021908	Body					TRUE					0.0257	0.576	0.702	0.384	0.538	0.626	0.245	0.681	0.827	0.83	0.816	0.551	0.599	0.512	0.717	0.206	0.442005	1.23616	-0.681824	0.219713	0.743124	-1.62369	1.0941	2.25712	2.28758	2.14886
cg02945056	CRTCRTTCACCTAAATATTTAATAAAAATACAATACRACRTTACTCTATC			CCAGAGTGGCACCGGTTTTGTGAGAGCGCCCAAGCTTGACCTCGGGCTACGCTCAGCGAG[CG]ACAGAGCAACGTCGCACTGCATTCTTACCAAACACCCAGGTGAACGACGCATCCAACGAT	37	7	127225891	GTCGTTCACCTGGGTGTTTGGTAAGAATGCAGTGCGACGTTGCTCTGTCG	F			GCC1	NM_024523	TSS1500	chr7:127225200-127225950	Island				7:127012199-127013186	7:127225026-127226159	Promoter_Associated		0.0429	0.733	0.724	0.113	0.484	0.666	0.205	0.899	0.791	0.9	0.467	0.623	0.791	0.488	0.745	0.258	1.45697	1.39132	-2.97261	-0.092364	0.995674	-1.95533	3.15397	1.92017	3.16993	-0.190713
cg20426275	TATAAAAAACCCAAAACCAAAAAATTCATAAAAACAAAACTCTCACACTC			AGAGGTGCGGGTGTGAGGAGCCCAGAGCCAAAGAGTTCATGAAAGCAGGGCTCTCACACT[CG]GACGTGCATGAGATAGCCTGGGATCTGGTTTTGCTCTTTTTTACTCTCTGGGATGCTCAG	37	7	127720749	GTGAGGAGCCCAGAGCCAAAGAGTTCATGAAAGCAGGGCTCTCACACTCG	R			SND1	NM_014390;NR_030324	Body										0.0141	0.631	0.4	0.444	0.569	0.701	0.497	0.751	0.697	0.792	0.863	0.72	0.541	0.54	0.727	0.187	0.774019	-0.584963	-0.324525	0.400741	1.22927	-0.0173125	1.59267	1.20184	1.92892	2.65518
cg05780294	AAAAAAACCAAAAAATCTAAATCCCAAATTCACCTCCATTTATACCTACC			CACCAAAGCTAGAGAAAACCAGAAGGTCTGGGTCCCAAGTTCACCTCCATTTGTGCCTAC[CG]TATGATAGAGCTACCTGCAGGTCATCTGTTCTAGGGAAATTGATTTATGCTTTACAAATG	37	7	128312789	CGGTAGGCACAAATGGAGGTGAACTTGGGACCCAGACCTTCTGGTTTTCT	R			FAM71F2	NM_001012454;NM_001128926	Body							7:128312517-128313385	Unclassified		0.0156	0.745	0.634	0.221	0.657	0.662	0.453	0.882	0.896	0.662	0.639	0.806	0.863	0.562	0.791	0.229	1.54674	0.792639	-1.81758	0.937685	0.969808	-0.27203	2.90199	3.10692	0.969808	0.823817
cg02092102	TAAAAACTCCCAAACRCCCTACTAAAAACTAACTTAATCCACAAAAAAAC			AAGGGTTAGGGTGACCCGGGAAGAGCGAGGGCGAGTGCATCGAAAGTAAGGATCGGGCCT[CG]CTCCTCTGTGGACCAAGCCAGCCTCCAGCAGGGCGCCTGGGAGCCCCCATTCTGGGCGAT	37	7	128555896	CGCTCCTCTGTGGACCAAGCCAGCCTCCAGCAGGGCGCCTGGGAGCCCCC	F						chr7:128555329-128556650	Island				7:128342626-128343886				0.0148	0.297	0.327	0.763	0.501	0.515	0.362	0.751	0.817	0.647	0.801	0.552	0.62	0.461	0.698	0.237	-1.24306	-1.04132	1.6868	0.00577079	0.0865877	-0.817567	1.59267	2.15849	0.874098	2.00903
cg20148994	CCCTATCCTAAAAACTAACRCTTCCTTCTCTAATCTATATCTTAATTAAC			CATTCCACTGTTCCACAGGGGTTGGTGACAGTGTGTGGGAGACAGGGGTGGACAGAAGTG[CG]TTAACCAAGATACAGACTAGAGAAGGAAGCGTCAGTTCTTAGGACAGGGGTCAGTTTGTA	37	7	130125585	CCTGTCCTAAGAACTGACGCTTCCTTCTCTAGTCTGTATCTTGGTTAACG	F			MEST	NM_177524	TSS1500	chr7:130126017-130126801	N_Shore		CDMR						0.0019	0.765	0.538	0.685	0.352	0.465	0.502	0.819	0.833	0.875	0.856	0.685	0.774	0.551	0.807	0.256	1.7028	0.219713	1.12075	-0.880418	-0.202308	0.0115416	2.17787	2.31847	2.80735	2.57154
cg22115706	AAAATAATAAATTTCACCTAACCCTTATTAAATATATAATACCTATATTC			GGAGGTGAGAAAGGGTAGTGAATTTCACCTGGCCCTTGTTGAGTATGTGATGCCTGTGTT[CG]CCATGTGAACAGCAGAAAGCAGCAAATATAAGGATCGAGAGCACGGGGTAGAGAGAGGGC	37	7	130125719	GGGTAGTGAATTTCACCTGGCCCTTGTTGAGTATGTGATGCCTGTGTTCG	R			MEST	NM_177524	TSS1500	chr7:130126017-130126801	N_Shore		CDMR						0.0156	0.816	0.725	0.877	0.457	0.667	0.353	0.885	0.884	0.909	0.915	0.791	0.797	0.649	0.864	0.214	2.14886	1.39855	2.83392	-0.248758	1.00216	-0.874098	2.94404	2.92992	3.32034	3.42824
cg04029027	CTAAAAATCTTCAACAAACCTTCCATATTTCAACCCTTCCCCTAATTTCA	25711505	CTAAAAATCTTCGACGAACCTTCCGTATTTCAACCCTTCCCCTAATTTCG	AGGATCGAGAGCACGGGGTAGAGAGAGGGCTGGCGATGGACACCATCTTTAGGGTAATTG[CG]AAATTAGGGGAAGGGCTGAAATACGGAAGGCTCGCCGAAGATCTCTAGGTAGTTAATAAC	37	7	130125811	CTAGAGATCTTCGGCGAGCCTTCCGTATTTCAGCCCTTCCCCTAATTTCG	F	rs1990788		MEST	NM_177524	TSS1500	chr7:130126017-130126801	N_Shore		CDMR			7:130125763-130127331	Promoter_Associated		0.0182	0.686	0.574	0.837	0.242	0.476	0.666	0.781	0.905	0.936	0.924	0.687	0.682	0.58	0.819	0.239	1.12744	0.430197	2.36036	-1.64719	-0.138605	0.995674	1.83439	3.25192	3.87036	3.60382
cg02490034	ATAACATTTTAATAATTATTAACTACCTAAAAATCTTCRACRAACCTTCC			AGGGCTGGCGATGGACACCATCTTTAGGGTAATTGCGAAATTAGGGGAAGGGCTGAAATA[CG]GAAGGCTCGCCGAAGATCTCTAGGTAGTTAATAACTATCAAAATGTCACTTCTTTGGCCT	37	7	130125836	CGGAAGGCTCGCCGAAGATCTCTAGGTAGTTAATAACTATCAAAATGTCA	F	rs1990788		MEST	NM_177524	TSS1500	chr7:130126017-130126801	N_Shore		CDMR			7:130125763-130127331	Promoter_Associated		0.0052	0.632	0.572	0.663	0.164	0.508	0.498	0.722	0.817	0.833	0.877	0.656	0.739	0.506	0.774	0.268	0.780219	0.418404	0.97626	-2.34981	0.0461702	-0.0115416	1.37691	2.15849	2.31847	2.83392
cg14228103	TTATTTTCTCAAACACCAATTAACCTAACATAATATTTCAACATACCTAC			ACAGATTGAGCAGCTCCTAGACACCCTCCTGCTTGTACTCCCAGCGGTCCCTTTCCTCAG[CG]CAGGCATGTTGAAACACCATGCCAGGCCAACTGGTGTTTGAGAAAACAATGGGAATTAAA	37	7	137013465	CGCAGGCATGTTGAAACACCATGCCAGGCCAACTGGTGTTTGAGAAAACA	F		rs10255150	PTN	NM_002825	5'UTR					TRUE					0.004	0.109	0.084	0	0.113	0.518	0.055	0.281	0.782	0.758	0.765	0.543	0.617	0.147	0.624	0.478	-3.0311	-3.44689	-9.96434	-2.97261	0.103919	-4.10281	-1.35542	1.84284	1.64719	1.7028
cg21120678	RCTTACCTATCTCRCTCTCTCACCTCTACTAATCAACAAATAATATTTTC			GCAGCGAGGCAGGAGGAAGAAGGGGGCACTGGGGGGCTGAAAAGCAAACCCAGAAGAAAG[CG]AAAACATTACCTGCTGACCAGCAGAGGTGAGAGAGCGAGACAGGTAAGCGACAGGTGAAC	37	7	140103973	CTTACCTGTCTCGCTCTCTCACCTCTGCTGGTCAGCAGGTAATGTTTTCG	F			RAB19	NM_001008749;NM_001008749	1stExon					TRUE		7:140103543-140104423	Promoter_Associated		0.018	0.78	0.698	0.714	0.715	0.812	0.523	0.85	0.898	0.868	0.653	0.903	0.868	0.707	0.84	0.133	1.82597	1.20868	1.31991	1.32698	2.11075	0.132822	2.5025	3.13815	2.71716	0.912147
cg18353405	ATTTCTACTTTTCCCAAACTTTTTCTATCCATAAAACCAACCACAAACCA	31712442	ATTTCTACTTTTCCCAAACTTTTTCTATCCATAAAACCAACCGCGAACCG	TTTTAGTTTTCTGTTTCTGCTTTTCCCAAGCTTTTTCTGTCCATAAAACCAACCGCGGGC[CG]GGTGCAGTGGCTCACACCTATAATCCCAGCACTTTGGGAGGCCAAGGTGGGCAGATCACG	37	7	148764182	CGGCCCGCGGTTGGTTTTATGGACAGAAAAAGCTTGGGAAAAGCAGAAAC	R		rs62507485				chr7:148762683-148763092	S_Shore								0.0233	0.411	0.379	0.487	0.831	0.91	0.424	0.877	0.923	0.885	0.882	0.814	0.678	0.574	0.843	0.27	-0.519129	-0.712395	-0.0750371	2.29783	3.33787	-0.442005	2.83392	3.5834	2.94404	2.90199
cg17042754	TCCCTAATAATTATATATCCTCTAATTATTTCCAACTCTTAAACCTATAC			ACTTGTCATCATCCCTAGTGGTTGTATATCCTCTGGTTATTTCCAGCTCTTGAGCCTGTG[CG]GTGGAAGTGCTAACGGCAGGCTGCCGGCTGCCTGTCCCATCGCGCCGAAATCATTCACAG	37	7	157322992	CCCTAGTGGTTGTATATCCTCTGGTTATTTCCAGCTCTTGAGCCTGTGCG	R						chr7:157320462-157320669	S_Shelf				7:157015753-157015856				0.0461	0.115	0.351	0.874	0.11	0.169	0.405	0.25	0.911	0.788	0.888	0.766	0.417	0.337	0.67	0.333	-2.94404	-0.886747	2.79421	-3.0163	-2.29783	-0.554968	-1.58496	3.35557	1.89413	2.98706
cg24764279	CACATATTTAAACTTCTCTCRCACTAAAAAAACCTCATCTTTCCCCCTAC			CACAACAGTGACACATGTTTGAGCTTCTCTCGCACTAGAAAAGCCTCATCTTTCCCCCTG[CG]GGGAGAAGCTGCCCACAGAAGCAGCGAGAAGGCAACGGTTCCTGCGTACTGCCCTGTCCT	37	7	157333752	ACATGTTTGAGCTTCTCTCGCACTAGAAAAGCCTCATCTTTCCCCCTGCG	R			PTPRN2	NM_002847;NM_130842;NM_130843	Body						7:157026483-157027113				0.0212	0.215	0.4	0.441	0.585	0.271	0.071	0.46	0.795	0.668	0.74	0.298	0.687	0.331	0.608	0.278	-1.86836	-0.584963	-0.34207	0.495325	-1.42763	-3.70979	-0.231326	1.95533	1.00866	1.50901
cg20707991	TAACCATTAAAACTCACAATAAAAACCATACTTAAACRTTTCCTATCCTC			CTACAAAGACGTGGCCATTAAAACTCACAATGAGGGCCATGCTTGGGCGTTTCCTGTCCT[CG]GAAGTGTGGTGTTATCATCGCTTTTGAAATCCACCTGTTACTCAGACCAAACCCACTCCG	37	7	157333949	GGCCATTAAAACTCACAATGAGGGCCATGCTTGGGCGTTTCCTGTCCTCG	R	rs221255		PTPRN2	NM_002847;NM_130842;NM_130843	Body						7:157026483-157027113				0.036	0.391	0.64	0.394	0.477	0.449	0.093	0.682	0.834	0.548	0.56	0.456	0.691	0.407	0.629	0.221	-0.639274	0.830075	-0.621122	-0.132822	-0.295337	-3.2858	1.10074	2.32886	0.277853	0.347923
cg05088120	CCCTACAAATACAACAAAAATAACAAAAAACAAACAACACACCAAACCCA	12614487	CCCTACAAATACGACAAAAATAACAAAAAACGAACAACGCACCAAACCCG	GCATCGGCGACTCCCTGCAGGTACGGCAGGGGTGGCAAGGGGCGAACAGCGCACCAGGCC[CG]CGAGGAGGTCACTGAGCAAGGGCTGTGCGCGTGGAAACCGTGATGACATCACACTGACAA	37	7	157455919	CGGGCCTGGTGCGCTGTTCGCCCCTTGCCACCCCTGCCGTACCTGCAGGG	R			PTPRN2	NM_002847;NM_130842;NM_130843	Body	chr7:157455789-157456044	Island				7:157147873-157148927				0.048	0.508	0.634	0.263	0.456	0.766	0.059	0.724	0.604	0.497	0.872	0.813	0.702	0.448	0.702	0.254	0.0461702	0.792639	-1.4866	-0.254573	1.71084	-3.99541	1.39132	0.609048	-0.0173125	2.76818
cg13661172	TCAACCRAATCTTTATTAAACTACTTTATCTTTATATAACTCCRTAACAC			GGTGACTGAGCACCGTGTGCTGCCCGAATTTCTCACCAACCTCAGACGCTCTCGTTTTCA[CG]TGCCACGGAGCTACACAAAGATAAAGCAGCCCAATAAAGACCCGGCTGAAGGCTTTTGTG	37	7	157792100	CGTGCCACGGAGCTACACAAAGATAAAGCAGCCCAATAAAGACCCGGCTG	F	rs80104004		PTPRN2	NM_002847;NM_130842;NM_130843	Body					TRUE	7:157484814-157484951				0.0379	0.153	0.579	0.364	0.294	0.444	0.043	0.266	0.823	0.871	0.461	0.361	0.804	0.313	0.598	0.285	-2.46883	0.459743	-0.805088	-1.26385	-0.324525	-4.47611	-1.46435	2.21714	2.7553	-0.225519
cg12609140	CATATAAAAAACACTCRAAAATACTACTAAACCAAAAACTAAAAAACTAC			TGTCCAGTGCATAAACCCCCTCTGTGTAAAAATAAACACAGAAAAGTGGCTGCTGAGCAA[CG]CAGTTTCCTAGCCCTTGGTTTAGCAGTATCCCCGAGTGTCCCCCACATGCGGCTCCTGGC	37	7	157867612	CGCAGTTTCCTAGCCCTTGGTTTAGCAGTATCCCCGAGTGTCCCCCACAT	F	rs57852521		PTPRN2	NM_002847;NM_130842;NM_130843	Body						7:157560373-157560574				0.0163	0.405	0.46	0.359	0.392	0.52	0.071	0.486	0.842	0.459	0.752	0.697	0.577	0.368	0.636	0.268	-0.554968	-0.231326	-0.836341	-0.633218	0.115477	-3.70979	-0.080812	2.4139	-0.237134	1.60039
cg18371428	TCATCCRTAAAACATATAACTACACACTAAAATCCTACAATAACTCATCC			CCCGCAGTGGCTCATCCGTGAGACATGTGGCTGCACACTGAGATCCTGCAGTGGCTCATC[CG]TGAGACATGTGGCTGCACACTGAGATCCCGGTGGCTCATCCATGAGACATGTGGCTGCAC	37	7	158199120	CGGATGAGCCACTGCAGGATCTCAGTGTGCAGCCACATGTCTCACGGATG	R			PTPRN2	NM_002847;NM_130842;NM_130843	Body	chr7:158198545-158198907	S_Shore								0.047	0.485	0.595	0.219	0.48	0.534	0.183	0.547	0.59	0.552	0.588	0.552	0.647	0.416	0.579	0.163	-0.0865877	0.554968	-1.83439	-0.115477	0.19651	-2.15849	0.27203	0.525091	0.30117	0.513172
cg14242269	CAATACACATCCTCAAACCTCTACTCCCAACTAAAACTAACAAATAATCA	74723373	CAATACGCGTCCTCAAACCTCTACTCCCAACTAAAACTAACAAATAATCG	CGCCTGGCCCCTCAGTGCGCGTCCTCAGGCCTCTGCTCCCAGCTGGGGCTGGCAGGTGGT[CG]GGGGGGCACCCAGCTCCTCCACTCCCCACGCCCACCACAGCTTTCAAAGTTAGGAACACA	37	7	158770159	CAGTGCGCGTCCTCAGGCCTCTGCTCCCAGCTGGGGCTGGCAGGTGGTCG	R						chr7:158766126-158767400	S_Shelf			TRUE	7:158462877-158463144	7:158768491-158770249	Promoter_Associated		0.0026	0.717	0.466	0.327	0.666	0.696	0.547	0.788	0.784	0.703	0.896	0.829	0.9	0.57	0.817	0.247	1.34117	-0.19651	-1.04132	0.995674	1.19502	0.27203	1.89413	1.85982	1.24306	3.10692
cg07889790	ACAAATTCCTAAAAACAAATAACTACAAATATTTCCATAATAATCTCCCC			ACACAGGACTTGCAGATTCCTGAAGACAAGTGGCTGCAGATGTTTCCATGATAATCTCCC[CG]TGAGGGTTCCAGGAGTTCCATCTTTCTATGAGCTGTTTTCCTGAGTAGCTTCCTGATCCC	37	8	622078	CGGGGAGATTATCATGGAAACATCTGCAGCCACTTGTCTTCAGGAATCTG	R		rs10103269	ERICH1	NM_207332	Body	chr8:623372-623710	N_Shore								0.0164	0.844	0.14	0.502	0.471	0.437	0.112	0.809	0.847	0.855	0.786	0.595	0.608	0.418	0.75	0.332	2.4357	-2.61891	0.0115416	-0.167541	-0.365502	-2.98706	2.08257	2.46883	2.55987	1.87692
cg06167730	TATACCTATTTCTCCTATTTCTAAAAAAAATATTCTCTAAACCCCTTACC			TCCTGTATTTCTGTGCCTGTTTCTCCTGTTTCTGAGAAAAGTGTTCTCTGAGCCCCTTGC[CG]TGGGTGAGTGTTCTCCGAACCCCTTGCCGTGGGTGAGTGTTCTCCGAACCCCTTGCCGTG	37	8	991533	CGGCAAGGGGCTCAGAGAACACTTTTCTCAGAAACAGGAGAAACAGGCAC	R						chr8:991532-991862	Island				8:978685-979306				0.0385	0.669	0.369	0.359	0.529	0.47	0.082	0.563	0.872	0.774	0.5	0.704	0.491	0.413	0.651	0.238	1.01517	-0.774019	-0.836341	0.167541	-0.173332	-3.4848	0.365502	2.76818	1.77601	0
cg17754742	TACCCRTCAATACRTTTTACTCACAAAAATCTCAAATTACTACAAAACAC			TGGACACCCTTCTCTCTGTGCTTTCCTGGGTTAGAGTAAATGGATGCAAACACACATTTC[CG]TGCTCTGCAGCAACTTGAGACTCCTGTGAGCAAAACGCACTGACGGGCAATGTGCGTGGG	37	8	6400956	GCCCGTCAGTGCGTTTTGCTCACAGGAGTCTCAAGTTGCTGCAGAGCACG	F	rs55884132		ANGPT2	NM_001118888;NM_001147;NM_001118887;NM_024596	Body						8:6388223-6388465				0.0373	0.771	0.44	0.599	0.529	0.798	0.662	0.777	0.925	0.723	0.677	0.795	0.847	0.633	0.791	0.158	1.75138	-0.347923	0.578954	0.167541	1.98203	0.969808	1.80087	3.62449	1.38411	1.06762
cg07297068	CCTAACACRACCTCCTCAAAATTATCTAAAACTAATCTTAAAAACRATAC			TCCCCAATACTCCTAGCACGGCCTCCTCAGGGTTGTCTGAGGCTGATCTTGGAGGCGGTG[CG]CTGGTAGAGGCACCGCACACAGGCATCGTTTCACACAACTGTTACTTAGGTTTTCCAATA	37	8	6691691	CGCACCGCCTCCAAGATCAGCCTCAGACAACCCTGAGGAGGCCGTGCTAG	R			XKR5	NM_207411	Body	chr8:6691833-6693135	N_Shore				8:6679059-6679130				0.0099	0.514	0.544	0.654	0.259	0.555	0.163	0.7	0.762	0.717	0.781	0.511	0.802	0.448	0.712	0.264	0.080812	0.254573	0.918519	-1.51652	0.318682	-2.36036	1.22239	1.67883	1.34117	1.83439
cg22646726	ATCTTCRACCRCTACATACAACCAACAATTAAAATACRAAACTAAACAAC			CCATGTTCCAAGTCTTCGGCCGCTGCATGCAGCCAGCAGTTAGAGTGCGGGACTGGACAG[CG]CCGGCCGGATGCTTCTGCCTTCGCTCATTGACGGTTCTTGCTGGCTTCCGAAGGCATTTA	37	8	10207892	TCTTCGGCCGCTGCATGCAGCCAGCAGTTAGAGTGCGGGACTGGACAGCG	R			MSRA	NM_001135671;NM_001135670;NM_012331	Body					TRUE	8:10245222-10245353				0.0417	0.818	0.878	0.396	0.869	0.887	0.913	0.925	0.913	0.899	0.902	0.942	0.951	0.794	0.922	0.129	2.16816	2.84734	-0.609048	2.72979	2.97261	3.39153	3.62449	3.39153	3.15397	3.20227
cg04921824	TACTCTTTCTTTACTATAAAATTTTTCTAATACTTAAAATCTTCTTTCCC			TGCGTATAAGATACTCTTTCTTTGCTGTGGGATTTTTCTGGTGCTTGAGATCTTCTTTCC[CG]AGCGTTCTCCTTGCAGAGATCTTTTGATATGGAGCGGCGTGCACGCAGCCCCTAGGTTGG	37	8	27449716	CGGGAAAGAAGATCTCAAGCACCAGAAAAATCCCACAGCAAAGAAAGAGT	R						chr8:27449751-27450063	N_Shore					8:27449469-27450659	Unclassified		0.0442	0.275	0.519	0.301	0.174	0.552	0.049	0.344	0.615	0.455	0.409	0.774	0.616	0.312	0.536	0.224	-1.39855	0.109698	-1.21553	-2.24705	0.30117	-4.27859	-0.931287	0.675728	-0.26039	-0.531057
cg14283887	CTACATCCCATTACCTTCCTACCTTCTAAACTAATCAAACAATATTAATC			CTGATCAGCAGATCACAAATTTATTTAAGGCCAGCAGGAAACGAAGTAGGCGTGAAGACC[CG]ACTAATACTGTCTGATCAGCTCAGAAGGCAGGAAGGCAATGGGATGCAGTAGATAGTTCT	37	8	35040351	TGCATCCCATTGCCTTCCTGCCTTCTGAGCTGATCAGACAGTATTAGTCG	F										TRUE					0.0365	0.24	0.06	0.125	0.535	0.431	0.217	0.496	0.825	0.287	0.514	0.472	0.375	0.268	0.495	0.227	-1.66297	-3.96963	-2.80735	0.202308	-0.400741	-1.85132	-0.0230836	2.23704	-1.31285	0.080812
cg14548509	ACAAACCTAACTTCTATAAAAATAAATTCAACCCAAAATTCTTTAAAAAC			GCGCAGCTGGGGTACAGCTCCCCAATCCCTGACCCTCTCCACACCTCAGAGCCTAAACTT[CG]CTTCTAAAGAATTCTGGGTTGAATTTACTTCTATAGAAGTCAGGTCTGTGATGTGTATAT	37	8	41165144	CGCTTCTAAAGAATTCTGGGTTGAATTTACTTCTATAGAAGTCAGGTCTG	F			SFRP1	NM_003012	Body	chr8:41165852-41167140	N_Shore		RDMR						0.0293	0.494	0.184	0.713	0.168	0.326	0.092	0.392	0.822	0.712	0.817	0.491	0.423	0.33	0.61	0.28	-0.0346263	-2.14886	1.31285	-2.30812	-1.04788	-3.30299	-0.633218	2.20726	1.30581	2.15849
cg02504902	ACTACTTTTATATCTTCTAAATACRTAAAAAAAATCCCCTTCCCTAAACC			GTTCAATATGATGCCATTAAGAAGCCTCTTTACTTCCCACTTTCAGGTGAGCCCGAAACT[CG]GCTTAGGGAAGGGGATCCCCTCTACGCATCCAGAAGACATAAAAGCAGCCCTTTCCTAAG	37	8	53326922	CGGCTTAGGGAAGGGGATCCCCTCTACGCATCCAGAAGACATAAAAGCAG	F	rs78134187									TRUE	8:53489475-53489695	8:53326112-53327061	Unclassified_Cell_type_specific		0.0425	0.306	0.859	0.474	0.599	0.425	0.112	0.641	0.87	0.769	0.93	0.608	0.59	0.463	0.735	0.272	-1.1814	2.60696	-0.150176	0.578954	-0.436099	-2.98706	0.836341	2.7425	1.73509	3.7318
cg03053788	AACCTCATCTATCCACTCTCAACTCTATAAAAAACACCAACAAAAAAATC			TTGCTCTGGCATCCACCACGCCTTGGGGTGCTTCTCTCAGGCACACCCATCCCGCCAGTC[CG]ATCTCTCTGCTGGTGTTCCTTACAGAGCTGAGAGTGGACAGATGAGGCCAAGCAAAAACT	37	8	65498340	GCCTCATCTGTCCACTCTCAGCTCTGTAAGGAACACCAGCAGAGAGATCG	F						chr8:65498603-65498828	N_Shore		RDMR						0.0121	0.364	0.776	0.076	0.436	0.357	0.06	0.794	0.848	0.843	0.835	0.499	0.464	0.345	0.714	0.369	-0.805088	1.79256	-3.60382	-0.371367	-0.848895	-3.96963	1.94649	2.47999	2.42477	2.33931
cg21845457	TCTCACCTAACCAAAATTCATTACCTCCTACATTCCATAAACACACTTTC			CCCGGCTCGCAGCACATCGTGGCGGCCCTGCCGGGAGGAGCGAGGAAACGAGTGGAAACC[CG]AAAGTGTGCTCATGGAATGCAGGAGGTAATGAATCCTGGTCAGGTGAGACTACTTAGTCA	37	8	65499091	CTCACCTGACCAGGATTCATTACCTCCTGCATTCCATGAGCACACTTTCG	F						chr8:65499748-65500145	N_Shore		RDMR	TRUE	8:65661587-65661646				0.0344	0.404	0.877	0.452	0.753	0.335	0.141	0.86	0.928	0.887	0.784	0.522	0.72	0.494	0.784	0.29	-0.560957	2.83392	-0.277853	1.60814	-0.989193	-2.60696	2.61891	3.68806	2.97261	1.85982
cg17998283	TATATAACCTTTACAATTTCCAAAACAATCTACAAATTTAAAATCTAACC			CATATAACAAGTATGTAGCCTTTGCAATTTCCAGGGCAGTCTACAGGTTTAAAATCTGGC[CG]TCCTGGAGAATGGGCAGAAGAAAGCTGAAGGGAGCCTTTTCCCACAGCCCTTCCCTTCCT	37	8	70750144	CGGCCAGATTTTAAACCTGTAGACTGCCCTGGAAATTGCAAAGGCTACAT	R						chr8:70744098-70747441	S_Shelf								0.0434	0.462	0.645	0.787	0.735	0.744	0.165	0.826	0.837	0.825	0.733	0.729	0.815	0.59	0.794	0.205	-0.219713	0.86148	1.88551	1.47175	1.53916	-2.33931	2.24705	2.36036	2.23704	1.45697
cg00161683	TTACCTTAAATACCACTTCACACTACTACTTCAAACATACCCTAACAAAC			CTGTCTTTGAATTGCCTTGGGTGCCACTTCACACTGCTACTTCAAGCATACCCTAACAGA[CG]ACTGACTACCCCAGTAGAATGCCCTCCTTTCCTAACTACAACTGTGAAATATTGCCCCTT	37	8	95563352	TGCCTTGGGTGCCACTTCACACTGCTACTTCAAGCATACCCTAACAGACG	R			KIAA1429	NM_015496;NM_183009	Body	chr8:95565657-95566011	N_Shelf								0.0225	0.387	0.589	0.436	0.237	0.37	0.497	0.571	0.683	0.752	0.509	0.431	0.683	0.419	0.605	0.186	-0.663554	0.519129	-0.371367	-1.6868	-0.767827	-0.0173125	0.412513	1.1074	1.60039	0.0519426
cg25876227	CTATCAAAAAAATCCTAAACACTATACTATACCTCCCAATTTACAAACAC			GAGCTCCTTGGCTATCAGGAGAATCCTGGACACTGTACTGTGCCTCCCAGTTTACAAACA[CG]CCCTTCATCTCAAGTGGCCCTTTAAAAGGCCTGCTGCCATGTGAGAGCTGTGAACAGCTC	37	8	102680096	TATCAGGAGAATCCTGGACACTGTACTGTGCCTCCCAGTTTACAAACACG	R			GRHL2	NM_024915	3'UTR										0.035	0.526	0.566	0.129	0.652	0.681	0.08	0.713	0.808	0.774	0.8	0.589	0.541	0.439	0.704	0.265	0.150176	0.383107	-2.7553	0.905785	1.0941	-3.52356	1.31285	2.07325	1.77601	2
cg06339135	CACAATCTAAAAACACCCACAAATATTAATAAACRAACCATTAAAAAAAC			CAGCAAGTTCGAGGATCTGGATGCGGAGCCGAGTAAGGCGCAACCCAGCGGGCCTCGGGC[CG]CCCTTTCAATGGCTCGTTCATTAACACCTGTGGGTGCCTCCAGACTGTGATCATTGCAGG	37	8	107227990	ACAGTCTGGAGGCACCCACAGGTGTTAATGAACGAGCCATTGAAAGGGCG	F						chr8:107227785-107228007	Island				8:107296962-107297754				0.0449	0.857	0.869	0.782	0.887	0.865	0.447	0.907	0.859	0.891	0.862	0.949	0.956	0.785	0.904	0.12	2.58328	2.72979	1.84284	2.97261	2.67974	-0.307005	3.2858	2.60696	3.0311	2.64302
cg09694986	AAATCCAATACAATATTTAATAAACAATATACACTCAATAAATACTTACC			TTTATACCCCAGAATCCAGTACAGTGTTTAGTAGACAGTGTGCACTCAATAAATGCTTGC[CG]AAAGAAAAAAAATACTAGGCAATGGAATTGCATCCAAATAGAGTAACAACAAAATAACTA	37	8	121775052	CGGCAAGCATTTATTGAGTGCACACTGTCTACTAAACACTGTACTGGATT	R			SNTB1	NM_021021	Body					TRUE					0.0438	0.832	0.842	0.271	0.654	0.796	0.641	0.815	0.903	0.826	0.877	0.81	0.848	0.673	0.847	0.174	2.30812	2.4139	-1.42763	0.918519	1.9642	0.836341	2.13927	3.21867	2.24705	2.83392
cg07862235	ATATTACTCAATTCATAATCACTATAAACTAAACTAATAAAACAACTACC			TTGCTGGTGTGAGGCCCTGCCAATCTCAAATCTCTCTTCTGTCACCAACAGGGCTCCCAT[CG]GCAGCTGCCCCATCAGTTCAGTTTATAGTGATCATGAATTGAGTAATATTGTTTGGCTGT	37	8	123730704	CGGCAGCTGCCCCATCAGTTCAGTTTATAGTGATCATGAATTGAGTAATA	F	rs74668445														0.0192	0.656	0.668	0.398	0.621	0.733	0.672	0.81	0.923	0.756	0.819	0.775	0.641	0.625	0.787	0.163	0.931287	1.00866	-0.596995	0.712395	1.45697	1.03477	2.09192	3.5834	1.63151	2.17787
cg03754882	CTCCAATTTCTTTCTTTTATAACTAACTTTATAAACCATACTCAATTTCC			CCCACCACAGGCTCCAGTTTCTTTCTTTTATGGCTGGCTTTATAAACCATGCTCAATTTC[CG]ATTGGGTTTGTTTACTTGACAGTTGTTTGTCTCCCTGCAAACCAGAAGAAGCACCATAAG	37	8	124688770	CGGAAATTGAGCATGGTTTATAAAGCCAGCCATAAAAGAAAGAAACTGGA	R										TRUE					0.0219	0.481	0.513	0.66	0.784	0.801	0.572	0.8	0.754	0.837	0.815	0.783	0.749	0.635	0.79	0.155	-0.109698	0.0750371	0.956931	1.85982	2.00903	0.418404	2	1.61591	2.36036	2.13927
cg07231045	AACCCCTCCCCTACACTAAAATTATTTCCAAATTACACTCACTTAAAACC			ACAGCCTGCCCGTCTGCCCTTCTTCTCGGCTTCCCTTAAGACACAAGGTGACGACACGGA[CG]GTTTCAAGTGAGTGCAATCTGGAAATAATCTCAGTGCAGGGGAGGGGTTGAGGCCAAAGA	37	8	142219444	CGGTTTCAAGTGAGTGCAATCTGGAAATAATCTCAGTGCAGGGGAGGGGT	F						chr8:142219197-142219445	Island				8:142288402-142289840				0.0099	0.731	0.784	0.809	0.63	0.714	0.649	0.718	0.883	0.846	0.832	0.901	0.871	0.72	0.842	0.122	1.44227	1.85982	2.08257	0.767827	1.31991	0.886747	1.34829	2.9159	2.45773	2.30812
cg08955358	CAACRACACCTAACRCCAAATAAACTATAAAACRAATAATATTAATACCC			CTGGGGTCCCCTAACTCAGAGAAAAGGCTCTGTCACCCACCACTCATGCTGTCAGGACCC[CG]GGCACCAACACCACCCGCCCCACAGCCCACCTGGCGCCAGGTGCCGCTGCCTCCTCGGCT	37	8	142239038	AGCGGCACCTGGCGCCAGGTGGGCTGTGGGGCGGGTGGTGTTGGTGCCCG	F			SLC45A4	NM_001080431	TSS1500	chr8:142237037-142237360	S_Shore			TRUE		8:142238807-142239066	Unclassified_Cell_type_specific		0.0323	0.862	0.66	0.787	0.506	0.738	0.338	0.862	0.844	0.805	0.864	0.832	0.771	0.649	0.83	0.181	2.64302	0.956931	1.88551	0.0346263	1.49405	-0.969808	2.64302	2.4357	2.04551	2.66742
cg09091148	RTTACAAAAACTAAAAACACAACAATAAACAAAAAAAACCRAATCCTACC			CCCCCTGCCCCGTTACAGGGACTGGGGGCACAGCAGTGAGCAGAAAAGACCGGGTCCTGC[CG]CATCGACGGCAAGTCTCGCTCGCATGCGTGTGCGCAGTGGGGGAGCGGGCAGGCCAACTG	37	8	142445768	CGGCAGGACCCGGTCTTTTCTGCTCACTGCTGTGCCCCCAGTCCCTGTAA	R			FLJ43860	NM_207414	Body						8:142514900-142514998				0.0217	0.315	0.396	0.245	0.313	0.348	0.315	0.346	0.805	0.521	0.625	0.364	0.455	0.322	0.519	0.197	-1.12075	-0.609048	-1.62369	-1.13415	-0.905785	-1.12075	-0.918519	2.04551	0.121258	0.736966
cg07226802	CRCACTAAATCTACRTCAAAAAATCACAACCCTACAAAAAAACCACAAAC			CTCCTCTCAGTGGCTGGCGAGGCGCAGCCTGGTGCGGGCGCCACGGGGTCGGGCTGTGAT[CG]CCTGTGGCCTCCCTGCAGGGCTGTGACTCCCTGACGCAGATCCAGTGCGGCCAGCTGCAG	37	8	144457703	CGCCTGTGGCCTCCCTGCAGGGCTGTGACTCCCTGACGCAGATCCAGTGC	F	rs34876718		RHPN1	NM_052924	Body	chr8:144455507-144455910	S_Shore				8:144528803-144528896				0.0366	0.628	0.255	0.53	0.478	0.525	0.199	0.603	0.745	0.42	0.753	0.579	0.693	0.436	0.632	0.196	0.755462	-1.54674	0.173332	-0.127039	0.14439	-2.00903	0.603019	1.54674	-0.465664	1.60814
cg11056406	CRTACCTCAAAAAAAACCCCRAAAATCCCRAACATAAATCTTTAAAAATC			GCTGGGCCACTCGTGCCTCAGAGAGGACCCCGGGGGTCCCGAGCATGAGTCTTTGAGAAT[CG]GAGCACTGTAACAGCTTGCGGGGACGGCCGCAGGCCCAGGAGGAGGAAGAGCGTGAAGAG	37	8	144903651	GTGCCTCAGAGAGGACCCCGGGGGTCCCGAGCATGAGTCTTTGAGAATCG	R			PUF60	NM_014281;NM_078480;NM_001136033	Body										0.036	0.497	0.596	0.174	0.513	0.577	0.869	0.656	0.757	0.828	0.909	0.654	0.859	0.538	0.777	0.24	-0.0173125	0.560957	-2.24705	0.0750371	0.447914	2.72979	0.931287	1.63934	2.26722	3.32034
cg11488020	AAACTAAATACAAAAAACAAAACTCTCACCAAACCATCTAAAAAAACTCA	10638484	AAACTAAATACGAAAAACGAAACTCTCGCCAAACCATCTAAAAAAACTCG	GCGGAGAGCGGCAGACTGGGTGCGGGAGGCGGGGCTCTCGCCAAGCCATCTGGAGAAACT[CG]GCCCAGGGCCCGAAGGGGAAGGTAAGACCCAGTAGGGCTGGGGACCCAGCTGGCCACCTG	37	8	145813981	AGACTGGGTGCGGGAGGCGGGGCTCTCGCCAAGCCATCTGGAGAAACTCG	R			KIAA1688	NM_025251	Body	chr8:145813919-145814196	Island				8:145784728-145785369				0.0258	0.76	0.481	0.279	0.546	0.684	0.503	0.604	0.835	0.575	0.875	0.744	0.932	0.542	0.761	0.219	1.66297	-0.109698	-1.36973	0.266209	1.11407	0.0173125	0.609048	2.33931	0.436099	2.80735
cg13860785	CATAAAAAATAACATTATCAAAATTATCACCATAAATTTACATCCATTCA	65672489	CATAAAAAATAACATTATCGAAATTATCGCCATAAATTTACATCCGTTCG	TCATAGCCAGGGCATAGAGGGTGACATTATCGAAATTATCGCCATGAGTTTACATCCGTT[CG]GTCATCTTCTTCCTAATATCCTGGGTGGGAGCGGATGATATGAATCCCAATATCGCAGGG	37	9	10966083	CATAGAGGGTGACATTATCGAAATTATCGCCATGAGTTTACATCCGTTCG	R											9:10956053-10956139				0.0164	0.963	0.972	0.923	0.967	0.944	0.941	0.971	0.971	0.969	0.972	0.982	0.989	0.952	0.976	0.024	4.70194	5.11746	3.5834	4.87298	4.07529	3.99541	5.06535	5.06535	4.96616	5.11746
cg14159704	ACAAAACRTTAAAACAAAAAATATACAATTAAAATACACTAAACCCCCTC			AGCAAGGCCACACAGGGCGTTAAAGCAAAAAATGTACAGTTGGAATGCACTGAACCCCCT[CG]ACTGGGGGAGATAGGCCTCAGAGGAGGTAATTTTTAAGAACCTGCCTTTTATTTCCAGTC	37	9	89580839	CGAGGGGGTTCAGTGCATTCCAACTGTACATTTTTTGCTTTAACGCCCTG	R										TRUE					0.0383	0.454	0.357	0.475	0.258	0.312	0.055	0.361	0.819	0.557	0.412	0.51	0.57	0.319	0.538	0.22	-0.266209	-0.848895	-0.14439	-1.52405	-1.14086	-4.10281	-0.823817	2.17787	0.330371	-0.513172
cg13905252	AAAATCTCCATCTATTTTCTCTTCTCCCTCAAATACAAACTATTTTCATC			CAGACAGAGTGGGGGTCTCCATCTGTTTTCTCTTCTCCCTCAAATACAGGCTGTTTTCAT[CG]TGTCTAGTCCAGCCCTGTCTGGGCCCTGTGCTAGGCAATAACTCTTGCAGCCCTGAAGGA	37	9	95376380	GGGTCTCCATCTGTTTTCTCTTCTCCCTCAAATACAGGCTGTTTTCATCG	R			IPPK	NM_022755;NM_001012267	3'UTR										0.0184	0.377	0.47	0.431	0.371	0.658	0.482	0.735	0.738	0.779	0.381	0.624	0.904	0.465	0.694	0.229	-0.724668	-0.173332	-0.400741	-0.761641	0.944091	-0.103919	1.47175	1.49405	1.81758	-0.700148
cg03828745	TAAAAAATAATCRCCTCCTAATCATACTTCCRCTAATCAACAATATCTAC			TTATTTGTGATTAGAAGGTAATCGCCTCCTGGTCATGCTTCCGCTGGTCAACAGTGTCTG[CG]GGGCGACCCCATCCTTGTGGCCAGAGAGGGCCTGTGGCTGCGCTCAAGGCGGGAGCGGTC	37	9	97094964	AGAAGGTAATCGCCTCCTGGTCATGCTTCCGCTGGTCAACAGTGTCTGCG	R						chr9:97094626-97095058	Island				9:96134766-96134896				0.0157	0.643	0.803	0.832	0.522	0.555	0.681	0.809	0.89	0.875	0.819	0.706	0.915	0.673	0.836	0.163	0.848895	2.0272	2.30812	0.127039	0.318682	1.0941	2.08257	3.0163	2.80735	2.17787
cg14186944	CATTCAAATTACTCTCCACATAAACCATCTTATCAAAAACACRAAACTAC			CATCTGCCAGGCATTCAGGTTGCTCTCCACATGGACCATCTTATCAGGGACACGGAGCTG[CG]GGACGTTTCTCCCGCAGACACGGACAGCGTCTCTGCGTCGCCGTTGCCAGCCCGTTCATG	37	9	98335074	ATTCAGGTTGCTCTCCACATGGACCATCTTATCAGGGACACGGAGCTGCG	R											9:97374895-97375086				0.0421	0.775	0.478	0.123	0.504	0.889	0.172	0.483	0.906	0.818	0.866	0.84	0.827	0.49	0.79	0.3	1.78427	-0.127039	-2.83392	0.0230836	3.00162	-2.26722	-0.0981411	3.26878	2.16816	2.69213
cg25241320	TAAAAAATAATCRCCTCCTAATCATACTTCCRCTAATCACCAATATCTAC			GACCGCTCCCGCCTTGAGCGCAGCCACAGGCCCTCTCTGGCCACAAGGATGGGGTCGCCC[CG]CAGACACTGGTGACCAGCGGAAGCATGACCAGGAGGCGATTACCTTCTAATCACAAATAA	37	9	99687249	AGAAGGTAATCGCCTCCTGGTCATGCTTCCGCTGGTCACCAGTGTCTGCG	F						chr9:99687155-99687587	Island				9:98726860-98727090				0.026	0.594	0.798	0.812	0.597	0.577	0.66	0.78	0.861	0.859	0.762	0.705	0.907	0.673	0.812	0.139	0.548983	1.98203	2.11075	0.566951	0.447914	0.956931	1.82597	2.63093	2.60696	1.67883
cg14270434	ACATAATCAAAATTAAACTCCCAATCTTAAAATCTTAAAATTACAAAATC			AAGGAATATAAGCATAGTCAAAGTTAGACTCCCAGTCTTGGAATCTTAGAATTACAGGGT[CG]CAGGATCGCAGGATCGCATTCTTTAGATTTATGGAATCACGTTAGGACAACGGTCGTCCA	37	9	100613647	CATAGTCAAAGTTAGACTCCCAGTCTTGGAATCTTAGAATTACAGGGTCG	R						chr9:100613938-100614622	N_Shore								0.0332	0.574	0.604	0.738	0.421	0.204	0.157	0.912	0.881	0.843	0.669	0.485	0.492	0.45	0.714	0.264	0.430197	0.609048	1.49405	-0.459743	-1.9642	-2.42477	3.37346	2.88818	2.42477	1.01517
cg21191461	TCATACCAAAATTTATCAACATTCCCAAAAAAACTTACACRATACTAACC			TATTCTAGTAGCTCCTGCTGCTGCCACATGGCAGCTGGGAATACCAGTAGTCTCAGCACT[CG]GTCAGTACCGTGCAAGCTCCCTTGGGAATGCTGATAAATCCTGGCATGATACAGCAGTAT	37	9	100846886	CGGTCAGTACCGTGCAAGCTCCCTTGGGAATGCTGATAAATCCTGGCATG	F			TRIM14	NM_033220;NM_033219;NM_014788;NM_033221	3'UTR	chr9:100849699-100850392	N_Shelf								0.0078	0.624	0.497	0.314	0.518	0.537	0.611	0.622	0.859	0.685	0.889	0.66	0.696	0.517	0.735	0.218	0.730813	-0.0173125	-1.12744	0.103919	0.21391	0.651402	0.718528	2.60696	1.12075	3.00162
cg00685480	AAAAATATCTAAAAAACTCAAATAAACACAAATACTACATTACTACTAAC			GAAGCCACAAAAGGAATGTCTGAAGGACTCAGATGAGCACAAATGCTACATTACTACTAA[CG]AAGGCTGTCCTTATTTGAAATTATTCTATTAAAAACGGGAAAATGCACAAGAATGACTCC	37	9	127950142	GGAATGTCTGAAGGACTCAGATGAGCACAAATGCTACATTACTACTAACG	R			PPP6C	NM_001123369;NM_002721;NM_001123355	Body	chr9:127951391-127952263	N_Shore								0.012	0.567	0.639	0.683	0.471	0.69	0.726	0.749	0.85	0.742	0.856	0.757	0.696	0.629	0.775	0.146	0.388982	0.823817	1.1074	-0.167541	1.15433	1.40579	1.57728	2.5025	1.52405	2.57154
cg14468055	CAACTATCCAAACAACCCCCAATTTACAACCCATAAATACATTTATCACA	55809446	CAACTATCCGAACGACCCCCGATTTACAACCCATAAATACATTTATCACG	CATCCCTTGGAAATGGGTACACCCCCGGCATATTGAGGGGGAGGCACGCAGAGGAACAAA[CG]TGATAAATGCATCCATGGGCTGCAAATCGGGGGCCGCTCGGACAGCTGTCCCCCACTCCT	37	9	136003437	CGTGATAAATGCATCCATGGGCTGCAAATCGGGGGCCGCTCGGACAGCTG	F			RALGDS	NM_001042368	Body						9:134993073-134993259	9:136003406-136003826	Unclassified_Cell_type_specific		0.0419	0.816	0.814	0.402	0.83	0.773	0.65	0.727	0.804	0.905	0.884	0.871	0.941	0.714	0.855	0.141	2.14886	2.12973	-0.57295	2.28758	1.76778	0.893085	1.41305	2.03634	3.25192	2.92992
cg14069709	CTAAACTCAATCATAAAAAAACAATTCCCCATACAAAAAATCACCTAAAC			AGGAAGCCCACCCATGCACGGCTGCCGGAGCCTGGTGCCAGCGCCCTGCTCTGCTAACCA[CG]TCTAGGTGACTCTTTGCATGGGGAACTGCCTTTCTATGACTGAGTTCAGACACCCGCAGG	37	9	136671979	TGAACTCAGTCATAGAAAGGCAGTTCCCCATGCAAAGAGTCACCTAGACG	F			VAV2	NM_001134398;NM_003371	Body						9:135661674-135661998				0.0204	0.672	0.508	0.656	0.743	0.834	0.603	0.783	0.812	0.751	0.776	0.855	0.874	0.669	0.809	0.139	1.03477	0.0461702	0.931287	1.53159	2.32886	0.603019	1.85132	2.11075	1.59267	1.79256
cg09381737	AACRCTACCTTCTACTACTAATCRCCATCRTAAACTTCCAAATTCTCAAC			GAGCCGCGCGCAGCGCTGCCTTCTGCTGCTAGTCGCCATCGTGGGCTTCCAAGTTCTCAA[CG]CTATCGAGAACCTGGACGATAACGCGCAGCGCTATGACCTCGACGGGCTGGAGAAAGCGC	37	9	140173549	GCGCTGCCTTCTGCTGCTAGTCGCCATCGTGGGCTTCCAAGTTCTCAACG	R			C9orf167	NM_017723	Body	chr9:140172613-140176105	Island				9:139292357-139294664				0.0189	0.81	0.296	0.452	0.331	0.727	0.352	0.862	0.848	0.559	0.631	0.789	0.908	0.495	0.766	0.272	2.09192	-1.24998	-0.277853	-1.01517	1.41305	-0.880418	2.64302	2.47999	0.34207	0.774019
cg09893431	TTTTCCTCTCAAATAAAAAATCTAAAACTTACACCTTAAAAATCATTCAC			AACTAGATGCTGTCTGAATCCAATGGTCCAATGCAATGACTAAAGAATGTATTTTTCCAG[CG]TGAATGACTCTTAAGGTGCAAGCCCCAGACTTCCTATTTGAGAGGAAAATGCTGTTAGAA	37	10	365919	TTTCCTCTCAAATAGGAAGTCTGGGGCTTGCACCTTAAGAGTCATTCACG	F			DIP2C	NM_014974	Body	chr10:367469-369416	N_Shore					10:365827-365999	Unclassified_Cell_type_specific		0.0447	0.675	0.788	0.325	0.288	0.689	0.06	0.741	0.867	0.572	0.843	0.659	0.771	0.471	0.742	0.271	1.05445	1.89413	-1.05445	-1.30581	1.14759	-3.96963	1.51652	2.70461	0.418404	2.42477
cg00950947	CACACTCATTACATCRTTTAAACCRAAATAAACTACCTCTAAATAAACCC			GCATAAGCTGAAAATATCCTAAATAGAAAGTGCATTTGACATAATAGTTTCGACTTACAA[CG]GGTTCATCCAGAGGCAGCCCATCTCGGCCCAAACGATGCAATGAGTGTGACTAGTTCACG	37	10	653567	CGGGTTCATCCAGAGGCAGCCCATCTCGGCCCAAACGATGCAATGAGTGT	F	rs79973582		DIP2C	NM_014974	Body	chr10:652259-652528	S_Shore			TRUE					0.0408	0.789	0.735	0.181	0.624	0.847	0.352	0.812	0.611	0.868	0.853	0.877	0.902	0.588	0.821	0.233	1.90278	1.47175	-2.17787	0.730813	2.46883	-0.880418	2.11075	0.651402	2.71716	2.53673
cg18387659	CCAAACTTTTACTATAAAAAACTCCTCCAAAACTAACCAAAAACAATATC			GTGCAAACTGGATGTGTCCAGCTCCCGCCGCCAGCCTTTCCTTTGGGGGCTTGTCACCAT[CG]ACACTGCCCTTGGCTAGCCCTGGAGGAGCCCCTCACAGCAAAAGCCTGGCCACTGGCATC	37	10	1276341	CGACACTGCCCTTGGCTAGCCCTGGAGGAGCCCCTCACAGCAAAAGCCTG	F			ADARB2	NM_018702	Body					TRUE		10:1276298-1276354	Unclassified_Cell_type_specific		0.0292	0.357	0.409	0.425	0.669	0.311	0.074	0.701	0.644	0.402	0.673	0.501	0.829	0.374	0.625	0.251	-0.848895	-0.531057	-0.436099	1.01517	-1.14759	-3.64542	1.22927	0.855183	-0.57295	1.04132
cg13684379	ATAAAAACACTACAACTTAAAACRTCRAAATATCTTACCCAAATAACCCC			TTATTTTGCACATGAGAACACTGCAGCTTAGAACGTCGGGGTGTCTTGCCCAAGTGGCCC[CG]CTGGGCTGATGGGGTCCCCTGATTGCTACCACGTGTTCTTTCCAACACAGCAACGCTTTC	37	10	1511173	CGGGGCCACTTGGGCAAGACACCCCGACGTTCTAAGCTGCAGTGTTCTCA	R			ADARB2	NM_018702	Body						10:1501146-1501278				0.0159	0.653	0.067	0.056	0.081	0.393	0.064	0.499	0.573	0.874	0.614	0.288	0.317	0.219	0.528	0.309	0.912147	-3.79964	-4.07529	-3.50407	-0.627167	-3.87036	-0.00577079	0.424299	2.79421	0.669638
cg12886862	AAAACATAAAAAAAATAACAAATAAACACTACCACACAACAAACTTCACA	58624482	AAAACGTAAAAAAAATAACGAATAAACACTACCACACGACGAACTTCACG	TTGACTAGACCTTGATCCCAAGAAAAAGACACCTCTGCGACCAGGTCCCTGGAGAAGCTG[CG]TGAAGCCCGCCGTGTGGTAGTGCCCACCCGTCACCCTCCCCACGCCCTCGCCTGCAATTC	37	10	2487150	AGGGCGTGGGGAGGGTGACGGGTGGGCACTACCACACGGCGGGCTTCACG	F	rs76320229										10:2477150-2477201				0.022	0.623	0.953	0.18	0.579	0.931	0.127	0.941	0.949	0.927	0.945	0.897	0.886	0.566	0.924	0.359	0.724668	4.34174	-2.18763	0.459743	3.75411	-2.78115	3.99541	4.21784	3.6666	4.10281
cg19374462	AAATCCCTAAAAAAACTACATAAAACCCACCATATAATAATACCCACCCA	31617354	AAATCCCTAAAAAAACTACGTAAAACCCGCCGTATAATAATACCCACCCG	ACCTCTGCGACCAGGTCCCTGGAGAAGCTGCGTGAAGCCCGCCGTGTGGTAGTGCCCACC[CG]TCACCCTCCCCACGCCCTCGCCTGCAATTCATTTCTGGATTTCCAAGGACATTTGGGGTT	37	10	2487180	CGGGTGGGCACTACCACACGGCGGGCTTCACGCAGCTTCTCCAGGGACCT	R											10:2477150-2477201				0.0454	0.474	0.904	0.035	0.614	0.85	0.006	0.873	0.867	0.849	0.901	0.851	0.765	0.481	0.851	0.371	-0.150176	3.23522	-4.7851	0.669638	2.5025	-7.37214	2.78115	2.70461	2.49122	3.18603
cg12062156	TTAAACCCCAAATATCCTTAAAAATCCAAAAATAAATTACAAACRAAAAC			GTCCCTGGAGAAGCTGCGTGAAGCCCGCCGTGTGGTAGTGCCCACCCGTCACCCTCCCCA[CG]CCCTCGCCTGCAATTCATTTCTGGATTTCCAAGGACATTTGGGGTTCAAGGCAGATGGCT	37	10	2487194	CGCCCTCGCCTGCAATTCATTTCTGGATTTCCAAGGACATTTGGGGTTCA	F											10:2477150-2477201				0.0448	0.66	0.866	0.271	0.642	0.825	0.06	0.883	0.864	0.871	0.853	0.829	0.71	0.554	0.835	0.281	0.956931	2.69213	-1.42763	0.842614	2.23704	-3.96963	2.9159	2.66742	2.7553	2.53673
cg15970890	CTCATATATACCACATCTTTATATATTATTTCCTCTCTAAAACTTATCTC			CCAATTGTCACCTCATATGTGCCACATCTTTATGTATTATTTCCTCTCTGAGGCTTATCT[CG]TGATAATTATTTCAAGAATGAAAACTCTCTCCATAATCATAATTTACAACTATCTCCATG	37	10	17246596	CGAGATAAGCCTCAGAGAGGAAATAATACATAAAGATGTGGCACATATGA	R	rs3758414					chr10:17243304-17243787	S_Shelf								0.0122	0.411	0.334	0.694	0.466	0.203	0.113	0.745	0.824	0.491	0.893	0.498	0.629	0.37	0.68	0.31	-0.519129	-0.995674	1.1814	-0.19651	-1.9731	-2.97261	1.54674	2.22707	-0.0519426	3.06105
cg14319849	ATCTCRAACAATTCATTATAACAATATAAAAACCRACTAATACACCTCCC			CTCCAAATTCATATATTGAAACATAATCTAGAATGCAATAGTATGAAGAGTTGGGGACTT[CG]GGAGGTGTATTAGTCGGTTTTTACACTGCTATAATGAACTGCCCGAGACCGGGTAATTTA	37	10	26683083	CGGGAGGTGTATTAGTCGGTTTTTACACTGCTATAATGAACTGCCCGAGA	F						chr10:26680634-26680999	S_Shelf								0.0148	0.666	0.658	0.615	0.217	0.625	0.329	0.762	0.893	0.835	0.547	0.723	0.799	0.518	0.76	0.242	0.995674	0.944091	0.675728	-1.85132	0.736966	-1.02823	1.67883	3.06105	2.33931	0.27203
cg09533403	RCRAATAACTAATTCTAATCTAATCTCATAATAAAAACTATCAAATCCCC			AGGCTGGATTGGCATCCCCTCATCTCCTGATTGGAACCATCACTCCTAGAATAAGGTAAT[CG]GGGACTTGACAGCTTTCATCATGAGACTAGACTAGAATCAGCCATTCGCGGGGCTGTGGA	37	10	29830677	CGGGGACTTGACAGCTTTCATCATGAGACTAGACTAGAATCAGCCATTCG	F	rs66989422		SVIL	NM_021738;NM_003174	Body					TRUE					0.0461	0.532	0.412	0.62	0.307	0.755	0.104	0.772	0.862	0.55	0.652	0.653	0.627	0.455	0.686	0.231	0.184918	-0.513172	0.706269	-1.17462	1.62369	-3.10692	1.75957	2.64302	0.289507	0.905785
cg27292694	TACTAAACCTTATAAAAATACTACCTACTAAAATATCTACCAAACTTACC			CTGTGGAATACCCAGGGGCGTCACCCCAGTGAGTTTCGGCAGCACCCTGCAGGTGGTTCC[CG]GTAAGTCTGGCAGACACCCCAGCAGGCAGCATCCTCACAAGGTTCAGTAGAGCAAACCTG	37	10	29998633	ACTGAACCTTGTGAGGATGCTGCCTGCTGGGGTGTCTGCCAGACTTACCG	F		rs80002021	SVIL	NM_003174	5'UTR					TRUE					0.0131	0.487	0.361	0.133	0.467	0.466	0.085	0.579	0.759	0.324	0.907	0.589	0.743	0.333	0.65	0.317	-0.0750371	-0.823817	-2.70461	-0.190713	-0.19651	-3.42824	0.459743	1.65507	-1.06103	3.2858
cg00622749	CCAAAAATAACCCCTCCAAACCTACATTCTACAAACTACCCTACAAAATC			AACTCATGACACCAGGAGTGGCCCCTCCAGACCTGCATTCTGCAGGCTGCCCTGCAGGAT[CG]CGTCCAGGGGCTCTCCAACCTCCCCTGCCCCCAGAGAGGCCATCTGACTCCTCTGCAGTA	37	10	43689584	CAGGAGTGGCCCCTCCAGACCTGCATTCTGCAGGCTGCCCTGCAGGATCG	R										TRUE					0.0431	0.575	0.86	0.294	0.545	0.832	0.151	0.622	0.84	0.825	0.825	0.821	0.9	0.543	0.806	0.263	0.436099	2.61891	-1.26385	0.26039	2.30812	-2.49122	0.718528	2.39232	2.23704	2.23704
cg15321211	AAATACACTAAATACTCCRAAAACCRCCTAAAAAAATCTCAAAACAAAAC			AAAAAAAAAAAAGGTACACTGAGTACTCCGGAGACCGCCTAAAGGGGTCTCAGAGCAGGG[CG]TTAGGAGGGATTTGTCAGGTTGAAGTTGCTCAGGTGATAAATTCCGTGGTGTGAGAAGCC	37	10	43905515	CGCCCTGCTCTGAGACCCCTTTAGGCGGTCTCCGGAGTACTCAGTGTACC	R			HNRNPF	NM_001098205;NM_004966;NM_001098204	TSS1500	chr10:43902580-43904792	S_Shore								0.0324	0.073	0.155	0.467	0.068	0.53	0.585	0.476	0.724	0.323	0.836	0.448	0.714	0.313	0.587	0.274	-3.6666	-2.44668	-0.190713	-3.77672	0.173332	0.495325	-0.138605	1.39132	-1.06762	2.34981
cg02773436	AAATTAAACAAATACCTAATTTTCCTAACTTATATCACTATCCTCCAAAC			CTCAGGCAGAAGAGTTAAACAAATGCCTGGTTTTCCTAACTTGTATCACTGTCCTCCAAA[CG]ACAGTTACGCACGGGTGAGCTGCCACTGAGGAAGAAGGTGGACCCCCGCCCTCTCGCGCT	37	10	50650248	AGTTAAACAAATGCCTGGTTTTCCTAACTTGTATCACTGTCCTCCAAACG	R										TRUE	10:50319984-50320348				0.0488	0.801	0.817	0.669	0.515	0.669	0.285	0.826	0.873	0.82	0.594	0.794	0.947	0.626	0.809	0.183	2.00903	2.15849	1.01517	0.0865877	1.01517	-1.32698	2.24705	2.78115	2.18763	0.548983
cg23104184	CTAAAAAATAAACACRTTATCRTTAACATCCAACACATTAATCCTAACCC			ATCCAGCGCTTCACCCTGACGATCATTGCCCGGGACGGGGGCGGCGAGGAGACCACAGGC[CG]GGTCAGGATCAATGTGTTGGATGTCAACGACAACGTGCCCACCTTCCAGAAGGATGCCTA	37	10	73437334	TGGAAGGTGGGCACGTTGTCGTTGACATCCAACACATTGATCCTGACCCG	F	rs79464349		CDH23	NM_022124	Body						10:73107299-73107403				0.0464	0.642	0.589	0.224	0.845	0.705	0.069	0.783	0.739	0.845	0.735	0.712	0.881	0.512	0.783	0.27	0.842614	0.519129	-1.79256	2.44668	1.25691	-3.75411	1.85132	1.50152	2.44668	1.47175
cg06828335	CCTCTTATCTCCAACACTCTATAATCCTAACTACAAATATAAAAATCACC			GCACCAGGAATGCTCCAAACACAAACAGCCCTAGTGAGTCACAAGGATAGATGAATGCTA[CG]GTGATTCTTACATTTGCAGTCAGGACCACAGAGTGCTGGAGACAAGAGGCAGCTTAGAAA	37	10	79238225	CGGTGATTCTTACATTTGCAGTCAGGACCACAGAGTGCTGGAGACAAGAG	F			KCNMA1	NM_001161353;NM_001161352;NM_002247;NM_001014797	Body					TRUE				TRUE	0.033	0.332	0.128	0.113	0.452	0.472	0.317	0.775	0.499	0.657	0.318	0.486	0.377	0.302	0.519	0.216	-1.00866	-2.76818	-2.97261	-0.277853	-0.161751	-1.1074	1.78427	-0.00577079	0.937685	-1.10074
cg04451770	CAAAAAACAACAAATAACCCAAACRATAAATTTCCTACAAAAAACRCTAC			CAGGCAGCGGTTCCCATTGAGCAGCTCCTCTGTGGTTCCACCCAGCCTTCCAACCAATAA[CG]CAGCGTCTCCTGCAGGAAACTCATCGCTTGGGTCACCTGTTGCTCTTTGCTCTAATGAGC	37	10	97515372	CGCAGCGTCTCCTGCAGGAAACTCATCGCTTGGGTCACCTGTTGCTCTTT	F			ENTPD1	NM_001164182;NM_001164178;NM_001776;NM_001164183;NM_001164179;NM_001164181;NM_001098175	TSS1500										0.0066	0.231	0.388	0.111	0.472	0.524	0.237	0.543	0.55	0.676	0.556	0.595	0.518	0.327	0.573	0.246	-1.73509	-0.657475	-3.00162	-0.161751	0.138605	-1.6868	0.248758	0.289507	1.06103	0.324525
cg23013489	AAAATATTTAAATCCTTACTTCATTTTTTAACTATATTTATAACCTCATC			AGCCTAGATCTAAAAATGATGTGTTCTCAATGAATTTGGGAACATCAGAGAAGTATTTAT[CG]ATGAGGCTATAAATATAGCCAAAAAATGAAGCAAGGACTTAAATATCTTAATCACTTAGT	37	10	105901566	CGATGAGGCTATAAATATAGCCAAAAAATGAAGCAAGGACTTAAATATCT	F			C10orf79	NM_025145	Body					TRUE					0.0487	0.778	0.815	0.466	0.526	0.813	0.162	0.868	0.861	0.789	0.859	0.759	0.746	0.593	0.814	0.22	1.80921	2.13927	-0.19651	0.150176	2.12022	-2.37096	2.71716	2.63093	1.90278	2.60696
cg23698271	ACTCCTACCATCTCTTACRACTAATTCCATTTTAACTACAACCATACTAC			CCTTTCCATAAACTCCTGCCATCTCTTACGACTAATTCCATTTTAACTACAACCATGCTA[CG]GGTTCTATTTTTCCCTCTCTGTCTCAAGCACTCCTGCTCTCCCTACCAACCTGGATCAAA	37	10	121346762	CTCCTGCCATCTCTTACGACTAATTCCATTTTAACTACAACCATGCTACG	R			TIAL1	NM_001033925;NM_003252	Body					TRUE					0.0384	0.875	0.069	0.501	0.539	0.468	0.063	0.839	0.876	0.842	0.837	0.532	0.52	0.419	0.741	0.322	2.80735	-3.75411	0.00577079	0.225519	-0.184918	-3.89463	2.38161	2.82059	2.4139	2.36036
cg02613370	TCCTCACAATACTAACAATTATACCAAACCCAACCCAAATAAATACAACA	17634499	TCCTCGCGATACTAACAATTATACCGAACCCAACCCGAATAAATACAACG	GGCACCGGGCCCATCCTGCTGGACGACGTGCGCTGCACCGGCCACGAGAACGCGCTGGAG[CG]CTGCACCCACTCGGGCTGGGCCCGGCACAACTGCCAGCACCGCGAGGACGCGGGCGTGGT	37	10	124578366	TCCTCGCGGTGCTGGCAGTTGTGCCGGGCCCAGCCCGAGTGGGTGCAGCG	F						chr10:124578126-124578443	Island				10:124568117-124568601				0.0439	0.403	0.464	0.447	0.363	0.253	0.158	0.421	0.779	0.409	0.469	0.402	0.721	0.348	0.534	0.186	-0.566951	-0.208108	-0.307005	-0.811324	-1.56197	-2.4139	-0.459743	1.81758	-0.531057	-0.179124
cg12801525	TTCCTTTTAATAAAATTAATTATAAACACTACCTAAAATCATTAAACTCC			ACTTTTTTTTTTTCCTTTTGATGAAATTAATTATGAACACTGCCTGGGGTCATTGGACTC[CG]GAGATACATGTCAAGATAAAATATTTCAGAAACACTTATATTTAATAATTTAATACGGTG	37	10	125273734	CGGAGTCCAATGACCCCAGGCAGTGTTCATAATTAATTTCATCAAAAGGA	R										TRUE					0.0303	0.567	0.368	0.199	0.385	0.474	0.078	0.447	0.521	0.664	0.542	0.611	0.535	0.345	0.553	0.208	0.388982	-0.780219	-2.00903	-0.675728	-0.150176	-3.56322	-0.307005	0.121258	0.982722	0.242945
cg05670995	TCTCTCCCACAACRATTCCTATCCAAATACRACTAATCAAAAATATAAAC			CTCGGCCAGGGCGGCGCCCTTGGGGGTCTCCGGCGGCCCCTCGGGACTGGGCCCCCAGGC[CG]CCCACACCCCTGACCAGCCGTATCTGGACAGGAACCGCTGTGGGAGAGAAAGGCACCCTA	37	10	127462896	CTCTCCCACAGCGGTTCCTGTCCAGATACGGCTGGTCAGGGGTGTGGGCG	F	rs61753106		MMP21	NM_147191	Body	chr10:127462230-127462987	Island				10:127452229-127452977				0.0237	0.738	0.623	0.841	0.687	0.602	0.394	0.847	0.863	0.745	0.886	0.668	0.925	0.648	0.822	0.175	1.49405	0.724668	2.40308	1.13415	0.596995	-0.621122	2.46883	2.65518	1.54674	2.95827
cg09308536	ATACRTATATAAAACACCTAATAATCTAAAAAAACCACACCTACTACACC			ATGGCCTTCCAGTCTCTTACTGTGGTGACGCCACGCTTGCCCGGCATCATCCGTGTCTGA[CG]GTGCAGCAGGTGTGGTCTCCCCAGACCACCAGGTGCTTCACACACGCACAGGGGCACTCG	37	10	134016855	CGGTGCAGCAGGTGTGGTCTCCCCAGACCACCAGGTGCTTCACACACGCA	F	rs78354331		DPYSL4	NM_006426	Body	chr10:134016043-134016344	S_Shore				10:133866703-133866946				0.0394	0.557	0.571	0.682	0.569	0.636	0.092	0.644	0.719	0.674	0.833	0.697	0.838	0.518	0.734	0.216	0.330371	0.412513	1.10074	0.400741	0.805088	-3.30299	0.855183	1.35542	1.04788	2.31847
cg17271030	ACCAATACRTCCATATACTCAACCATCATCATAACCACAAAACAACTAAC			TGTGGACCGGCCTTCGCCTCCGGCTCTGCCTCTGCCTCACGCCTCGTCCTGCGAGTCTCA[CG]CCAGCTGCTCTGTGGCTATGATGATGGCTGAGCATATGGACGCACTGGTCAAATATTTGG	37	10	134890092	CGCCAGCTGCTCTGTGGCTATGATGATGGCTGAGCATATGGACGCACTGG	F						chr10:134891010-134893402	N_Shore				10:134740036-134740083				0.0255	0.363	0.496	0.169	0.255	0.368	0.084	0.411	0.536	0.429	0.786	0.422	0.438	0.289	0.504	0.215	-0.811324	-0.0230836	-2.29783	-1.54674	-0.780219	-3.44689	-0.519129	0.208108	-0.412513	1.87692
cg00851312	CTCACCACAAAAAATAACACTACATATAAACCAATACCCAAAAACACCCA	16673426	CTCACCACAAAAAATAACACTACGTATAAACCAATACCCGAAAACACCCG	CGGGATGCCTGGGGGGTGGCGCGGCCTCTGAGCCAGGGGCTCACCTTCTCTGGTCCACAC[CG]GGTGCCCTCGGGCACTGGTTCATACGCAGTGCCATCCTCTGTGGTGAGCGCGTGGCACAC	37	10	135083880	CGGGTGCCCTCGGGCACTGGTTCATACGCAGTGCCATCCTCTGTGGTGAG	F			ADAM8	NM_001164490;NM_001109;NM_001164489	Body	chr10:135083739-135083962	Island				10:134932835-134933921	10:135083846-135083964	Unclassified_Cell_type_specific		0.0342	0.6	0.252	0.163	0.422	0.691	0.089	0.424	0.812	0.529	0.657	0.706	0.624	0.37	0.625	0.256	0.584963	-1.56961	-2.36036	-0.453826	1.16108	-3.35557	-0.442005	2.11075	0.167541	0.937685
cg09852798	TTACTCATCRTTTTTCRTTACCACRTAATAAAATATTACTACAATTCCTC			ATCGGACAGGACAGTGGTTAAACAAAGTGCCACATATTCGTATCTGTGGAGTCACAAAGT[CG]AGGAACTGCAGCAACACCTCACTACGTGGTAACGAAAAACGATGAGCAAAAAAATTCAAG	37	10	135333425	CGAGGAACTGCAGCAACACCTCACTACGTGGTAACGAAAAACGATGAGCA	F						chr10:135333722-135334062	N_Shore		CDMR						0.0471	0.385	0.368	0.236	0.299	0.667	0.471	0.51	0.866	0.772	0.764	0.478	0.341	0.404	0.622	0.218	-0.675728	-0.780219	-1.69479	-1.22927	1.00216	-0.167541	0.0577155	2.69213	1.75957	1.69479
cg25255113	ATATAAAACCRCACTTAATAAATCCAAAATCRCAAAACAATACTAAAAAC			GGCTTTGCTGGATGTGGAGCCGCACTTGGTGGGTCCAGGGTCGCAGGGCAGTGCTGGAAA[CG]TCTGTGCCCATCCACGAAGCGCAGAGGCGCAGGGTGGCGGTCGCTCCACACAGCCTGGAG	37	11	985976	TGTGGAGCCGCACTTGGTGGGTCCAGGGTCGCAGGGCAGTGCTGGAAACG	R			AP2A2	NM_012305	Body						11:975507-976208	11:985868-986097	Unclassified_Cell_type_specific		0.0214	0.569	0.639	0.739	0.644	0.578	0.403	0.689	0.816	0.698	0.62	0.869	0.867	0.595	0.76	0.165	0.400741	0.823817	1.50152	0.855183	0.453826	-0.566951	1.14759	2.14886	1.20868	0.706269
cg20932721	AAACAAACTAAACATATACAAACCTATATATCCCTACCACAACCAAAACA	27679366	AAACAAACTAAACATATACGAACCTATATATCCCTACCACGACCGAAACG	TGGGACGCCCTGGAACAAACTAAGCATGTGCGGGCCTATGTGTCCCTGCCACGGCCGGAG[CG]CCCGCGCAGCACGGATTCCAGCTGGCCACGTCCGGCCGCTGGGGCAGACAGGCTGGTCCA	37	11	1283165	GAACAAACTAAGCATGTGCGGGCCTATGTGTCCCTGCCACGGCCGGAGCG	R			MUC5B	NM_002458	3'UTR						11:1239529-1239776	11:1283116-1283219	Promoter_Associated_Cell_type_specific		0.03	0.694	0.756	0.227	0.813	0.723	0.51	0.763	0.774	0.898	0.89	0.699	0.924	0.621	0.825	0.204	1.1814	1.63151	-1.76778	2.12022	1.38411	0.0577155	1.6868	1.77601	3.13815	3.0163
cg27246251	AAAAAAATATCAACTATCCTCCTCCCAAACAACTACCTTCAAACAAAAAC			TTTATGCCCCAGCCAGGTCCCCTGTCCCAGGACCGCGGTTGACAGGGTTTGGATTGGCTG[CG]TTCCTGTCTGAAGGCAGCTGCTTGGGAGGAGGACAGCTGACATTCTTTCATGCGAAATCT	37	11	2559736	AAAGAATGTCAGCTGTCCTCCTCCCAAGCAGCTGCCTTCAGACAGGAACG	F		rs72847675	KCNQ1	NM_000218;NM_181798	Body						11:2516287-2516512				0.016	0.634	0.357	0.301	0.45	0.447	0.092	0.718	0.554	0.668	0.534	0.535	0.828	0.38	0.64	0.259	0.792639	-0.848895	-1.21553	-0.289507	-0.307005	-3.30299	1.34829	0.312842	1.00866	0.19651
cg11585942	AAATACATCTAACTATCCCAAATCACTCCCAAATAACAAATACTTTACTC			GATGTCTCAAAGCCTCCCTACCTGCTCTGTGTCCCCTCCCTCTGGAGCCTGCCTCTCTCC[CG]AGCAAAGTACCTGCCACCTGGGAGTGATCTGGGACAGTCAGATGCACCTTTTGAAGTATA	37	11	2774756	GGTGCATCTGACTGTCCCAGATCACTCCCAGGTGGCAGGTACTTTGCTCG	F		rs79169427	KCNQ1	NM_000218;NM_181798	Body				RDMR						0.0203	0.488	0.221	0.574	0.583	0.516	0.076	0.6	0.815	0.769	0.654	0.573	0.623	0.41	0.672	0.263	-0.0692627	-1.81758	0.430197	0.483449	0.092364	-3.60382	0.584963	2.13927	1.73509	0.918519
cg23698969	ACTAACTAACCCTAAATAAAACCAAATAATATCCCAATACTATCCRAAAC			TGACCTCCCGGGCTGGCTGGCCCTGGATAGGGCCAGGTGATGTCCCAGTGCTGTCCGGGG[CG]CGACTGGACTGCCAAGCTGTCCACGCACAGCCCCACTGGGACGCTGGGGAAACTGAGGCC	37	11	2931165	CGCCCCGGACAGCACTGGGACATCACCTGGCCCTATCCAGGGCCAGCCAG	R			SLC22A18	NM_183233;NM_002555	Body	chr11:2930289-2931093	S_Shore								0.0249	0.196	0.561	0.409	0.304	0.281	0.048	0.311	0.626	0.439	0.704	0.498	0.826	0.3	0.567	0.268	-2.03634	0.35378	-0.531057	-1.19502	-1.35542	-4.30986	-1.14759	0.743124	-0.35378	1.24998
cg14275836	CAAATAATAATTTACCACCACCCAAAATAACTACCTAACAACCAAAATAC			GGTGGTGGGGACAGGTGATGATTTGCCACCACCCAGGATGGCTGCCTGACAGCCAGAGTG[CG]GGGCGGGGGGGCTATTCTGGGACCCGCCAGGGTGGGGGTGGGGGCTCTCGGCCTCTCCGG	37	11	2941313	AGGTGATGATTTGCCACCACCCAGGATGGCTGCCTGACAGCCAGAGTGCG	R			SLC22A18	NM_183233;NM_002555	Body	chr11:2942794-2943066	N_Shore								0.0231	0.524	0.551	0.169	0.502	0.482	0.327	0.69	0.662	0.494	0.613	0.6	0.599	0.426	0.61	0.184	0.138605	0.295337	-2.29783	0.0115416	-0.103919	-1.04132	1.15433	0.969808	-0.0346263	0.663554
cg24136292	ACATTTCACAAAAACATACAAAAATATCAAAATAATAATAAACACATTAC			TACCCTCACCTGCATTTCACAGAAGCATGCAGAGGTATCAGGATGGTAATGGGCACATTA[CG]TCTGTGAATTATCCTAAATGTCCACTTTGGCAAATGAAAATATTCTCTTTAAAGTAGGGA	37	11	15180922	CATTTCACAGAAGCATGCAGAGGTATCAGGATGGTAATGGGCACATTACG	R			INSC	NM_001031853;NM_001042536	Body					TRUE		11:15180713-15180955	Unclassified_Cell_type_specific		0.0331	0.175	0.141	0.728	0.607	0.606	0.349	0.668	0.875	0.526	0.793	0.64	0.64	0.434	0.69	0.256	-2.23704	-2.60696	1.42033	0.627167	0.621122	-0.899431	1.00866	2.80735	0.150176	1.93769
cg16319691	TAAAAACAAAACCTAAACACAAAAAAACAAAACCAAACCTCTATAAAACA	13697453	TAAAAACGAAACCTAAACGCGAAAAAACGAAACCAAACCTCTATAAAACG	CGCCCTCGGAGCTGGGGGCGGGGCCTGAGCGCGGAGGGGCGGGGCCAGGCCTCTGTGGGG[CG]GGGCCGCTGCGAGGCTGGAGTCGAAGGTGCTGAGTCGTCGCCTCCCACTGAAGCCTGGGA	37	11	17566011	TGGGGGCGGGGCCTGAGCGCGGAGGGGCGGGGCCAGGCCTCTGTGGGGCG	R			USH1C	NM_153676;NM_005709	TSS200	chr11:17565766-17566052	Island				11:17522343-17522841	11:17565897-17566090	Unclassified_Cell_type_specific	TRUE	0.0271	0.117	0.582	0.024	0.099	0.075	0.043	0.439	0.875	0.809	0.893	0.097	0.091	0.157	0.534	0.377	-2.9159	0.477516	-5.34577	-3.18603	-3.62449	-4.47611	-0.35378	2.80735	2.08257	3.06105
cg14425863	AAAACAAAACCAAACCTCTATAAAACAAAACCACTACAAAACTAAAATCA	17648474	AAAACGAAACCAAACCTCTATAAAACGAAACCGCTACGAAACTAAAATCG	CCTGAGCGCGGAGGGGCGGGGCCAGGCCTCTGTGGGGCGGGGCCGCTGCGAGGCTGGAGT[CG]AAGGTGCTGAGTCGTCGCCTCCCACTGAAGCCTGGGAGCAAATGGGCCCCAGTGTGCCTA	37	11	17566034	CGACTCCAGCCTCGCAGCGGCCCCGCCCCACAGAGGCCTGGCCCCGCCCC	R			USH1C	NM_153676;NM_005709	TSS200	chr11:17565766-17566052	Island				11:17522343-17522841	11:17565897-17566090	Unclassified_Cell_type_specific	TRUE	0.0034	0.052	0.225	0.015	0.039	0.034	0.178	0.287	0.928	0.854	0.848	0.118	0.229	0.091	0.544	0.454	-4.1883	-1.78427	-6.03709	-4.62299	-4.82842	-2.20726	-1.31285	3.68806	2.54827	2.47999
cg08199056	CTCTTCTATATTTAAAACTTATTTATTACTAAAAAACTCAAACTCCTAAC			CTCCCTGTTCAGCTCTCCTCTCCTCTCCTCTCTTCTCCTTGGAGCCTACTGATAAATTGA[CG]CCAGGAGCCTGAGCTTCTTAGCAATAAATAAGCTCCAAATATAGAAGAGGGGGGAAAATA	37	11	31825605	CGCCAGGAGCCTGAGCTTCTTAGCAATAAATAAGCTCCAAATATAGAAGA	F		rs73477677	PAX6	NM_001604;NM_001127612;NM_000280	Body	chr11:31825743-31826967	N_Shore	low-CpG:31782181-31782184				11:31825603-31825966	Unclassified_Cell_type_specific		0.023	0.389	0.712	0.079	0.237	0.144	0.107	0.32	0.858	0.611	0.717	0.339	0.642	0.278	0.581	0.303	-0.651402	1.30581	-3.54328	-1.6868	-2.57154	-3.06105	-1.08746	2.59509	0.651402	1.34117
cg11128216	AAATCAATCRAAACRCTTATAACAACCTTATCACTTTATAACAATACTCC			GCTAATTGAAAAGATCAGTCGGGGCGCTTGTGGCAGCCTTGTCACTTTGTGACAGTGCTC[CG]CTCCGGGAAATTGCATCGTCACGACAAACGGGACCGTGATAAAACGACCCTTTCCGTCCT	37	11	31825833	GATCAGTCGGGGCGCTTGTGGCAGCCTTGTCACTTTGTGACAGTGCTCCG	R			PAX6	NM_001604;NM_001127612;NM_000280	Body	chr11:31825743-31826967	Island				11:31782368-31783793	11:31825603-31825966	Unclassified_Cell_type_specific		0.0478	0.661	0.842	0.094	0.419	0.112	0.642	0.397	0.924	0.921	0.728	0.778	0.75	0.462	0.75	0.288	0.963365	2.4139	-3.26878	-0.471588	-2.98706	0.842614	-0.603019	3.60382	3.54328	1.42033
cg10950661	CACTTTTCCAACRAACRTACATCTATAACAAAATACATTAACTACATTCC			ATGATGAGGCTTTCTGTTAACCACATGTGTTCAGAAATGGATACAGCCCTAATTTTGACA[CG]GAATGCAGCTAATGCACCTTGCTATAGATGTACGTCCGTTGGAAAAGTGTGTGATGGGCA	37	11	31849156	CGGAATGCAGCTAATGCACCTTGCTATAGATGTACGTCCGTTGGAAAAGT	F						chr11:31847132-31847958	S_Shore				11:31805732-31805839				0.0267	0.771	0.858	0.061	0.342	0.671	0.122	0.862	0.729	0.924	0.839	0.761	0.761	0.471	0.813	0.342	1.75138	2.59509	-3.94424	-0.944091	1.02823	-2.84734	2.64302	1.42763	3.60382	2.38161
cg24135553	ACTACTCCAAAAAACAATAAACATTCTAACAAAACTTTTTTTTATTCCCC			GGCTTTCTGAGCACTAAGTGGAAATAGGATGTGTTAAATGGGCTTGATTCTCTGATTGCC[CG]GGGAACAAAAAAAAGTTCTGTTAGAATGTCCACTGCTCCCTGGAGCAGCCCGAGCTTCCA	37	11	33679728	CGGGGAACAAAAAAAAGTTCTGTTAGAATGTCCACTGCTCCCTGGAGCAG	F	rs7930995		C11orf41	NM_012194	Body	chr11:33680219-33680428	N_Shore								0.0493	0.703	0.782	0.184	0.516	0.8	0.679	0.843	0.829	0.831	0.8	0.664	0.852	0.611	0.803	0.193	1.24306	1.84284	-2.14886	0.092364	2	1.08084	2.42477	2.27738	2.29783	2
cg26997090	TAAAAAATTAAAACTAAAAATTTTATTATCTCAACCTCCTCACAATACCC			AGTAAATTAGATAAAAGGTTGAGACTGAAGGTTTTGTTATCTCAGCCTCCTCACAGTACC[CG]GATGACTAAAGTCAGCCATTTTAAAGGAGACAGATGGTGTGGTGAGAGGGGATGTCCCCT	37	11	33682676	CGGGTACTGTGAGGAGGCTGAGATAACAAAACCTTCAGTCTCAACCTTTT	R			C11orf41	NM_012194	Body	chr11:33680219-33680428	S_Shelf								0.019	0.76	0.713	0.548	0.692	0.787	0.676	0.768	0.704	0.839	0.84	0.855	0.907	0.696	0.819	0.123	1.66297	1.31285	0.277853	1.16784	1.88551	1.06103	1.72698	1.24998	2.38161	2.39232
cg10449409	CAAATCAAAAACAACAATAACAAATATAACTCCCATAACCTAAACAACCC			TCAGTGTCACACAAATCAGAGGCAGCAATAACAGGTGTGGCTCCCATGGCCTGAGCAACC[CG]GCACCCCTGCTCAGCCTCCCAGAGAGAGGGGAAGGAGCAAACCACTCAGCCTTGGCCAGT	37	11	34533294	AAATCAGAGGCAGCAATAACAGGTGTGGCTCCCATGGCCTGAGCAACCCG	R		rs4756158	ELF5	NM_001422;NM_198381;NM_198381	5'UTR										0.0204	0.784	0.51	0.679	0.713	0.781	0.485	0.763	0.772	0.792	0.823	0.811	0.854	0.659	0.803	0.144	1.85982	0.0577155	1.08084	1.31285	1.83439	-0.0865877	1.6868	1.75957	1.92892	2.21714
cg05605603	AATAAATCTTACCAACCACCACATAAACRTAAACCTTCCCCAAATAAATC			GCCCTCAAGGAGATGGATCTTGCCAGCCACCACATGGACGTGGACCTTCCCCAAGTAAGT[CG]TGAAATGACAGCAGCCCAGATGACACCCTGATTACAGTCTATCAGTGACCTTGAACCACA	37	11	35602594	CGACTTACTTGGGGAAGGTCCACGTCCATGTGGTGGCTGGCAAGATCCAT	R										TRUE					0.0298	0.586	0.785	0.519	0.834	0.654	0.333	0.821	0.849	0.745	0.865	0.785	0.751	0.619	0.803	0.184	0.50127	1.86836	0.109698	2.32886	0.918519	-1.00216	2.19742	2.49122	1.54674	2.67974
cg24878090	AAACACRATCCAAAAAAACTCTAAACCTAAAAATAATATTACCCRCCATC			GGGCCCTCTCTAGGCACGATCCAGAAGAGCTCTAGGCCTGAAGGTAGTGTTACCCGCCAT[CG]GGTCCATCCCCAAATTCAAGGTATCCCTGGGTATGTTCCCTCTCCTGTGCCCCTTCCCCA	37	11	46354005	GGCACGATCCAGAAGAGCTCTAGGCCTGAAGGTAGTGTTACCCGCCATCG	R			DGKZ	NM_201532	TSS1500	chr11:46354091-46355190	N_Shore					11:46353746-46355457	Unclassified_Cell_type_specific	TRUE	0.0058	0.303	0.198	0.144	0.179	0.403	0.067	0.717	0.393	0.683	0.26	0.363	0.708	0.216	0.521	0.305	-1.20184	-2.0181	-2.57154	-2.19742	-0.566951	-3.79964	1.34117	-0.627167	1.1074	-1.50901
cg01947936	ACAAAAATCACAATACCAACTACCCCCCRAAACRTAAAAACAAAAACAAC			GCACTCATGGGGCAGGAATCACAGTGCCAGCTGCCCCCCGAAACGTGGGAACAAAAGCAG[CG]TCGGGTGGGAGCCGGAATGGGGCCTGGATGGAGAGCAGGCGCCACCCTGGGAACAAAGCT	37	11	47470633	CGCTGCTTTTGTTCCCACGTTTCGGGGGGCAGCTGGCACTGTGATTCCTG	R			RAPSN	NM_005055;NM_005055;NM_032645;NM_032645	1stExon										0.0481	0.732	0.594	0.152	0.569	0.558	0.2	0.726	0.699	0.738	0.474	0.741	0.736	0.468	0.686	0.218	1.44961	0.548983	-2.47999	0.400741	0.336219	-2	1.40579	1.21553	1.49405	-0.150176
cg15313325	TAAACCACTACRAATAAAAATTACCTTAAACTAACAATTATATCTTCAAC			ACAAAGAGGGTTGAGCCACTACGAGTGGGAGTTACCTTGGACTAACAGTTGTATCTTCAG[CG]AGCACATGTCCTGGAATCTCCCACGCCCATCCCTTTTTTTAGCGCCACAAATGCAGCCTC	37	11	58869663	CGCTGAAGATACAACTGTTAGTCCAAGGTAACTCCCACTCGTAGTGGCTC	R						chr11:58869805-58870076	N_Shore		DMR		11:58626078-58626586	11:58869257-58870519	Promoter_Associated	TRUE	0.0204	0.172	0.539	0.35	0.373	0.41	0.231	0.5	0.481	0.587	0.445	0.578	0.487	0.346	0.513	0.167	-2.26722	0.225519	-0.893085	-0.74929	-0.525091	-1.73509	0	-0.109698	0.507219	-0.318682
cg05218210	ACAAATATAAAACCCACAAATACRAAAAACCAACTATACTTACTATTACC			TGGTTGAATTTACAGGTGTGGAACCCACAGATACGGAGGGCCAACTGTGCTTGCTGTTGC[CG]TTTTGTAAACTGTTCTCTGTCTTACAACCTTTTTGCTCCTCTTTTCCACTCTTGTCATCC	37	11	61200088	CGGCAACAGCAAGCACAGTTGGCCCTCCGTATCTGTGGGTTCCACACCTG	R			SDHAF2	NM_017841	Body	chr11:61196921-61197697	S_Shelf					11:61200048-61200226	Unclassified_Cell_type_specific		0.0324	0.669	0.852	0.697	0.461	0.625	0.827	0.837	0.846	0.839	0.898	0.792	0.782	0.689	0.832	0.144	1.01517	2.52526	1.20184	-0.225519	0.736966	2.25712	2.36036	2.45773	2.38161	3.13815
cg08904394	RCTCTAAACCTCRAAACTAAAACCCTAAATATAACRAATAAAAAATTCCC			GCGGTAGAGGAGGGAGATCCTGCACCAGCTCCCCTTCCTGTCTCCCCTCAGTGTGAGCAC[CG]GGAACTCTTCATCCGCCACATCCAGGGCCTCAGTCTCGAGGTCCAGAGCGAGCTGGCCGC	37	11	64108902	CGGGAACTCTTCATCCGCCACATCCAGGGCCTCAGTCTCGAGGTCCAGAG	F			CCDC88B	NM_032251	Body	chr11:64109822-64110228	N_Shore			TRUE	11:63865263-63865665	11:64106983-64111798	Promoter_Associated		0.0363	0.572	0.568	0.382	0.754	0.462	0.614	0.543	0.863	0.674	0.764	0.665	0.904	0.559	0.736	0.177	0.418404	0.39486	-0.694034	1.61591	-0.219713	0.669638	0.248758	2.65518	1.04788	1.69479
cg24147428	ATCCCCCAAAACATCAAAACTTCTTCAAAATAAACAAATCACTAAACCCA	48791487	ATCCCCCAAAACATCAAAACTTCTTCGAAATAAACGAATCGCTAAACCCG	TTCTTCGGCGCGGTCCCCCAGAACATCAGAACTTCTTCGGGATGGACGAGTCGCTGGGCC[CG]GTGGCAGTGAGCCTGCGGCGGGAGGAGAAGGAGGGCAGCGGAGGGGGCACCCTGCACAGC	37	11	65409760	CGGGCCCAGCGACTCGTCCATCCCGAAGAAGTTCTGATGTTCTGGGGGAC	R			SIPA1	NM_153253;NM_006747	Body	chr11:65409636-65410127	Island				11:65166228-65166605				0.0189	0.389	0.533	0.442	0.118	0.81	0.501	0.911	0.624	0.529	0.81	0.812	0.833	0.466	0.753	0.288	-0.651402	0.190713	-0.336219	-2.90199	2.09192	0.00577079	3.35557	0.730813	0.167541	2.09192
cg23549693	TCTTCTAAACCTTCTACTTCTCCTAAAACAAAACCACRATACCCAAAAAC			GCAGCCCTTTCTGAGTGGCCCCGACCCCTCAGCTCCTGAAGAAGATGAGCTCCAGCGACA[CG]CCCCTGGGCACCGTGGCCCTGCTCCAGGAGAAGCAGAAGGCTCAGAAGACCCCCTACATC	37	11	65746292	CGCCCCTGGGCACCGTGGCCCTGCTCCAGGAGAAGCAGAAGGCTCAGAAG	F			SART1	NM_005146	Body	chr11:65743895-65744266	S_Shelf				11:65502863-65502973				0.0463	0.529	0.339	0.498	0.358	0.37	0.396	0.429	0.731	0.503	0.855	0.384	0.685	0.415	0.598	0.183	0.167541	-0.963365	-0.0115416	-0.842614	-0.767827	-0.609048	-0.412513	1.44227	0.0173125	2.55987
cg12999098	CAATCACCTATCATCATAAAAAACTTTTACTATCAAAACACTTTCACATC			GTTGCAAAGAGCAATCACCTGTCATCATAAAGAGCTTTTACTATCAAAACACTTTCACAT[CG]ATTTCTTCATTCTAGCCCCACTACAATCCTGTGAGGGAGGTACAGTAGGGATCATTAACT	37	11	66442718	CGATGTGAAAGTGTTTTGATAGTAAAAGCTCTTTATGATGACAGGTGATT	R			RBM4B	NM_031492	Body	chr11:66444997-66445471	N_Shelf								0.0224	0.243	0.313	0.545	0.131	0.172	0.397	0.416	0.543	0.579	0.731	0.284	0.597	0.3	0.525	0.225	-1.63934	-1.13415	0.26039	-2.72979	-2.26722	-0.603019	-0.489385	0.248758	0.459743	1.44227
cg03626668	AAATCAACTAAAATACCAAAATAAAAAATAACAAAAAATCCCTATTCCCC			TAAAGAGTAGAGGATCAGCTGGAATGCCAAAGTGGGAAATGGCAGAAAGTCCCTGTTCCC[CG]TGTCCAGTGCTACAGCTGCTGGTTGTGACAATTCTTGTCCTTATCCTAGCACCCAGACAG	37	11	66676568	CGGGGAACAGGGACTTTCTGCCATTTCCCACTTTGGCATTCCAGCTGATC	R			PC	NM_000920;NM_022172;NM_001040716	5'UTR										0.0072	0.758	0.546	0.73	0.622	0.84	0.567	0.83	0.848	0.798	0.818	0.837	0.888	0.677	0.837	0.159	1.64719	0.266209	1.43494	0.718528	2.39232	0.388982	2.28758	2.47999	1.98203	2.16816
cg10301588	AAAAACCTCCTACCTTCCCCTATAAACAAAACCAATATACCCAATTACCC			GGTCCTGCCCGGGAGGCCTCCTGCCTTCCCCTGTGGGCAGGGCCAGTGTGCCCAATTGCC[CG]ATTGCCCGTGCTGGGCAGGGTCCTGCCCGGGGGGCCTGGTGGGGGAGGCAGGGCAGGAGG	37	11	67810742	CGGGCAATTGGGCACACTGGCCCTGCCCACAGGGGAAGGCAGGAGGCCTC	R			TCIRG1	NM_006019;NM_006053;NM_006053	Body										0.0267	0.702	0.598	0.213	0.581	0.665	0.416	0.692	0.685	0.656	0.728	0.775	0.793	0.529	0.722	0.192	1.23616	0.57295	-1.88551	0.471588	0.989193	-0.489385	1.16784	1.12075	0.931287	1.42033
cg24554572	AATAAAATATCTTACAACAACRCAAACCATAAAACTATCTCRTTTCCACC			CAAAAACATGGAGCATAGCAGTTCTTTTCCTCAGAGCAGCGCTAGACCCCAAATACTTTT[CG]GTGGAAACGAGACAGCCCCATGGCCTGCGCTGCTGTAAGATATCTCATCCCTGCACCTCA	37	11	68442027	CGGTGGAAACGAGACAGCCCCATGGCCTGCGCTGCTGTAAGATATCTCAT	F											11:68198603-68198720				0.0236	0.883	0.922	0.216	0.167	0.844	0.081	0.876	0.89	0.89	0.904	0.922	0.936	0.519	0.903	0.384	2.9159	3.56322	-1.85982	-2.31847	2.4357	-3.50407	2.82059	3.0163	3.0163	3.23522
cg16790827	CCATTACAAACTACTAACCTAAACTCCTCACTAAAACTACCTAACATTCA	23633388	CCGTTACGAACTACTAACCTAAACTCCTCACTAAAACTACCTAACATTCG	GATGCTGCCTGCCCGTTGCGAGCTGCTGGCCTAAGCTCCTCACTGAGACTGCCTGGCATT[CG]GAGGACGACCACAGGGGTGTGAGCTGCCCCGGGGTGCATTCGCGTCAAAGAGGTTGAGGT	37	11	68970629	CCGTTGCGAGCTGCTGGCCTAAGCTCCTCACTGAGACTGCCTGGCATTCG	R											11:68727158-68727392				0.0386	0.58	0.313	0.435	0.666	0.555	0.084	0.705	0.648	0.419	0.832	0.702	0.748	0.439	0.676	0.237	0.465664	-1.13415	-0.377235	0.995674	0.318682	-3.44689	1.25691	0.880418	-0.471588	2.30812
cg21672408	ATATTAACCACTAAACACCCCTATTAAAACCCAAACACTAAAAAACCACA	40667344	GTATTAACCACTAAACGCCCCTATTAAAACCCGAACACTAAAAAACCACG	CTTTTTCCTCTTCCGATGGAAAGGCCCCAGGGAGCGGGCGACAGAGGCTCGGCCACCCCA[CG]TGGCCCCTCAGTGCCCGGGCCTTAATAGGGGCGCCCAGTGGCCAACACGGAGGGGAGTTT	37	11	68973641	CGTGGCCCCTCAGTGCCCGGGCCTTAATAGGGGCGCCCAGTGGCCAACAC	F	rs7934295										11:68730170-68730251				0.0264	0.288	0.135	0.123	0.167	0.469	0.042	0.869	0.829	0.228	0.153	0.492	0.521	0.204	0.515	0.311	-1.30581	-2.67974	-2.83392	-2.31847	-0.179124	-4.51156	2.72979	2.27738	-1.75957	-2.46883
cg14485103	ACTTAATAAAACCAAAAAAACTACCTAAACCTCAACATCAACTACATACA	36622360	GCTTAATAAAACCAAAAAAACTACCTAAACCTCAACGTCAACTACGTACG	CCAAGTGCCCGGCACCAGCAGACGTCTGCCCGCACGGGGTCGGTCCGCATGGGGTCGGTC[CG]CACGCAGCTGACGCTGAGGCTCAGGTAGTCTCTTTGGTCCCACTAAGCGGAGGATGCATT	37	11	69017579	GCTTAGTGGGACCAAAGAGACTACCTGAGCCTCAGCGTCAGCTGCGTGCG	F										TRUE	11:68773908-68774160				0.0174	0.168	0.051	0.116	0.365	0.378	0.034	0.908	0.422	0.099	0.939	0.556	0.466	0.185	0.565	0.38	-2.30812	-4.21784	-2.92992	-0.79886	-0.718528	-4.82842	3.30299	-0.453826	-3.18603	3.94424
cg20972199	TCCAAAAAAAACRAACCTATAACTTCCCCAAAACAAACCATCTACAAAAC			TTCCTGCCTGTTCCAAGGGAGACGGACCTGTGACTTCCCCAAAGCAGACCATCTGCAAGG[CG]GGAAACCCCGGTGTTCAGCAAGCTTCCTTTCTGTCTGGGCACAAGCCCTGCCCAAGCTCT	37	11	69065333	CGCCTTGCAGATGGTCTGCTTTGGGGAAGTCACAGGTCCGTCTCCCTTGG	R									DMR	TRUE		11:69064559-69065561	Unclassified		0.0073	0.337	0.203	0.285	0.47	0.171	0.251	0.663	0.629	0.366	0.811	0.293	0.685	0.286	0.575	0.288	-0.97626	-1.9731	-1.32698	-0.173332	-2.27738	-1.57728	0.97626	0.761641	-0.792639	2.10132
cg07241660	AACAATAACATAAAAAACAAAAACAATACTCAATTCCATTTCCAAACACA	35656337	AACAATAACATAAAAAACAAAAACGATACTCAATTCCATTTCCGAACGCG	GGTGGTGACGTGAGCAGTGACATAGAGGACAAAAGCGATGCTCAATTCCATTTCCGGGCG[CG]ACACAGCTCCGGCAGGGGGCGCTGGGCTCTGGAGCCCTGGGGACCCCTGCTTCTCACACC	37	11	69259336	CGCGCCCGGAAATGGAATTGAGCATCGCTTTTGTCCTCTATGTCACTGCT	R						chr11:69258149-69258544	S_Shore			TRUE	11:68968396-68968529	11:69256847-69259657	Unclassified	TRUE	0.0071	0.682	0.331	0.941	0.606	0.693	0.154	0.936	0.964	0.956	0.797	0.898	0.896	0.568	0.908	0.34	1.10074	-1.01517	3.99541	0.621122	1.17462	-2.45773	3.87036	4.74296	4.44144	1.9731
cg16547564	ACTCCCCAAAACAATAAAACCTTCCCTCTAAATACTCACCATAACAAACA	19772387	ACTCCCCGAAACAATAAAACCTTCCCTCTAAATACTCACCATAACAAACG	GCGGCTCTGGCAGCTCCCCGGGGCAGTGAGGCCTTCCCTCTGAGTGCTCACCATGACAGG[CG]GCAAACACTCTTGTCTCCGGGTCCTGGTCTAAGAACCTCCTCCCAACGTCTGTCTGGCTC	37	11	69408032	CGCCTGTCATGGTGAGCACTCAGAGGGAAGGCCTCACTGCCCCGGGGAGC	R											11:69116947-69117308				0.0038	0.389	0.221	0.492	0.674	0.554	0.282	0.867	0.929	0.432	0.897	0.672	0.876	0.435	0.779	0.344	-0.651402	-1.81758	-0.0461702	1.04788	0.312842	-1.34829	2.70461	3.70979	-0.39486	3.12246
cg13892042	AATAACCCAAACTCATCACTCTATCCTCATCCTACCCTAATCAAAAATAC			GGTCCCTGGGGAGTGACCCAAGCTCATCACTCTGTCCTCATCCTGCCCTGATCAAGGATG[CG]GGGGCTCAGTCTTTTCTCAATCGCCAGCTTCCTTTCGGGTCAGAAGTTATGCTTTGTGTT	37	11	69530627	GTGACCCAAGCTCATCACTCTGTCCTCATCCTGCCCTGATCAAGGATGCG	R											11:69239586-69239809				0.0296	0.69	0.737	0.439	0.761	0.497	0.429	0.789	0.909	0.642	0.758	0.73	0.784	0.592	0.769	0.177	1.15433	1.4866	-0.35378	1.67089	-0.0173125	-0.412513	1.90278	3.32034	0.842614	1.64719
cg02311801	AAAACTACCTATTAACTTTTTTCCCAAAAACTTAAAATTTCTATACTTTC			GGGTTCCTCAGGGAGCTGCCTGTTAACTTTTTTCCCAAGAGCTTGGGGTTTCTATGCTTT[CG]GTTTGTCAGGTCTCTCCCCGGCCCAGCTGCAGGCTATGCAGTGAGGGAAGGAGAGTCTGT	37	11	73070760	GAGCTGCCTGTTAACTTTTTTCCCAAGAGCTTGGGGTTTCTATGCTTTCG	R			ARHGEF17	NM_014786	Body	chr11:73073118-73073733	N_Shelf							TRUE	0.013	0.798	0.769	0.848	0.575	0.751	0.497	0.732	0.922	0.85	0.912	0.907	0.868	0.706	0.865	0.159	1.98203	1.73509	2.47999	0.436099	1.59267	-0.0173125	1.44961	3.56322	2.5025	3.37346
cg25880958	AACCCTAAAATACAATAAACRCCCAATAAACRTTCATTCCTAATAACACC			GCCTCGGTCCAGGCCCTGGAATACAGTAAGCGCCCAATAAGCGTTCATTCCTAGTGACAC[CG]CTATCATCCTGTGAGAGAAAGGGAAGCTGAGGCCCTAGTGGGCAGGGCTTTGCCCAGGGT	37	11	74394337	CGGTGTCACTAGGAATGAACGCTTATTGGGCGCTTACTGTATTCCAGGGC	R						chr11:74394410-74394761	N_Shore			TRUE				TRUE	0.0197	0.154	0.495	0.413	0.288	0.312	0.508	0.299	0.743	0.803	0.757	0.392	0.808	0.362	0.634	0.272	-2.45773	-0.0288549	-0.507219	-1.30581	-1.14086	0.0461702	-1.22927	1.53159	2.0272	1.63934
cg03102841	RATACCAAAACATCRAAAAATAAATATAACAAACAATCCRCAACCATAAC			GAACCCGCCGCGGTACCAGAGCATCGGGGAGTGGGTGTGGCAGACAGTCCGCAGCCATGG[CG]TTCTGGGCCTGTACCGCAGTCTCAGCTCCCTGCTCTACGGCTCCATCCCCAAAGCGGCCG	37	11	85646010	CGCCATGGCTGCGGACTGTCTGCCACACCCACTCCCCGATGCTCTGGTAC	R						chr11:85645714-85646191	Island				11:85323379-85324124				0.0288	0.286	0.539	0.846	0.564	0.501	0.521	0.867	0.916	0.612	0.833	0.551	0.844	0.543	0.771	0.228	-1.31991	0.225519	2.45773	0.371367	0.00577079	0.121258	2.70461	3.44689	0.657475	2.31847
cg08292023	AACCACACTACTAATCTACTCCATAAAAAAACCCTACRAAAAACTACTAC			GTGAAGCGGGTGACCACACTGCTGATCTGCTCCATGAGGGAGCCCTGCGAGGAGCTGCTG[CG]CGCCACAGGCTCCGAGTGCAGCGACGGCACATCGTCGTCCGTGCGGCTGGCCGAGCCCGC	37	11	88242253	ACCACACTGCTGATCTGCTCCATGAGGGAGCCCTGCGAGGAGCTGCTGCG	R			GRM5	NM_000842;NM_001143831	Body	chr11:88241710-88242562	Island		DMR		11:87881274-87882210	11:88242074-88242610	Unclassified		0.0247	0.107	0.107	0.104	0.109	0.469	0.854	0.28	0.885	0.642	0.87	0.558	0.694	0.292	0.655	0.363	-3.06105	-3.06105	-3.10692	-3.0311	-0.179124	2.54827	-1.36257	2.94404	0.842614	2.7425
cg10552993	AAAAAAAACCCCCACAACACAACAACAAATTAAAAAACTCCTCAAAAACA	65762510	AAAAAAAACCCCCACAACGCAACGACGAATTAAAAAACTCCTCGAAAACG	GGTGACAACGTGCTAGCAGCCATCGCTCGCTCTCTGCCCCTCCTCAGCGTCGGCTCTGGC[CG]CCCTCGAGGAGCCCTTCAACCCGCCGCTGCGCTGTGGGGGCCCCTCTCTGGGGCTGGCTG	37	11	122427414	CGCCCTCGAGGAGCCCTTCAACCCGCCGCTGCGCTGTGGGGGCCCCTCTC	F											11:121932587-121932856				0.0001	0.481	0.511	0.209	0.547	0.216	0.317	0.844	0.853	0.795	0.884	0.605	0.885	0.38	0.811	0.431	-0.109698	0.0634888	-1.92017	0.27203	-1.85982	-1.1074	2.4357	2.53673	1.95533	2.92992
cg14784664	CTTCCTAAAACAACAATCCTAACCAAAACTATATAAAACTACTCTAAAAC			TGTGGCATCTGGGTAATGGGAGAAGGTTGAGCTTCCCTCACGTAGAGAATTGCTGCAGGG[CG]CCCTAGAGCAGCTCTACACAGCCCTGGTCAGGACTGCTGCTTCAGGAAGTTGTGTCTGAG	37	11	123302579	TTCCTGAAGCAGCAGTCCTGACCAGGGCTGTGTAGAGCTGCTCTAGGGCG	F	rs74560755					chr11:123301049-123302149	S_Shore					11:123302471-123302698	Promoter_Associated		0.0325	0.597	0.437	0.858	0.241	0.569	0.172	0.767	0.852	0.828	0.848	0.525	0.687	0.479	0.751	0.272	0.566951	-0.365502	2.59509	-1.65507	0.400741	-2.26722	1.7189	2.52526	2.26722	2.47999
cg17410660	AAAAAACTAAAAAACAACTTAAATTCTATTATTATTACACTTATCTTTCC			ATCCCAAAGGAAGAAGACTGGAAAACAGCTTGAATTCTATTATTGTTACACTTGTCTTTC[CG]TGGCTTGGAATTTTCTCTTCTATCATAGAATCACATAGATGCTGGACACCTCTTTCCAGA	37	11	124806508	CGGAAAGACAAGTGTAACAATAATAGAATTCAAGCTGTTTTCCAGTCTTC	R			HEPACAM	NM_152722	TSS1500										0.0127	0.596	0.783	0.622	0.471	0.61	0.411	0.662	0.839	0.809	0.777	0.705	0.771	0.582	0.761	0.178	0.560957	1.85132	0.718528	-0.167541	0.645335	-0.519129	0.969808	2.38161	2.08257	1.80087
cg07205452	CATAACCAAACTCCCAACTCCCTAATCATCTTATTATCTTCATTTATTTC			GTCATTTCTCACATGACCAAACTCCCAGCTCCCTAATCATCTTGTTGTCTTCATTTATTT[CG]CAGTGGATTCCATATTTTTATTAATACAACATCAGGGTGCATTAGTGTTTACGTTGGCCA	37	11	129818685	ATGACCAAACTCCCAGCTCCCTAATCATCTTGTTGTCTTCATTTATTTCG	R			PRDM10	NM_199439;NM_199437;NM_199438;NM_020228	TSS1500										0.0011	0.84	0.88	0.752	0.831	0.877	0.76	0.924	0.931	0.906	0.893	0.938	0.947	0.823	0.923	0.1	2.39232	2.87447	1.60039	2.29783	2.83392	1.66297	3.60382	3.75411	3.26878	3.06105
cg25956062	TTTTTATAATACCCTTAAAAAAACCCATTCCCACCATTCTACCCAAAACC			GAATAGCTGAATCCTGGGGCACGTAGTGTAGACCCACCAACCCCCACACCCCAGACATCC[CG]GCCTTGGGTAGAATGGTGGGAATGGGCTCTCCCAAGGGTATTATAAAAAGCTAAAACCGT	37	11	130416290	CGGCCTTGGGTAGAATGGTGGGAATGGGCTCTCCCAAGGGTATTATAAAA	F	rs77030403					chr11:130416800-130417098	N_Shore								0.0334	0.556	0.419	0.292	0.406	0.539	0.108	0.555	0.469	0.593	0.639	0.552	0.653	0.387	0.577	0.19	0.324525	-0.471588	-1.27778	-0.548983	0.225519	-3.04601	0.318682	-0.179124	0.543003	0.823817
cg13650974	TCAAAAAACRCTCTAAATAATAATTATCRTCACTACCCCTCAAACACAAC			CTCTGCGGATGTCAGGGGACGCTCTGAGTGGTGATTGTCGTCACTGCCCCTCAAGCACAG[CG]TTTCTTCCACTTCACTCTCTGCTTTACAGCTGGGAGGATGCTTCCTGCTGTTCTGGGCAT	37	11	134228370	CGCTGTGCTTGAGGGGCAGTGACGACAATCACCACTCAGAGCGTCCCCTG	R			GLB1L2	NM_138342	Body	chr11:134231727-134231958	N_Shelf				11:133733385-133733581				0.0338	0.288	0.599	0.213	0.377	0.337	0.267	0.44	0.68	0.506	0.629	0.409	0.435	0.347	0.517	0.17	-1.30581	0.578954	-1.88551	-0.724668	-0.97626	-1.45697	-0.347923	1.08746	0.0346263	0.761641
cg24984147	TCCTACAATTATATAAATCCCAAACCAAACCTTACAAATTCCAAACCTCA	60779485	TCCTACGATTATATAAATCCCAAACCAAACCTTACAAATTCCGAACCTCG	CTCGGAGTATGTGTCTGCACGAGGCTGGCAGGGCATCGATCCAGCTGGTGGGGAGGAGGT[CG]AGGCCCGGAACCTGCAAGGCCTGGTCTGGGACCCACACAACCGTAGGAGACAGGTCCTGA	37	12	665887	CGAGGCCCGGAACCTGCAAGGCCTGGTCTGGGACCCACACAACCGTAGGA	F			B4GALNT3	NM_173593	Body						12:536074-536156				0.0328	0.654	0.516	0.173	0.82	0.566	0.208	0.7	0.837	0.624	0.855	0.731	0.722	0.49	0.745	0.255	0.918519	0.092364	-2.25712	2.18763	0.383107	-1.92892	1.22239	2.36036	0.730813	2.55987
cg25247689	TCAAAACTTACCAAATTACTTCCTAACTTTCCCTACAAAAACCAAAACAC			CGCAGATACTGAAATTGGCAGGAGTGTTGGTGGAGGGGAATCCAAGTGAAGGAAAGGTCT[CG]TGTTTTGGCCTCTGTAGGGAAAGCCAGGAAGCAATCTGGCAAGTCCTGAGGGCCCAGCCC	37	12	2881762	CAGGACTTGCCAGATTGCTTCCTGGCTTTCCCTACAGAGGCCAAAACACG	F		rs11062351													0.026	0.173	0.259	0.235	0.611	0.793	0.149	0.766	0.83	0.792	0.25	0.849	0.709	0.37	0.699	0.329	-2.25712	-1.51652	-1.7028	0.651402	1.93769	-2.51385	1.71084	2.28758	1.92892	-1.58496
cg06709442	TTTCTTTTCCAAAACTTAATCTCTAAATCTATAAACTAAAAAATAAAACC			AATAAGTCACATTTCTTTTCCAGGACTTAGTCTCTGGATCTGTAAACTGAGAGGTGAGAC[CG]GATGGTGCTGACATCCTGTGGGCTCGTGGGACTGAGTGAGACCTCTGGGAGCTCTGGTGT	37	12	3575403	CGGTCTCACCTCTCAGTTTACAGATCCAGAGACTAAGTCCTGGAAAAGAA	R															0.0358	0.721	0.778	0.496	0.56	0.729	0.136	0.827	0.865	0.81	0.786	0.791	0.666	0.57	0.791	0.221	1.36973	1.80921	-0.0230836	0.347923	1.42763	-2.66742	2.25712	2.67974	2.09192	1.87692
cg16399511	TAAAACCCATCACTATTAAAAACAAAATCRTAAACTCRCTATATACCATC			CTACGGGGACATGAGGCCCATCACTGTTGGGGGCAAGATCGTGGGCTCGCTGTGTGCCAT[CG]CCGGGGTCCTCACCATTGCCCTGCCTGTGCCCGTCATCGTCTCCAACTTCAACTACTTCT	37	12	5154819	GAGGCCCATCACTGTTGGGGGCAAGATCGTGGGCTCGCTGTGTGCCATCG	R		rs17221805	KCNA5	NM_002234	1stExon	chr12:5153012-5154346	S_Shore				12:5022997-5025170				0.0324	0.795	0.418	0.731	0.209	0.86	0.248	0.845	0.867	0.834	0.57	0.857	0.938	0.544	0.819	0.275	1.95533	-0.477516	1.44227	-1.92017	2.61891	-1.60039	2.44668	2.70461	2.32886	0.406625
cg21300072	CRAACAAACCTCAAACAAAACCTACATAATTTAAAACTAACTCTTAAAAC			GTCCTCTTGCTCGAGCAAACCTCAAGCAAAACCTACATGATTTAAGACTGACTCTTGAAG[CG]AAGTAAAAAAAAAAAAAAAAAAAAAAAAGCAGCCATGCAAAATTTGAAACTTGGAGACGA	37	12	12850082	CGCTTCAAGAGTCAGTCTTAAATCATGTAGGTTTTGCTTGAGGTTTGCTC	R		rs12298808	GPR19	NM_006143	TSS1500	chr12:12849067-12849270	S_Shore					12:12848817-12850273	Promoter_Associated		0.0484	0.531	0.171	0.06	0.253	0.752	0.117	0.833	0.802	0.289	0.219	0.809	0.754	0.314	0.618	0.304	0.179124	-2.27738	-3.96963	-1.56197	1.60039	-2.9159	2.31847	2.0181	-1.29878	-1.83439
cg26334627	ACRTTTCAACAATAAAAATCCTAATACTATAAATACAACCCAAAATAACC			GAAATAAGAGAGCGTTTCAACAGTGAGGATCCTGGTACTATGGATGCAGCCCAGGGTGGC[CG]GGTGAGCAAGCTGGACGCGAGGCCAGAGGCTCTCCAGGGCATCTATGGAGAGAGAACTGG	37	12	22095477	CGGCCACCCTGGGCTGCATCCATAGTACCAGGATCCTCACTGTTGAAACG	R						chr12:22093954-22095357	S_Shore					12:22093954-22095703	Unclassified_Cell_type_specific		0.0348	0.129	0.138	0.375	0.127	0.123	0.163	0.194	0.883	0.423	0.909	0.212	0.221	0.176	0.474	0.298	-2.7553	-2.64302	-0.736966	-2.78115	-2.83392	-2.36036	-2.05472	2.9159	-0.447914	3.32034
cg19632664	CTAAAAACTTTTATCCCTTTAAAATACCCRCCRTAAACTTATCACACACC			AGACCTTCATTCTGGGGACTTTTGTCCCTTTGGGGTGCCCGCCGTGGGCTTGTCACACAC[CG]TGGCTGCAGGCCAGGGACACCACGATCCCCCGGGCACCACGCAGGGCCTGCTGGGAAGGC	37	12	34447816	CGGTGTGTGACAAGCCCACGGCGGGCACCCCAAAGGGACAAAAGTCCCCA	R											12:34339062-34339407				0.0498	0.443	0.38	0.258	0.242	0.562	0.205	0.258	0.805	0.632	0.319	0.644	0.888	0.348	0.591	0.243	-0.330371	-0.706269	-1.52405	-1.64719	0.359639	-1.95533	-1.52405	2.04551	0.780219	-1.0941
cg03212453	CCAAAAACCAATAAAATCCAAAATACCCTAAACACCATACATATACRATC			TATGACAGGAAAACAGAAATGACGCGGAAGAAGTCTCCCCCCGCTAGCGAAAATGCCTCC[CG]ACCGCACATGCATGGTGCCCAGGGTACCCTGGACCTCACTGGTTCCTGGACACACAGTGC	37	12	34485526	CAGGAACCAGTGAGGTCCAGGGTACCCTGGGCACCATGCATGTGCGGTCG	F						chr12:34488610-34489037	N_Shelf				12:34375792-34376798				0.0489	0.425	0.273	0.25	0.443	0.505	0.267	0.387	0.769	0.433	0.472	0.458	0.905	0.361	0.571	0.21	-0.436099	-1.41305	-1.58496	-0.330371	0.0288549	-1.45697	-0.663554	1.73509	-0.388982	-0.161751
cg20353489	ACAAAAAACCCCAACATCCTCTAAAACCAACACATACRCRAATAATAAAC			ACCTGTGTATTCTGGAAGGGAAACAAATGTCGTGGCCGAGGTCCCCCGAACAGGCAAAAG[CG]CCCATCATCCGCGCATGTGCTGGTCCCAGAGGATGCTGGGGTTCCCTGTTTTGTGCCCAC	37	12	34758307	CGCCCATCATCCGCGCATGTGCTGGTCCCAGAGGATGCTGGGGTTCCCTG	F	rs74072798										12:34649071-34650891				0.0248	0.234	0.536	0.546	0.501	0.494	0.294	0.553	0.873	0.517	0.44	0.746	0.856	0.434	0.664	0.23	-1.71084	0.208108	0.266209	0.00577079	-0.0346263	-1.26385	0.307005	2.78115	0.0981411	-0.347923
cg17389212	TTTAAAACCTAAATTAAATATCATTTCCCTTCTCAAAACTTTCCAATAAC			CAAATGAACATTTTAAAACCTAAGTTGGATGTCATTTCCCTTCTCAAAACTTTCCAATAG[CG]TCTGTTCCATTCACTGTCTTTATACAAGGTCCTGTTGTATCTGGCTTTCTATTGCCTCTC	37	12	49079998	CGCTATTGGAAAGTTTTGAGAAGGGAAATGACATCCAACTTAGGTTTTAA	R						chr12:49075489-49076301	S_Shelf								0.0375	0.645	0.307	0.196	0.525	0.468	0.363	0.659	0.519	0.754	0.564	0.482	0.612	0.417	0.598	0.181	0.86148	-1.17462	-2.03634	0.14439	-0.184918	-0.811324	0.950507	0.109698	1.61591	0.371367
cg15701111	TAAAAAACCTAAAATCCTAATAAAAACTCCAATATACTCCTCAAAACACC			AGAGGACAGGATAGGGGACCTGGAGTCCTGATGGAAACTCCAATGTGCTCCTCAGGGCAC[CG]CAGCCCTATTTATGCGCAGATTCTGAAGGGGCTTGGCTGTGAAGATGATGTTGGGGCAAT	37	12	52685334	CGGTGCCCTGAGGAGCACATTGGAGTTTCCATCAGGACTCCAGGTCCCCT	R			KRT81	NM_002281	TSS200	chr12:52684945-52685222	S_Shore								0.0439	0.4	0.851	0.885	0.242	0.302	0.317	0.865	0.899	0.814	0.575	0.746	0.853	0.5	0.792	0.293	-0.584963	2.51385	2.94404	-1.64719	-1.20868	-1.1074	2.67974	3.15397	2.12973	0.436099
cg10654546	TATACCTACTATATACAAAACACTTTTTTAAATATAACTTCCRTTTTCTC			AGGAAACCGTGTGTGCCTACTGTGTGCAAGGCACTTTTTTAAATATAACTTCCGTTTTCT[CG]TAAGATGGAATTACATATTTTTTGTCTTTTTTTCCCTTTTTGTGGAGAATGGGGTCTCGT	37	12	56617576	CGAGAAAACGGAAGTTATATTTAAAAAAGTGCCTTGCACACAGTAGGCAC	R			OBFC2B	NM_024068	TSS1500	chr12:56617995-56618374	N_Shore					12:56617346-56618854	Promoter_Associated		0.0027	0.393	0.231	0.093	0.213	0.311	0.052	0.495	0.51	0.746	0.8	0.332	0.486	0.216	0.562	0.346	-0.627167	-1.73509	-3.2858	-1.88551	-1.14759	-4.1883	-0.0288549	0.0577155	1.55435	2
cg19025224	TAACCTACCAAAACAAAACCAAAACATCTACCCRCACAATTAAAATTTCC			GGCTCTGCAGTACAGAGGGGGCAGGTGAAGCCCGGGATGAGAAAAGACTGGGCCTTGGAG[CG]GAAATCCCAACTGTGCGGGCAGATGTCTTGGCTCTGCCTTGGTAGGCCAGGCACAGGGAT	37	12	57597770	GGCCTACCAAGGCAGAGCCAAGACATCTGCCCGCACAGTTGGGATTTCCG	F			LRP1	NM_002332	Body	chr12:57596968-57597309	S_Shore								0.0316	0.786	0.878	0.261	0.586	0.884	0.285	0.888	0.905	0.858	0.901	0.875	0.793	0.613	0.87	0.257	1.87692	2.84734	-1.50152	0.50127	2.92992	-1.32698	2.98706	3.25192	2.59509	3.18603
cg06002516	AAAATTTCACATAAATAACACRACTACTAAACAAATAAATAACCAAACCC			TAATCATAGAAGAAATTTCACATGAGTAGCACGACTGCTGAGCAGGTAGGTGACCAAGCC[CG]GGACAGCTTGAAGATTTAACATCTCTTTGACAAACAGGCAATCTCTCTTATCAGGGGAGA	37	12	57666521	CGGGCTTGGTCACCTACCTGCTCAGCAGTCGTGCTACTCATGTGAAATTT	R			R3HDM2	NM_014925	Body					TRUE					0.0494	0.254	0.553	0.343	0.092	0.726	0.185	0.554	0.751	0.402	0.812	0.632	0.437	0.359	0.598	0.239	-1.55435	0.307005	-0.937685	-3.30299	1.40579	-2.13927	0.312842	1.59267	-0.57295	2.11075
cg19115204	CTCTCCAAATATATTCTTAATTTTTCCRTTAAAAACAAATATCTAACCTC			CAGCTCCATCAAGCGTCTCGCCAACCTCTCCCTTGGGGCTCAGTCAAGGGAATGAAAAAA[CG]AGGCTAGACACCTGTCCCCAACGGAAAAACCAAGAACACACCTGGAGAGCAGCTCAGACA	37	12	64782908	CGAGGCTAGACACCTGTCCCCAACGGAAAAACCAAGAACACACCTGGAGA	F			C12orf56	NM_001170633;NM_001099676	Body	chr12:64784010-64784664	N_Shore				12:63069128-63069486				0.0138	0.331	0.507	0.197	0.34	0.451	0.149	0.373	0.819	0.592	0.678	0.413	0.604	0.329	0.58	0.251	-1.01517	0.0403981	-2.0272	-0.956931	-0.283679	-2.51385	-0.74929	2.17787	0.537028	1.07422
cg03739409	AAATCAAATTTACTTCACTTTAATAACAACAAAAACCTAACTATCRTAAC			AATTTTGTGCTGTAAAATAATCCTAGAAAGGCAGGAATTTTTCATATATGATATTGCAGG[CG]TTACGACAGTCAGGTTTTTGTTGCTATTAAAGTGAAGCAAATCTGATCCCCTTTTAATTT	37	12	72335078	GATCAGATTTGCTTCACTTTAATAGCAACAAAAACCTGACTGTCGTAACG	F			TPH2	NM_173353	Body										0.0179	0.485	0.67	0.778	0.637	0.72	0.45	0.729	0.847	0.804	0.821	0.753	0.722	0.623	0.779	0.156	-0.0865877	1.0217	1.80921	0.811324	1.36257	-0.289507	1.42763	2.46883	2.03634	2.19742
cg10884544	ATACATAACTTACTCCCTCACCTATCTCTAATAATTACCCCAATATCACC			CCAATCCATATGTACATAGCTTGCTCCCTCACCTATCTCTGGTAGTTACCCCAATGTCAC[CG]TCTCAGTGAGGGCTTCCCTCACCCTACCAGATGGCCTAATTCCTTCCAGTGTTTCCTTTT	37	12	104302786	CGGTGACATTGGGGTAACTACCAGAGATAGGTGAGGGAGCAAGCTATGTA	R			LOC253724	NR_027249	Body					TRUE					0.0192	0.489	0.341	0.168	0.429	0.395	0.152	0.41	0.551	0.48	0.495	0.558	0.563	0.329	0.51	0.181	-0.0634888	-0.950507	-2.30812	-0.412513	-0.615082	-2.47999	-0.525091	0.295337	-0.115477	-0.0288549
cg10163220	TTTACAAACCTAACCRAAATATTAACACTTCATAACCACACAAAAACTCC			TCCTGCGAGATGTCAGAAGCACCTACCTCCGTGTGGGCTGCTGAGACAAGCATGCCCACG[CG]GAGCCTCTGTGTGGTTATGAAGTGTCAACACCCCGGCCAGGCCTGTAAAGAATCTTAAAG	37	12	104776085	TTACAGGCCTGGCCGGGGTGTTGACACTTCATAACCACACAGAGGCTCCG	F	rs17035500									TRUE		12:104775421-104776294	Unclassified	TRUE	0.0394	0.575	0.619	0.212	0.799	0.802	0.404	0.781	0.786	0.709	0.795	0.767	0.847	0.569	0.781	0.212	0.436099	0.700148	-1.89413	1.991	2.0181	-0.560957	1.83439	1.87692	1.28477	1.95533
cg08059719	ACTAACRCCRAAAAAACTCTTAATAATTCCTAATCCAAAACTCACAAACC			TTTGCAGAAAGATTCCTGTGCGTTTCACACGGGGCTTGTGGCCGGCTGACTCTTACATCC[CG]GTTTGTGAGTTCTGGATCAGGAACCACCAAGAGCCTCCCCGGCGCCAGCTCTCTGCTCCA	37	12	122444450	CTGGCGCCGGGGAGGCTCTTGGTGGTTCCTGATCCAGAACTCACAAACCG	F											12:120928833-120929047	12:122444152-122444783	Unclassified_Cell_type_specific		0.0335	0.564	0.526	0.814	0.752	0.618	0.454	0.702	0.884	0.863	0.762	0.71	0.759	0.621	0.78	0.159	0.371367	0.150176	2.12973	1.60039	0.694034	-0.266209	1.23616	2.92992	2.65518	1.67883
cg24664957	CAATAACACCTAAAATTATTTCCCCATAAAATCTCTATCTTTTAAATTCC			TCCAAGGAAAACAGGCAGTGGGAAGGAAGTTCCCGCAGCCTGTGAGCCCAGCCCGATGCA[CG]GAACCCAAAAGACAGAGACTTCATGGGGAAACAACTTTAGGTGTCATTGGTTACTTGGAA	37	12	123381003	CGGAACCCAAAAGACAGAGACTTCATGGGGAAACAACTTTAGGTGTCATT	F			VPS37B	NM_024667	TSS1500	chr12:123380333-123380894	S_Shore					12:123380030-123381368	Promoter_Associated		0.0365	0.466	0.628	0.408	0.494	0.528	0.681	0.729	0.725	0.783	0.626	0.467	0.888	0.534	0.703	0.169	-0.19651	0.755462	-0.537028	-0.0346263	0.161751	1.0941	1.42763	1.39855	1.85132	0.743124
cg27180443	CCTCCTCTATCRAAACCATCATCATAATTAATCACTATAAATAAAACTTC			CTCCTCCCTCTCCTCCTCTATCGGGACCATCATCATGGTTGGTCACTGTGAGTAGGACTT[CG]CCAGCCCACCCAGGAACCCCAGAGCCCTTACAACGGTCCACATGCCCCGCCACCACCTTC	37	12	125348871	CTCCTCTATCGGGACCATCATCATGGTTGGTCACTGTGAGTAGGACTTCG	R			SCARB1	NM_001082959;NM_005505	TSS1500	chr12:125347784-125348688	S_Shore					12:125347315-125349152	Promoter_Associated		0.0155	0.561	0.456	0.523	0.566	0.582	0.322	0.723	0.621	0.689	0.646	0.596	0.904	0.502	0.697	0.195	0.35378	-0.254573	0.132822	0.383107	0.477516	-1.07422	1.38411	0.712395	1.14759	0.867785
cg00769775	ACAAAACATAACAAAAATATTAACCTCACCAAAACCTACAAAAAAACACA	11753470	GCGAAACGTAACAAAAATATTAACCTCGCCAAAACCTACGAAAAAACGCG	TCCGCAAGCAGCGCGAGGCGTGGCAGGGATGTTGACCTCGCCAGGGCCTACGGGAGGACG[CG]TCAGCCGGAACGCAGCGTTCCTCGGGCAGGGAGTGACTCAGATCCGGCCTCCGAGTGTGG	37	12	125412987	CGCGTCCTCCCGTAGGCCCTGGCGAGGTCAACATCCCTGCCACGCCTCGC	R						chr12:125412891-125413165	Island				12:123978822-123979169	12:125411692-125413012	Promoter_Associated	TRUE	0.0496	0.049	0.065	0.072	0.278	0.176	0.772	0.59	0.825	0.742	0.355	0.236	0.257	0.235	0.501	0.266	-4.27859	-3.84645	-3.68806	-1.37691	-2.22707	1.75957	0.525091	2.23704	1.52405	-0.86148
cg26450860	AATACTTCTTAAATAACTTCAAATCATAAAAAATTTCCTAATTCTTTCCC			GGCATCCAGACTGGGCTCTTCGCTTCGGGAAGTGGGCGGTTGGACGGTGCGGGTGTTGTC[CG]GGAAAGAATCAGGAAATCCCTCATGACCTGAAGTCATTCAAGAAGCATTCGCCGAGCACC	37	12	125413164	CGGGAAAGAATCAGGAAATCCCTCATGACCTGAAGTCATTCAAGAAGCAT	F						chr12:125412891-125413165	Island				12:123978822-123979169	12:125413061-125413207	Promoter_Associated		0.0108	0.215	0.262	0.103	0.536	0.641	0.827	0.81	0.872	0.788	0.803	0.631	0.762	0.431	0.778	0.347	-1.86836	-1.49405	-3.12246	0.208108	0.836341	2.25712	2.09192	2.76818	1.89413	2.0272
cg10765171	ATCATAACAACAACTAAACAAAAACAACAATAACAACAACAATAACTACA	45733393	GTCATAACGACGACTAAACAAAAACGACGATAACGACGACGATAACTACG	GCGGACGCGGTCGTCATGGCGGCGACTAAGCAGAGGCGGCGGTGGCGGCGGCGGTGGCTG[CG]CGGCGCTGGAGCGGCGGCGGGGGCCCTGGGGCAGTCCGAGGGTGCGGTGAAGAGGTGACG	37	13	23270757	GTCATGGCGGCGACTAAGCAGAGGCGGCGGTGGCGGCGGCGGTGGCTGCG	R						chr13:23270580-23270919	Island				13:22168623-22168912				0.03	0.817	0.546	0.682	0.757	0.676	0.333	0.746	0.745	0.812	0.805	0.831	0.892	0.635	0.805	0.17	2.15849	0.266209	1.10074	1.63934	1.06103	-1.00216	1.55435	1.54674	2.11075	2.04551
cg27427743	ACAATAAAAAAATAACAAAAAACTAACTATAAACAACCAACCCAAATACA	30747495	ACGATAAAAAAATAACGAAAAACTAACTATAAACGACCGACCCGAATACG	CAGTCCGAGGGTGCGGTGAAGAGGTGACGGAGGGCTGGCTATGGACGGCCGGCCCGGGTG[CG]GGACGAGCGCCGGGTTCCGTCCAAGCACTGTTGAAGCAGGAAACCCCGACGACTCTCCGC	37	13	23270850	GCGGTGAAGAGGTGACGGAGGGCTGGCTATGGACGGCCGGCCCGGGTGCG	R		rs80020503				chr13:23270580-23270919	Island				13:22168623-22168912				0.0393	0.915	0.569	0.878	0.909	0.868	0.538	0.912	0.917	0.898	0.93	0.911	0.94	0.78	0.918	0.139	3.42824	0.400741	2.84734	3.32034	2.71716	0.219713	3.37346	3.46574	3.13815	3.7318
cg18355146	CTTTCAAAAATAACTATCTCTTTAAAAAAATTCATACCATCCTCTTAAAC			AAATGAATGCATGCTGCCCAAATACCCAGTTGAGCAGAAAATTAGTCTGGGATAAAAAAA[CG]TTTAAGAGGATGGCATGAACTTTTTCAAAGAGACAGCCATTTTTGAAAGCAACTACTGCG	37	13	46550832	CGTTTAAGAGGATGGCATGAACTTTTTCAAAGAGACAGCCATTTTTGAAA	F			ZC3H13	NM_015070	Body										0.0342	0.752	0.689	0.253	0.374	0.729	0.297	0.756	0.761	0.797	0.61	0.744	0.76	0.516	0.738	0.222	1.60039	1.14759	-1.56197	-0.743124	1.42763	-1.24306	1.63151	1.67089	1.9731	0.645335
cg25340973	AAATAACTTCCTCACAATTACTAAAAAACCTAAAAAACTACACRTAAAAC			ATGCAGGTGTTGAATGACTTCCTCACAGTTGCTGAAAAACCTGAGAAACTACACGTAAAG[CG]CTTAGCACATTACCTGGCACACATCAAATATTCAAAACAAGGCCAGTAACTATTATGCTA	37	13	48574637	AATGACTTCCTCACAGTTGCTGAAAAACCTGAGAAACTACACGTAAAGCG	R			SUCLA2	NM_003850	Body	chr13:48575080-48575575	N_Shore					13:48574539-48576056	Promoter_Associated		0.0131	0.403	0.542	0.527	0.167	0.295	0.332	0.486	0.567	0.656	0.479	0.694	0.642	0.378	0.587	0.21	-0.566951	0.242945	0.155963	-2.31847	-1.25691	-1.00866	-0.080812	0.388982	0.931287	-0.121258
cg25032595	CAAAACCCCAAAATTAAAAATACAAAAATCACAACACAAAATAAAAACCA	48760427	CGAAACCCCGAAATTAAAAATACGAAAATCGCGACGCAAAATAAAAACCG	GGAGGCGGGAGGCGGAGCCCCGGGGTTGGGAGTGCGGGGGTCGCGGCGCAGAGTGGGAGC[CG]GAGAGCGAGCGCGGCTGCAGCCGGCGGCATGGCTAGCACGGCTTCGGAGATCATCGCCTT	37	13	96204978	CGGCTCCCACTCTGCGCCGCGACCCCCGCACTCCCAACCCCGGGGCTCCG	R			CLDN10	NM_006984;NM_006984;NM_182848;NM_001160100	5'UTR	chr13:96204691-96205496	Island	high-CpG:95002899-95002984			13:95002693-95003732			TRUE	0.0435	0.017	0.114	0.024	0.043	0.055	0.954	0.793	0.96	0.03	0.911	0.841	0.518	0.201	0.676	0.474	-5.85358	-2.95827	-5.34577	-4.47611	-4.10281	4.37428	1.93769	4.58496	-5.01495	3.35557
cg03282408	AAATCTACACACTCACAATCAACCCTCAAAAACTACAAATTTAACCCTCA	60754366	AAATCTACACGCTCGCAATCAACCCTCAAAAACTACAAATTTAACCCTCG	AGTCCGTTCTTGGGGTCTGCACGCTCGCAGTCAGCCCTCAGGGGCTACAAATTTAGCCCT[CG]GGGTCTGCACACTGGCCGTCAGCCCTTGGGGTCCGCACGCTCGCAGCCAGCCCTCCGGTC	37	13	99090982	GGGTCTGCACGCTCGCAGTCAGCCCTCAGGGGCTACAAATTTAGCCCTCG	R			FARP1	NM_005766	Body						13:97888916-97889114				0.0272	0.912	0.73	0.627	0.865	0.924	0.459	0.924	0.901	0.911	0.898	0.914	0.951	0.753	0.917	0.164	3.37346	1.43494	0.74929	2.67974	3.60382	-0.237134	3.60382	3.18603	3.35557	3.13815
cg14067524	ATAATTACCACRACAAAAAATAATATAAACATTACCRTACTACTCACATC			GCAAGGTAGGTGTGGTTACCACGACAGGGGATGATGTGAGCATTGCCGTGCTGCTCACAT[CG]TCACCAAGTGGGGGTCTCAGGCAGAAGCAAGCTGGGTTGGGTTAGCAGTGCATTCAGTTG	37	13	109439124	TGGTTACCACGACAGGGGATGATGTGAGCATTGCCGTGCTGCTCACATCG	R			MYO16	NM_015011	Body					TRUE					0.0214	0.771	0.33	0.163	0.431	0.805	0.054	0.804	0.893	0.576	0.717	0.85	0.779	0.426	0.77	0.344	1.75138	-1.0217	-2.36036	-0.400741	2.04551	-4.13081	2.03634	3.06105	0.442005	1.34117
cg05656497	ATTAACACTCTATTCATTTTATAACTTAAATATAATTATTCACTATTAAC			CCCTCTCAATGAAGGGAACCCTTGATGGTGGGATAATGCTTTGTTTAAAAAAAAATTAAA[CG]TCAACAGTGAATAATTACATTCAAGTCACAAAATGAACAGAGTGTTAACAATGCTGATAA	37	13	110809038	CGTCAACAGTGAATAATTACATTCAAGTCACAAAATGAACAGAGTGTTAA	F		rs633133	COL4A1	NM_001845	Body					TRUE					0.0181	0.777	0.649	0.853	0.755	0.797	0.606	0.848	0.929	0.867	0.838	0.814	0.838	0.74	0.856	0.116	1.80087	0.886747	2.53673	1.62369	1.9731	0.621122	2.47999	3.70979	2.70461	2.37096
cg04393471	AACATTTACCATAAACRAAACTTACRAAACTTAAAAATTACTCTATCTAC			CTCCTGTGTAGGGCATTTACCATGAACGGAGCTTGCGGGACTTGGAAGTTGCTCTGTCTG[CG]TTGGGGAGTGCGGGGTGCGTGGATGTGAAGGCCTGGGGCGTGACCGCGCACCACTGTAGA	37	13	111010255	CGCAGACAGAGCAACTTCCAAGTCCCGCAAGCTCCGTTCATGGTAAATGC	R			COL4A2	NM_001846	Body						13:109808222-109808305				0.0162	0.903	0.91	0.908	0.928	0.867	0.751	0.937	0.927	0.907	0.96	0.963	0.952	0.878	0.941	0.063	3.21867	3.33787	3.30299	3.68806	2.70461	1.59267	3.89463	3.6666	3.2858	4.58496
cg24144105	ACAATAAAATTCTAACCAAAACCCAATAAAACCCRTAACAAACTATTTCC			GCACTTTTTTTACAGTGAAATTCTGGCCAGAGCCCAGTGGGACCCGTGACAGGCTGTTTC[CG]AGTCCTCCCAGGCTCTGCTGGAGGCTGCACACCTACGTTCGGTCTTGTGCCTTTGTCCCA	37	13	111682365	CGGAAACAGCCTGTCACGGGTCCCACTGGGCTCTGGCCAGAATTTCACTG	R											13:110480041-110480832				0.0066	0.547	0.447	0.321	0.223	0.501	0.131	0.546	0.823	0.572	0.815	0.6	0.543	0.362	0.65	0.288	0.27203	-0.307005	-1.08084	-1.80087	0.00577079	-2.72979	0.266209	2.21714	0.418404	2.13927
cg09519134	AAATTCCCAAAACAATCAAACCCCATATTCCTACACCATAAAAATCCCCA	50762308	AAATTCCCAAAACAATCAAACCCCATATTCCTACACCGTAAAAATCCCCG	TCCTCCACCTTGGGGTTCCCAGGGCAGTCAGGCCCCATGTTCCTGCACCGTGGGGGTCCC[CG]GGCAGTCGAGCCCTGCGTTCCTGCACCGTGGGGGTCCCTGGGCGGTCGGGCCCTGCGTTC	37	13	112212075	CGGGGACCCCCACGGTGCAGGAACATGGGGCCTGACTGCCCTGGGAACCC	R	rs56171642					chr13:112212062-112212297	Island				13:111010064-111010198				0.042	0.456	0.571	0.126	0.114	0.399	0.051	0.483	0.488	0.32	0.856	0.504	0.465	0.286	0.519	0.233	-0.254573	0.412513	-2.79421	-2.95827	-0.590976	-4.21784	-0.0981411	-0.0692627	-1.08746	2.57154
cg18059397	AAATAAAAATTAACTAAAACAAATATCAACTCCAACAAACATCCCTACCC			AGACCTAGGCCCAGTTCCACCTCACAGCTGAAATAAGACATCCAGTGCACTGCACGAGCC[CG]GGCAGGGATGCTTGCTGGAGTTGACATCTGTTCCAGTCAACCCCCACCTTCCTGAACGGC	37	13	112706782	CGGGCAGGGATGCTTGCTGGAGTTGACATCTGTTCCAGTCAACCCCCACC	F						chr13:112707804-112708696	N_Shore		RDMR						0.016	0.519	0.645	0.128	0.616	0.592	0.248	0.777	0.785	0.59	0.682	0.686	0.767	0.458	0.715	0.257	0.109698	0.86148	-2.76818	0.681824	0.537028	-1.60039	1.80087	1.86836	0.525091	1.10074
cg26151467	AAAATATCTTCTACTCCRACTATTTCACTACRAACRACTAAAACTACTAC			GCCGAGAAATAAAAGTATCTTCTGCTCCGGCTGTTTCACTGCGGACGGCTGGGGCTGCTG[CG]CGTTACCTTGCTGCAAGCGGGGCGCCTTCCACCTGGCTGGGGGTCTGCGCCACAGTTTGG	37	13	112724221	AAGTATCTTCTGCTCCGGCTGTTTCACTGCGGACGGCTGGGGCTGCTGCG	R			SOX1	NM_005986;NM_005986	1stExon	chr13:112720564-112723582	S_Shore				13:111772203-111772272				0.0288	0.238	0.235	0.574	0.128	0.155	0.093	0.727	0.834	0.495	0.091	0.594	0.65	0.237	0.565	0.328	-1.67883	-1.7028	0.430197	-2.76818	-2.44668	-3.2858	1.41305	2.32886	-0.0288549	-3.32034
cg19353326	ATAATAATAAAAACRCAATAACTACTCAACAAACAAACRCTAAATAAATC			CATCTGTCAGACTTGCCATAACTAGCATATGGCTGAAGCTTCCGGAAGCACCGTCACAGG[CG]ACTCATTCAGCGCCTGTTTGTTGAGCAGTTACTGCGTTCTCATCACCACCCACACTAGGC	37	13	112815083	TGGTGATGAGAACGCAGTAACTGCTCAACAAACAGGCGCTGAATGAGTCG	F						chr13:112817816-112818939	N_Shelf				13:111863075-111863170				0.0435	0.475	0.244	0.19	0.508	0.723	0.05	0.838	0.784	0.413	0.341	0.729	0.729	0.365	0.639	0.274	-0.14439	-1.63151	-2.09192	0.0461702	1.38411	-4.24793	2.37096	1.85982	-0.507219	-0.950507
cg05440785	ATACCCCRATTACCTATCTATATCCCCRTAAAAAATTATTACTACTCATC			GACGCTGCTTGGTGACCTCGCCACACGAAAGGACCATGATTCCTGCAGGGCGGAAGCAAC[CG]ATGAGCAGTAACAACTCTTCACGGGGACACAGACAGGTAACCGGGGCACAGGTGTCCTGA	37	13	112979932	TGCCCCGGTTACCTGTCTGTGTCCCCGTGAAGAGTTGTTACTGCTCATCG	F											13:112027800-112028085				0.0354	0.579	0.337	0.616	0.67	0.85	0.184	0.824	0.79	0.662	0.7	0.81	0.872	0.539	0.776	0.237	0.459743	-0.97626	0.681824	1.0217	2.5025	-2.14886	2.22707	1.91146	0.969808	1.22239
cg08327151	CCTAAAACTAAAAAAACCACRAAAATTAAACCTCCTAATCCCTTCATATC			AGAACCAGAATCCTAGGGCTGGGAGGACCACGAAGGTTGGGCCTCCTAATCCCTTCATGT[CG]CTGCTGACAACATTTGACGGACGCGTGGTGTGAGGCAGCCGCAGCCACAGAGCCAGTGAG	37	13	113435838	CTAGGGCTGGGAGGACCACGAAGGTTGGGCCTCCTAATCCCTTCATGTCG	R			ATP11A	NM_015205;NM_032189	Body					TRUE	13:112483679-112483979				0.0377	0.179	0.43	0.484	0.603	0.422	0.306	0.504	0.754	0.712	0.709	0.281	0.823	0.404	0.631	0.227	-2.19742	-0.406625	-0.092364	0.603019	-0.453826	-1.1814	0.0230836	1.61591	1.30581	1.28477
cg17444849	TATAAATATCAAAACATTAAAAATTCCTACCRATAAACAAAAACCCTTTC			CACTTGATTACTGTAGATGTCAGAGCATTAAGAATTCCTGCCGATGGACAGGAGCCCTTT[CG]CTCGCGAGCCCGTGCGTGCAGCAGCCAGAGCCTGTGAACTTCGTGGAATGCTGTCGACGT	37	13	113498069	GTAGATGTCAGAGCATTAAGAATTCCTGCCGATGGACAGGAGCCCTTTCG	R			ATP11A	NM_015205;NM_032189	Body	chr13:113497296-113497661	S_Shore				13:112546051-112546190				0.0452	0.908	0.847	0.275	0.914	0.882	0.59	0.939	0.902	0.894	0.881	0.937	0.961	0.736	0.919	0.183	3.30299	2.46883	-1.39855	3.40979	2.90199	0.525091	3.94424	3.20227	3.07621	2.88818
cg05629931	ACACRACCCTTATCTAAACCACTTAATACCACAAAAAATCATTAATCTCC			CGCACAGGGTGGCACGACCCTTGTCTGAGCCACTTGATGCCACAAGAGGTCATTGATCTC[CG]AGGAGCAGCAACTGTCAGAAAGGAAGGGGTGAATCTGATTGCAGTCATCTCTTGCTTAGC	37	13	113512709	CGGAGATCAATGACCTCTTGTGGCATCAAGTGGCTCAGACAAGGGTCGTG	R			ATP11A	NM_015205;NM_032189	Body						13:112560616-112560711				0.0307	0.772	0.799	0.876	0.849	0.746	0.286	0.877	0.878	0.887	0.883	0.89	0.909	0.721	0.887	0.166	1.75957	1.991	2.82059	2.49122	1.55435	-1.31991	2.83392	2.84734	2.97261	2.9159
cg03075232	AACTCTAAACCCATCACCAAACCACAAAACTAATAATAAAAAATACAACC			GCAGATAGGCAGGCTCTGAGCCCATCACCAAGCCACAGAACTGGTGGTGGGAGATGCAGC[CG]GGAAATGGGGGCGTCCTGCCGTGCTCTGGGGAGTTGCTGCATCTTCTTTTACGGGATAAT	37	13	113525845	CGGCTGCATCTCCCACCACCAGTTCTGTGGCTTGGTGATGGGCTCAGAGC	R			ATP11A	NM_015205;NM_032189	Body						13:112573729-112573868				0.0389	0.775	0.687	0.325	0.731	0.698	0.389	0.763	0.7	0.794	0.855	0.72	0.83	0.601	0.777	0.176	1.78427	1.13415	-1.05445	1.44227	1.20868	-0.651402	1.6868	1.22239	1.94649	2.55987
cg26512469	TAAAAACAAATCACAAAAACCCTACCATTCCTTCCTCCAAATTCTACACA	41740366	TAAAAACAAATCGCGAAAACCCTACCATTCCTTCCTCCGAATTCTACACG	GCTTCTGAGCACTGGGGACAAGTCGCGGAGGCCCTGCCATTCCTTCCTCCGGGTTCTGCA[CG]CACCGCGGTGACCACCTCCCCCCGAGGTCCTCTCCCCGCACCTTCCCAAAACGTGTTCCC	37	13	113688268	TGGGGACAAGTCGCGGAGGCCCTGCCATTCCTTCCTCCGGGTTCTGCACG	R			MCF2L	NM_001112732;NM_024979	Body	chr13:113687421-113687828	S_Shore				13:112736114-112736277				0.0499	0.088		0.078	0.506	0.508	0.558	0.911	0.904	0.895	0.462	0.419	0.144	0.348	0.623	0.275	-3.37346	-9.96434	-3.56322	0.0346263	0.0461702	0.336219	3.35557	3.23522	3.0915	-0.219713
cg01701303	AATCATTTATTACRAAACCCTTCTTCTACATTAATATTTCATTAAATTCC			TGAGGCTGCAGGATCATTTGTTGCGGAGCCCTTCTTCTGCATTGATATTTCATTAGATTC[CG]GCAACGGATGCTTCACATCTCTGAGCTCAGAGGTCCTCTCTCCTGAAATATCGTCAGGAT	37	13	114060627	ATCATTTGTTGCGGAGCCCTTCTTCTGCATTGATATTTCATTAGATTCCG	R											13:113107921-113108934				0.0287	0.77	0.755	0.221	0.906	0.81	0.7	0.929	0.914	0.922	0.825	0.82	0.926	0.694	0.889	0.196	1.74322	1.62369	-1.81758	3.26878	2.09192	1.22239	3.70979	3.40979	3.56322	2.23704
cg06330289	AATAATTCCTTTTTCTCTACAACCRAAAAAACAACAAAACCTACAATAAC			CCGGGTCACAGGCCAGCTTGCCCATCTTCTTCTTCAGGGTTTGGGCGTCCACAGACATGA[CG]TCACTGCAGGTCTTGCTGCTCTTCCGGCTGCAGAGAAAAAGGAATCATCACCTACTTCAT	37	13	114062507	CGTCACTGCAGGTCTTGCTGCTCTTCCGGCTGCAGAGAAAAAGGAATCAT	F															0.0497	0.472	0.358	0.682	0.644	0.447	0.105	0.421	0.811	0.792	0.811	0.582	0.621	0.451	0.673	0.222	-0.161751	-0.842614	1.10074	0.855183	-0.307005	-3.0915	-0.459743	2.10132	1.92892	2.10132
cg13461813	CCAAAACCAAACACACACACRCTCTATTTATACAACTTCTATATTTTATC			CAGCAGACGACCCAGGACCAGACACACACACGCTCTGTTTGTGCAGCTTCTGTGTTTTGT[CG]TGGTGGCTCTGCTGGGTCTCGGGGTGGCCTTGGGATGGGGGTGACCCTGGTGCACTGTGG	37	13	114193576	CAGGACCAGACACACACACGCTCTGTTTGTGCAGCTTCTGTGTTTTGTCG	R			TMCO3	NM_017905	Body	chr13:114195709-114196719	N_Shelf				13:113241524-113241790				0.0181	0.804	0.94	0.587	0.755	0.649	0.767	0.905	0.814	0.946	0.924	0.901	0.913	0.75	0.901	0.15	2.03634	3.96963	0.507219	1.62369	0.886747	1.7189	3.25192	2.12973	4.13081	3.60382
cg05892030	AAAATCAATATAAAAAAAAACCTCCCCTCTCACTATTTATTCTCTACTAC			TTCTGAGACATAAAGTCAATATAGAAGAGAACCTCCCCTCTCACTGTTTATTCTCTGCTA[CG]ATTGTAAATGTCTCCCAGCTTTCTGCCATTTCCAAAGCATTTACTTTTGTTCAGAAAAAA	37	14	51431710	CGTAGCAGAGAATAAACAGTGAGAGGGGAGGTTCTCTTCTATATTGACTT	R										TRUE				TRUE	0.0173	0.336	0.441	0.186	0.335	0.429	0.298	0.411	0.394	0.467	0.72	0.573	0.543	0.338	0.518	0.181	-0.982722	-0.34207	-2.12973	-0.989193	-0.412513	-1.23616	-0.519129	-0.621122	-0.190713	1.36257
cg08136587	TTCTCTAAACCTATTTCTTCCTATAATATAAACRAATAACTTCCACCCTC			TGCGAACTAGACCCATTTCATAGTCAAATGTGGCTGGCTAGTGCCCACTGTATTAGACAG[CG]AGGGTGGAAGCCACCCGCTCATATCATAGGAAGAAACAGGCCTAGAGAAGTGAGGTAAGG	37	14	53163071	TCTCTAGGCCTGTTTCTTCCTATGATATGAGCGGGTGGCTTCCACCCTCG	F			ERO1L	NM_014584	TSS1500	chr14:53161838-53162780	S_Shore					14:53161279-53163253	Promoter_Associated		0.0335	0.557	0.814	0.822	0.697	0.519	0.724	0.829	0.871	0.889	0.92	0.665	0.802	0.689	0.829	0.141	0.330371	2.12973	2.20726	1.20184	0.109698	1.39132	2.27738	2.7553	3.00162	3.52356
cg05872255	AAAAATAATTAATATTATAAACTTCCCAAATAAAAAACACTTAACCCCCC			CAACACCATTAGAGGGTAATTGATATTGTGGACTTCCCAAGTAAAAAGCACTTAACCCCC[CG]TGGTACATCCAAGATTAGTCTTAAGATCATATGACTAAACAAACTAGGTAAACTACTCTG	37	14	73592157	CGGGGGGTTAAGTGCTTTTTACTTGGGAAGTCCACAATATCAATTACCCT	R		rs12586509								TRUE					0.0051	0.256	0.277	0.163	0.266	0.491	0.159	0.679	0.633	0.494	0.341	0.473	0.43	0.269	0.508	0.24	-1.53916	-1.38411	-2.36036	-1.46435	-0.0519426	-2.40308	1.08084	0.786425	-0.0346263	-0.950507
cg01903327	CCAAAATTACAATTAAATCAATCAATCTAAACCAAATAACCAAACTACAC			AACTCATGGCTCCAGAATTACAGTTGAGTCAGTCAATCTAAGCCAAATGGCCAAACTACA[CG]AATTTATTTTGGGAACAGGGAATTGTCAAGGGGGATGTGGATGAAGATGGTTAAAATTAG	37	14	75531782	CGTGTAGTTTGGCCATTTGGCTTAGATTGACTGACTCAACTGTAATTCTG	R			ACYP1	NM_001107;NM_203488	TSS1500										0.036	0.467	0.657	0.266	0.244	0.369	0.133	0.618	0.792	0.468	0.694	0.468	0.411	0.356	0.575	0.219	-0.190713	0.937685	-1.46435	-1.63151	-0.774019	-2.70461	0.694034	1.92892	-0.184918	1.1814
cg00961415	ATAATAAAAATACACAACTTTCRATAATTCCAACATAACCTCRAATACAC			AATTCACATGGAGGACTGTATGGAGCGTTTACACCCGGATAGTTCCTCCGGATATTCCAG[CG]TGCACCCGAGGCCATGCTGGAACCACCGAAAGCTGTGTACTCTCACTATACTGCTTTGCT	37	14	76734850	TAGTGAGAGTACACAGCTTTCGGTGGTTCCAGCATGGCCTCGGGTGCACG	F											14:75804578-75804632				0.0098	0.361	0.417	0.09	0.194	0.545	0.692	0.757	0.898	0.572	0.881	0.724	0.477	0.383	0.718	0.335	-0.823817	-0.483449	-3.33787	-2.05472	0.26039	1.16784	1.63934	3.13815	0.418404	2.88818
cg16997395	AAAATTTAACTCCACAAAATCAAACCTACAAATACAAACAAACCCTAAAC			GAACAAGAGTGTTCTGTGAGCTGGACAGAACAGGAATGTCAACGTTTCCTCCAGGGGGTT[CG]CCTAGGGCCTGTTTGCACCTGCAGGTCTGACCCTGTGGAGCTAAACCCCCTACAAGCTTC	37	14	77219008	CGCCTAGGGCCTGTTTGCACCTGCAGGTCTGACCCTGTGGAGCTAAACCC	F	rs1465332								RDMR						0.0064	0.533	0.603	0.424	0.424	0.662	0.34	0.676	0.727	0.554	0.726	0.751	0.745	0.498	0.697	0.199	0.190713	0.603019	-0.442005	-0.442005	0.969808	-0.956931	1.06103	1.41305	0.312842	1.40579
cg01893695	ACCCTATACTATACCAAACAACAATTACTCTAACTCAACTTATATTTTTC			CTGCTGTCTGGCAGCTGGGGTCTCTCCAAACATATTCTCTTTTTTCTCAGAACAGCATGA[CG]AAAAACATAAGCTGAGCCAGAGTAACTGCTGTCTGGCACAGCACAGGGTAGTTGCGTGCG	37	14	77370443	CCCTGTGCTGTGCCAGACAGCAGTTACTCTGGCTCAGCTTATGTTTTTCG	F										TRUE				TRUE	0.0441	0.68	0.682	0.473	0.493	0.6	0.243	0.687	0.647	0.68	0.73	0.618	0.778	0.529	0.69	0.162	1.08746	1.10074	-0.155963	-0.0403981	0.584963	-1.63934	1.13415	0.874098	1.08746	1.43494
cg23234607	CCCAAACAAATCTACTTACTTCACTTTCCTTAACTAAACCCACRCAATCC			CGGGCTGGAAAACAGAGGGGACAGCCAGGACTGGTGTTGGGTGTCAGGGAACAGACGGAG[CG]GACTGCGTGGGTCCAGCCAAGGAAAGTGAAGCAAGCAGACTTGTTTGGGTCAAGGTTGCC	37	14	81421763	CCAAACAAGTCTGCTTGCTTCACTTTCCTTGGCTGGACCCACGCAGTCCG	F	rs74064764		TSHR	NM_001018036;NM_001142626;NM_000369	TSS200	chr14:81421294-81421561	S_Shore		RDMR	TRUE	14:80491048-80491587	14:81420855-81422398	Unclassified		0.0443	0.41	0.344	0.166	0.549	0.493	0.716	0.429	0.735	0.767	0.737	0.469	0.859	0.446	0.666	0.22	-0.525091	-0.931287	-2.32886	0.283679	-0.0403981	1.33407	-0.412513	1.47175	1.7189	1.4866
cg12866656	AAAAAACATAAACCTTTATATCAACAAACTTAAATTTAAATCCTCATATC			CCTCCTTTTACAGATGAGAAGATCAAGGCTCAGAGAGATAAAGAAACATTCCCAAGGTCA[CG]ATATGAGGATTCAAACCCAAGTTTGTTGACACAAAGGTCCATGCTCTCCATGCCAGAACC	37	14	88791864	GAGAGCATGGACCTTTGTGTCAACAAACTTGGGTTTGAATCCTCATATCG	F		rs10139044	KCNK10	NM_021161	Body	chr14:88792904-88793324	N_Shore		RDMR	TRUE					0.0303	0.41	0.924	0.157	0.127	0.703	0.126	0.768	0.798	0.821	0.791	0.674	0.82	0.408	0.779	0.371	-0.525091	3.60382	-2.42477	-2.78115	1.24306	-2.79421	1.72698	1.98203	2.19742	1.92017
cg12944343	ATAAAAAATTCCAAAAAAATACAAACRTCAACAAATACCCACAAAACCCC			CTAAATGAAGGGTAAGGAATTCCAGGAGAGTACAGGCGTCAACAGGTGCCCACAGGACCC[CG]CAGCAGCCCTCCAAGGTGGGTATTGAGGAGGAGTTTCTTCACCTGAGCCTGAGGATGAGA	37	14	93698416	CGGGGTCCTGTGGGCACCTGTTGACGCCTGTACTCTCCTGGAATTCCTTA	R										TRUE	14:92767777-92768346				0.0441	0.11	0.586	0.193	0.116	0.553	0.288	0.184	0.726	0.836	0.764	0.579	0.399	0.308	0.581	0.274	-3.0163	0.50127	-2.06397	-2.92992	0.307005	-1.30581	-2.14886	1.40579	2.34981	1.69479
cg19937378	AAAACATCCAAAATCATTTAATCTTTATACAATATACACAACTTAAATCA	69715395	AAAACGTCCAAAATCGTTTAATCTTTATACGATATACGCAACTTAAATCG	TTACATTAGACGAACATCGTAGGAAGTCGTGCATAGATCGGTGTGACATAGAGAAGCCTC[CG]ACCCAAGCTGCGTATATCGCACAAAGACCAAACGACCCTGGACGTTCTAGACAGAACTCT	37	14	94088174	AGAACGTCCAGGGTCGTTTGGTCTTTGTGCGATATACGCAGCTTGGGTCG	F			KIAA1409	NM_020818	Body						14:93157927-93158120				0.0206	0.928	0.909	0.909	0.881	0.918	0.787	0.945	0.942	0.945	0.906	0.951	0.983	0.889	0.945	0.057	3.68806	3.32034	3.32034	2.88818	3.4848	1.88551	4.10281	4.0216	4.10281	3.26878
cg21176597	TATTTCRTAAATAATATATTACCACCTTCCTAACTCTCAATATCCCRTCC			ACCGCAGAGCTTATTTCGTGGGTGGTGTGTTGCCACCTTCCTGACTCTCAGTATCCCGTC[CG]TCCTCAGGCCTGCTGCTGGGACGCGCTGGAAGCGAGCACCCAAGTCAGGTACTCGAATGG	37	14	101526870	CGGACGGGATACTGAGAGTCAGGAAGGTGGCAACACACCACCCACGAAAT	R			MIR496	NR_030176	TSS200						14:100596238-100596658				0.0161	0.146	0.389	0.251	0.529	0.29	0.092	0.314	0.744	0.442	0.878	0.476	0.56	0.283	0.569	0.286	-2.54827	-0.651402	-1.57728	0.167541	-1.29177	-3.30299	-1.12744	1.53916	-0.336219	2.84734
cg16774084	TCRATAAAAAACAAATTCACCATCTCCAAAAATAATTCAAAAAACACRAC			GTGTCTAGTACAGTAATACACGGCCGTGTCCTCGGTTTTCAGGCTGTTCATTTGCAGATA[CG]CCGTGTTCTTTGAATCATCTCTGGAGATGGTGAACCTGCCTTTCACCGACGCAGCATATG	37	14	107210989	CGCCGTGTTCTTTGAATCATCTCTGGAGATGGTGAACCTGCCTTTCACCG	F											14:106281855-106282086				0.0123	0.768	0.712	0.188	0.277	0.418	0.137	0.838	0.848	0.779	0.543	0.806	0.664	0.417	0.746	0.33	1.72698	1.30581	-2.11075	-1.38411	-0.477516	-2.65518	2.37096	2.47999	1.81758	0.248758
cg23948391	ATAACCTAACRTTCAAATTAAAACTCTAATTAAATAAAAAAACAACAAAC			CGTTGCGGCTGTTTTCCCCCCGTCAGCGAGGCTTTTTGTTGCCGCGGCTTTTTGCCCAGG[CG]TTTGCTGCCTCCTTATTTAATCAGAGCCTTAATTTGAACGTCAGGTCATCAAATCTGGAA	37	15	20150114	TGACCTGACGTTCAAATTAAGGCTCTGATTAAATAAGGAGGCAGCAAACG	F	rs6422194	rs6422193				chr15:20148693-20150115	Island								0.045	0.334	0.15	0.839	0.064	0.6	0.025	0.808	0.876	0.761	0.476	0.525	0.437	0.335	0.647	0.312	-0.995674	-2.5025	2.38161	-3.87036	0.584963	-5.2854	2.07325	2.82059	1.67089	-0.138605
cg09834343	ATAATAACCTTAAATAACCTTAAATAAATCCAACCAAAAAATATACTTTC			AGCTGACACTGATGATGGCCTTGGATGGCCTTGGATGAATCCAACCAGAAAATGTGCTTT[CG]TTTTCAGAACATTAACAGCTTCAGGTAAAAGATAGGCTGCTCAGTGCCAGCTGTTCATTT	37	15	32942910	CGAAAGCACATTTTCTGGTTGGATTCATCCAAGGCCATCCAAGGCCATCA	R			SCG5	NM_003020;NM_001144757	Body					TRUE					0.0295	0.812	0.643	0.079	0.186	0.717	0.726	0.829	0.852	0.893	0.868	0.774	0.686	0.527	0.817	0.29	2.11075	0.848895	-3.54328	-2.12973	1.34117	1.40579	2.27738	2.52526	3.06105	2.71716
cg07353253	TAAACTCATCAAAAATATTTTTAATCTCTCCTAACCACCCTCATTAATTC			TACAAAGGACATGAACTCATCAAAGATGTTTTTAATCTCTCCTGACCACCCTCATTAATT[CG]CCAAACACCAAGAGCCTGGTGGGTGCCAGACCTGTGCTAGGCCCAGAAACGCAAAGGTGA	37	15	42449643	GAACTCATCAAAGATGTTTTTAATCTCTCCTGACCACCCTCATTAATTCG	R		rs75116767	PLA2G4F	NM_213600;NR_033151	TSS1500										0.0166	0.801	0.717	0.877	0.665	0.601	0.603	0.872	0.899	0.834	0.912	0.725	0.896	0.711	0.856	0.146	2.00903	1.34117	2.83392	0.989193	0.590976	0.603019	2.76818	3.15397	2.32886	3.37346
cg12180319	CCAACTCATATAAAAATAAATAAACAAACCCATACCCAAAAAAAAACTCA	20748477	CCGACTCATATAAAAATAAATAAACAAACCCATACCCAAAAAAAAACTCG	GGGCCACTGGCTCCGACTCATGTGAAGATGGATAAACAAACCCATGCCCAAGAGAGAACT[CG]TTCAGCTGTTTTTCTTTGCCTTTCAGTTATCAAAGCCAAGTTACGGAGGGAGGCTCGAAT	37	15	48705662	CGAGTTCTCTCTTGGGCATGGGTTTGTTTATCCATCTTCACATGAGTCGG	R			FBN1	NM_000138	Body					TRUE					0.0423	0.45	0.595	0.267	0.309	0.514	0.212	0.466	0.708	0.61	0.5	0.454	0.612	0.391	0.558	0.167	-0.289507	0.554968	-1.45697	-1.16108	0.080812	-1.89413	-0.19651	1.27778	0.645335	0
cg07037635	AACTATAAATAAATAAACCTAAAATTTAACTCTAATTCTACTTTTAACAC			ATACATAATTTTGAAGCTAGAAGAGGTTGGAGAAGTGAAGTAAATAGACCAAGGTCACAA[CG]TGTTAAAAGCAGAACTAGAGCTAAATCCCAGGTCTATTTACTCACAGCCTAGTGCTCTTC	37	15	55615438	CGTGTTAAAAGCAGAACTAGAGCTAAATCCCAGGTCTATTTACTCACAGC	F			PIGB	NM_004855	Body	chr15:55611085-55611608	S_Shelf								0.0161	0.589	0.649	0.369	0.214	0.369	0.217	0.807	0.694	0.551	0.671	0.509	0.603	0.401	0.639	0.238	0.519129	0.886747	-0.774019	-1.87692	-0.774019	-1.85132	2.06397	1.1814	0.295337	1.02823
cg09197761	CTATATATATAAATAACCTAAACTTACAATTCCTATATCCCAAATAAAAC			GTGGTTTTGCTTGCGTTCCCTGTCGAGGTCAAATACGAAGAGACGAATCTGTACATTTAG[CG]TTTTATTTGGGACACAGGAATTGCAAGTTCAGGTTATTTACACATACAGGGTGGTCTTCA	37	15	57026315	TGTATGTGTAAATAACCTGAACTTGCAATTCCTGTGTCCCAAATAAAACG	F	rs7173137		ZNF280D	NM_001002844;NM_017661;NM_001002843	TSS1500	chr15:57025347-57026150	S_Shore								0.0473	0.893	0.63	0.924	0.598	0.867	0.866	0.884	0.938	0.92	0.933	0.876	0.916	0.796	0.911	0.115	3.06105	0.767827	3.60382	0.57295	2.70461	2.69213	2.92992	3.91925	3.52356	3.79964
cg23068558	AAAAAAATACCAAAAAATTAAAACACATACATAAAACATATTAAATCTCA	51641336	AAAAAAATACCAAAAAATTAAAACGCATACATAAAACGTATTAAATCTCG	CCACATAAGCACTCAACACATGCTTGTTGAAGGAATGGATGAACACCAACTGCACACCCC[CG]AGACTCAATACGTCTCATGTATGCGTCCCAACTTTCTGGCACCTTTCTTCATGGCTTAAT	37	15	63220652	AGAAAGGTGCCAGAAAGTTGGGACGCATACATGAGACGTATTGAGTCTCG	F										TRUE		15:63220142-63220879	Unclassified_Cell_type_specific	TRUE	0.0081	0.439	0.755	0.485	0.273	0.552	0.499	0.771	0.815	0.644	0.896	0.699	0.655	0.501	0.747	0.246	-0.35378	1.62369	-0.0865877	-1.41305	0.30117	-0.00577079	1.75138	2.13927	0.855183	3.10692
cg25879395	CAAAAAACRAAACTCAATTCCTCCCTCCACCACTACTAACTATATAAACC			AGAAACAGAGCCAGGAGACGGAGCTCAGTTCCTCCCTCCACCACTACTGGCTGTGTGAGC[CG]GACCTCAGTTTCTTCATCTGTAAAGAAGGACAACGCTTCCTACCGCTCTGAGTTGAGAGA	37	15	65272560	CGGCTCACACAGCCAGTAGTGGTGGAGGGAGGAACTGAGCTCCGTCTCCT	R			SPG21	NM_001127889;NM_001127890;NM_016630	Body					TRUE					0.0381	0.047	0.903	0.48	0.487	0.834	0.619	0.854	0.909	0.873	0.889	0.729	0.889	0.562	0.857	0.296	-4.34174	3.21867	-0.115477	-0.0750371	2.32886	0.700148	2.54827	3.32034	2.78115	3.00162
cg04346683	AAAAAAAACCAAACCACATCTTAAAATAAAATCATCTTAAAATTTCCCAC			TGGGGTTTTGAAAAGAGGACCAGGCCACATCTTGAAATGAAATCATCTTAGGGTTTCCCA[CG]ATTAACTCACTTTTTGTTTTGATTAAATTACTTCCCCTTTTTGAGGTGATGGGGGCTCAG	37	15	76159937	CGTGGGAAACCCTAAGATGATTTCATTTCAAGATGTGGCCTGGTCCTCTT	R			UBE2Q2	NM_001145335;NM_173469	Body					TRUE					0.0383	0.717	0.821	0.628	0.71	0.683	0.379	0.771	0.87	0.849	0.803	0.749	0.75	0.656	0.799	0.142	1.34117	2.19742	0.755462	1.29177	1.1074	-0.712395	1.75138	2.7425	2.49122	2.0272
cg08290738	TATCTACTACAAAATAAAATAAACTATTATCTTAATAATTCTTTAAACAC			TCTGTGAATGAAGGGAAATGGTCTCAGGTTTTGTCACTTTGGGGTTAACAATTTAAAAAA[CG]TGTTTAAAGAATTATTAAGATAATAGTTCATTCCATTTTGTAGTAGACATTGGCTAAGGG	37	15	76222477	CGTGTTTAAAGAATTATTAAGATAATAGTTCATTCCATTTTGTAGTAGAC	F	rs59994763		FBXO22	NM_012170;NM_147188	3'UTR										0.0154	0.582	0.739	0.34	0.548	0.565	0.365	0.69	0.798	0.718	0.762	0.619	0.688	0.523	0.713	0.189	0.477516	1.50152	-0.956931	0.277853	0.377235	-0.79886	1.15433	1.98203	1.34829	1.67883
cg13990585	AAAAAACCAAAACAAAACATAAATCCAACCCRCTAAACTTAAAAACTCAC			TCACTTCCAGGAAGGAGCCAGGGCAGGACATGAATCCAGCCCGCTGGACTTGAGAGCTCA[CG]CCCCCGGCAGCCACACATCATCACACAACCTCATTAGCACACCCGATTCCCTCCCCCACG	37	15	93598797	AGGAGCCAGGGCAGGACATGAATCCAGCCCGCTGGACTTGAGAGCTCACG	R			RGMA	NM_001166289;NM_001166288;NM_020211;NM_001166286;NM_001166283;NM_001166287	Body	chr15:93595240-93595691	S_Shelf								0.0174	0.465	0.221	0.382	0.369	0.454	0.168	0.356	0.624	0.48	0.651	0.478	0.687	0.343	0.546	0.203	-0.202308	-1.81758	-0.694034	-0.774019	-0.266209	-2.30812	-0.855183	0.730813	-0.115477	0.899431
cg21467828	TAACRATAATAATACCAATACCCRCAAAAAAACCCCAAAAAACAAATAAC			AAGGGGGTCCCATCCCAGCAGCGGGGCCCGAGGCGACTCCGCCCCTGCCACCGCCCTCCC[CG]CCACCTGCTTTCTGGGGCTTCCCTGCGGGCACTGGTACCACCACCGCTACCACCCCGGGC	37	15	93609767	AGCGGTGGTGGTACCAGTGCCCGCAGGGAAGCCCCAGAAAGCAGGTGGCG	F		rs4778091	RGMA	NM_001166289;NM_001166288;NM_020211;NM_001166286;NM_001166283;NM_001166287	Body	chr15:93609145-93609741	S_Shore				15:91410159-91410880				0.0009	0.432	0.436	0.36	0.243	0.713	0.472	0.74	0.734	0.781	0.751	0.746	0.661	0.443	0.736	0.293	-0.39486	-0.371367	-0.830075	-1.63934	1.31285	-0.161751	1.50901	1.46435	1.83439	1.59267
cg02105458	CTCTAAACTATAACTAAAACCCTCCRAAATAAAAACACTACTAAACCCCC			TGGACAAGGGGCGCCCGGCAGCTCCCCCGCAGAGCGCACGGCGGACCCGGGGTTGGGGGT[CG]GGGGCCCAGCAGTGCCTTCACCCCGGAGGGCTCCAGTCACAGCCCAGAGGGGTCGACCCT	37	15	93653048	CGGGGGCCCAGCAGTGCCTTCACCCCGGAGGGCTCCAGTCACAGCCCAGA	F						chr15:93652755-93653049	Island				15:91453738-91454380				0.0079	0.383	0.712	0.746	0.406	0.56	0.17	0.767	0.844	0.781	0.805	0.685	0.767	0.496	0.775	0.279	-0.687926	1.30581	1.55435	-0.548983	0.347923	-2.28758	1.7189	2.4357	1.83439	2.04551
cg26776784	AACCCCTAAATCACTAAAATTCTTTACTCTATTCTAATCCTCCTAAAACC			TCTGCACAGCTGGCCCCTGGGTCACTGGGGTTCTTTGCTCTGTTCTAGTCCTCCTGGGGC[CG]GGGCCACAGCCTCTCCCTTGCCCGGTGGCCTCCAGCAAACCTGTGCGGTTCAGTGTGTCT	37	16	701656	CGGCCCCAGGAGGACTAGAACAGAGCAAAGAACCCCAGTGACCCAGGGGC	R		rs11642546	WDR90	NM_145294	Body	chr16:701828-702037	N_Shore					16:701610-701725	Unclassified		0.0129	0.566	0.786	0.211	0.716	0.545	0.173	0.828	0.803	0.772	0.789	0.7	0.826	0.5	0.786	0.287	0.383107	1.87692	-1.90278	1.33407	0.26039	-2.25712	2.26722	2.0272	1.75957	1.90278
cg08082791	CACACATACTATACATCTCCAACATCCCCAATAAACAACTAAAATAAACA	47719456	CGCACGTACTATACATCTCCAACATCCCCGATAAACAACTAAAATAAACG	CCGTCTGCAACGCGCACGTGCTGTGCATCTCCAGCATCCCCGGTGAGCAGCTGGAGTGGG[CG]TTTCCACTCGGGCGCCACTCCCTTTTACTAGCAAGCTAAGTAAAAGCCCTGCCACACAGC	37	16	1815198	CGCCCACTCCAGCTGCTCACCGGGGATGCTGGAGATGCACAGCACGTGCG	R			MAPK8IP3	NM_001040439;NM_015133	Body	chr16:1814084-1814482	S_Shore				16:1755104-1755214			TRUE	0.0284	0.898	0.833	0.789	0.891	0.905	0.686	0.884	0.92	0.907	0.898	0.954	0.926	0.834	0.915	0.081	3.13815	2.31847	1.90278	3.0311	3.25192	1.12744	2.92992	3.52356	3.2858	3.13815
cg06211550	TAACAAAAACATCAATAACAAACTAAATCTATTATAAAAAACCCCAAACA	52660431	TAACGAAAACGTCGATAACGAACTAAATCTATTATAAAAAACCCCAAACG	AGTGGCCTAAGGGTGGTGGAAACAAAGGGAGGTAATGAATCACCCCGGGAAACCAGGGCG[CG]CTTGGGGTCCCCCACAACAGACTCAGTTCGCCACCGACGTCCCCGCTAGTGCAGGATTTC	37	16	3230726	TAGCGGGGACGTCGGTGGCGAACTGAGTCTGTTGTGGGGGACCCCAAGCG	F						chr16:3232835-3234048	N_Shelf		RDMR		16:3170611-3170854				0.0119	0.199	0.227	0.15	0.428	0.539	0.121	0.394	0.672	0.734	0.305	0.554	0.596	0.277	0.543	0.265	-2.00903	-1.76778	-2.5025	-0.418404	0.225519	-2.86086	-0.621122	1.03477	1.46435	-1.1882
cg02856402	AATAACTTACAAAACCCACTTTATTAAATACTAAAACATTTACACAACRC			ACCCAGAATCCCTCTAACCCCTTGGGTGCGGTTTGCTCAGCCCCAGCTTATCTCCTCCTC[CG]CGCTGTGTAAATGCTCCAGCACTCAATAAAGTGGGCTTTGCAAGCTACCTCCTTCCCTGC	37	16	4560300	CGCGCTGTGTAAATGCTCCAGCACTCAATAAAGTGGGCTTTGCAAGCTAC	F		rs1051308	HMOX2	NM_001127205;NM_001127204;NM_002134;NM_001127206	3'UTR										0.0497	0.221	0.089	0.053	0.01	0.741	0.818	0.834	0.105	0.849	0.848	0.79	0.723	0.322	0.692	0.37	-1.81758	-3.35557	-4.1593	-6.62936	1.51652	2.16816	2.32886	-3.0915	2.49122	2.47999
cg08015702	AAATAAATATATCACTTCTAAAACCATTAACCATCAAAATTAAAAAAACA	20719344	AAATAAATATATCACTTCTAAAACCGTTAACCATCGAAATTAAAAAAACG	GATTCCGACAGCAGGTAAATATGTCACTTCTAAAACCGTTGACCATCGAGGTTGGAAAGG[CG]GCAGAAGGTGGCCGGCTTCTAAAACCGTTGACCATCGAGGTTGGAAAGGCGGCAGAAGGC	37	16	12096947	AGGTAAATATGTCACTTCTAAAACCGTTGACCATCGAGGTTGGAAAGGCG	R			RUNDC2A	NM_032167	Body						16:12004386-12004552				0.0284	0.362	0.516	0.153	0.086	0.51	0.456	0.75	0.975	0.225	0.979	0.584	0.576	0.347	0.682	0.334	-0.817567	0.092364	-2.46883	-3.40979	0.0577155	-0.254573	1.58496	5.2854	-1.78427	5.54285
cg02146383	AAACTAACACCAATAAATTTAAACTATATAAATCTAATAACCTAAAAAAC			CAAGCTAACTATAACCTTTTGGAAGAACATCTGGATACAGTTTTCATTTTTAAAATGTAT[CG]TTTTTTAGGTCATTAGATTTATATAGTTCAAATTTATTGGTGTCAGTTCTCTTCCTAGGT	37	16	22039309	AACTGACACCAATAAATTTGAACTATATAAATCTAATGACCTAAAAAACG	F			C16orf52	NM_001164579	Body					TRUE					0.0215	0.834	0.815	0.478	0.792	0.831	0.383	0.866	0.891	0.896	0.865	0.861	0.84	0.689	0.87	0.181	2.32886	2.13927	-0.127039	1.92892	2.29783	-0.687926	2.69213	3.0311	3.10692	2.67974
cg07665907	AAAAATCTCAACAAAACATAACATTTATACTAACTCCAACCTCCTCCACA	38804450	AAAAATCTCGACAAAACATAACGTTTATACTAACTCCAACCTCCTCCGCG	AGAGACTCTAGTGAAGGTCTCGACAAGACATGGCGTTTGTGCTGGCTCCAGCCTCCTCCG[CG]AGCAGCCTGTCAGGCGGCAGGAACCTGCCACTCCTGGGAGCAAAAAGCTGCTCTCGGGAA	37	16	29267847	CGCGGAGGAGGCTGGAGCCAGCACAAACGCCATGTCTTGTCGAGACCTTC	R											16:29175321-29175776			TRUE	0.0448	0.411	0.706	0.376	0.433	0.536	0.215	0.707	0.943	0.72	0.35	0.743	0.595	0.446	0.676	0.23	-0.519129	1.26385	-0.730813	-0.388982	0.208108	-1.86836	1.27081	4.04822	1.36257	-0.893085
cg16639172	TCAAAACACCTAAATAAATCCCATATTCATTAAACTCAATAAAAAATCAC			GGGCTCAGAAGTCAGAGCACCTGAGTAGATCCCATGTTCATTGAGCTCAATGAGAAGTCA[CG]TTACTTCTCATCGTTTGCCTCTTCAGTTTGTCTAACTTAAAAAAAAAAAAAGGAAAATCA	37	16	31833471	CGTGACTTCTCATTGAGCTCAATGAACATGGGATCTACTCAGGTGCTCTG	R						chr16:31830660-31831188	S_Shelf								0.0326	0.438	0.438	0.165	0.038	0.667	0.028	0.667	0.681	0.502	0.293	0.674	0.661	0.296	0.58	0.284	-0.359639	-0.359639	-2.33931	-4.66197	1.00216	-5.11746	1.00216	1.0941	0.0115416	-1.27081
cg00835232	ACTCCAATTTTCCCATTAATAATTTACAAAATAACRAATCATAATTTCAC			GGGTGAAGGAAGAGCCGCAGCCGCCACGTCCTCTCTTTCTCCGGGAATGTGCAGGATTAC[CG]TGAAATTATGACTCGTCATCCTGCAAATTACCAATGGGAAAATTGGAGTCTAGAAAATGT	37	16	34660044	CTCCAATTTTCCCATTGGTAATTTGCAGGATGACGAGTCATAATTTCACG	F						chr16:34659597-34660060	Island								0.047	0.353	0.25	0.73	0.087	0.56	0.06	0.864	0.482	0.549	0.383	0.599	0.724	0.34	0.6	0.26	-0.874098	-1.58496	1.43494	-3.39153	0.347923	-3.96963	2.66742	-0.103919	0.283679	-0.687926
cg03415617	CCAACAAAAATAACTCAACACTAAACTACAAATACACTCTAAACATAACA	71604492	CCAACAAAAATAACTCGACGCTAAACTACGAATACGCTCTAAACGTAACG	GCGGCGGTGAGCGATGCCTTCCCTCTGCCACAAGGCGCCGCCTGCAGAGCCTGCCGCGTC[CG]CCACGCCCAGAGCGTACCCGCAGCTCAGCGCCGAGTTACTCCTGCTGGCGGTGGCCAGGG	37	16	34726856	CGCCACGCCCAGAGCGTACCCGCAGCTCAGCGCCGAGTTACTCCTGCTGG	F											16:34584182-34584435				0.0359	0.301	0.063	0.411	0.025	0.647	0.02	0.798	0.942	0.407	0.049	0.751	0.882	0.245	0.638	0.394	-1.21553	-3.89463	-0.519129	-5.2854	0.874098	-5.61471	1.98203	4.0216	-0.543003	-4.27859
cg14948757	AAAATTAAACTTCTCTTACCAATAATACAAAAATAATTAAAATCCATTTC			TCCACGTGCGCCTTGCGGTCTCTCCATTTATCGCTTGAGATCTCCAGCCTTACCGCGGCT[CG]AAATGGACCCCAACTACTCCTGCACCACTGGTAAGAGAAGCCCAACTCTGCGCCCTGGGA	37	16	56669726	GAGTTGGGCTTCTCTTACCAGTGGTGCAGGAGTAGTTGGGGTCCATTTCG	F						chr16:56669037-56669727	Island								0.0097	0.544	0.246	0.154	0.539	0.379	0.402	0.628	0.629	0.456	0.598	0.627	0.715	0.377	0.609	0.232	0.254573	-1.61591	-2.45773	0.225519	-0.712395	-0.57295	0.755462	0.761641	-0.254573	0.57295
cg07020416	AATCTCAACTTAAATATAACCTCTTCCAAAAAAACTTCTATAAAACCTAC			CTCATCATTCTAGTCTCAGCTTAAATGTGACCTCTTCCAGGAAAGCTTCTGTGAAGCCTG[CG]TCAGGGACCTCCTCTGTGATCCCAGTGCCCTGATTTCTCCCACCGCTCAGCTCTGATTGA	37	16	57562120	CGCAGGCTTCACAGAAGCTTTCCTGGAAGAGGTCACATTTAAGCTGAGAC	R			CCDC102A	NM_033212	Body	chr16:57562451-57563325	N_Shore					16:57562060-57562469	Unclassified_Cell_type_specific		0.0347	0.366	0.239	0.862	0.174	0.464	0.293	0.63	0.849	0.396	0.879	0.591	0.855	0.4	0.7	0.3	-0.792639	-1.67089	2.64302	-2.24705	-0.208108	-1.27081	0.767827	2.49122	-0.609048	2.86086
cg08411886	TAACCTCTATTCCTCCTAAACATAAAAAAATCCCAAACTTAATATCCCAC			GGGCCTAGATGTAGCCTCTGTTCCTCCTGGACATAGGAAGGTCCCAAGCTTAGTATCCCA[CG]TGGCCTTTACAAATCCTATGGCTGGCCTTCTCATTCCACAAGGGCCCTGGAAAGGGTTGA	37	16	70513830	AGCCTCTGTTCCTCCTGGACATAGGAAGGTCCCAAGCTTAGTATCCCACG	R			FUK	NM_145059	3'UTR										0.0378	0.291	0.295	0.359	0.476	0.286	0.321	0.297	0.545	0.591	0.622	0.321	0.667	0.338	0.507	0.169	-1.28477	-1.25691	-0.836341	-0.138605	-1.31991	-1.08084	-1.24306	0.26039	0.531057	0.718528
cg07401819	ACCAAAACTAAATTATAAACTAACCATTATCTCTATACATTCTCCTAATC			TGCTTAGAAATTCTAATGACCAAATGTTGAACCAAACCAGGCACCCTCTGGAACTCCTCC[CG]ACCAGGAGAATGCATAGAGACAATGGTCAGTTTACAACCTAGTTCTGGCCAGATGGTGCC	37	16	75766863	CCAGAACTAGGTTGTAAACTGACCATTGTCTCTATGCATTCTCCTGGTCG	F										TRUE					0.0494	0.682	0.825	0.143	0.596	0.599	0.13	0.847	0.75	0.808	0.659	0.701	0.736	0.496	0.75	0.254	1.10074	2.23704	-2.58328	0.560957	0.578954	-2.7425	2.46883	1.58496	2.07325	0.950507
cg03316000	CRAAAATCTATAAAAAACAACCCCAAACTAAAATAACTTCTCTCAAACCC			TGGCAAGGGGGCGGGGGTCTGTGGAAGACAACCCCAGGCTGGGGTGGCTTCTCTCAAACC[CG]GGCATGCACAGTGCTGGCCGTATCGGTCCGAGCCCTCGGCTGCCAGGGAGAGAAGCTGAG	37	16	83957613	GGGGGTCTGTGGAAGACAACCCCAGGCTGGGGTGGCTTCTCTCAAACCCG	R											16:82515114-82515595				0.0029	0.423	0.476	0.594	0.376	0.5	0.353	0.62	0.797	0.84	0.807	0.58	0.568	0.454	0.702	0.248	-0.447914	-0.138605	0.548983	-0.730813	0	-0.874098	0.706269	1.9731	2.39232	2.06397
cg00352652	TATTATATTTTCATTTCCATTTCAACATCCAACTTAATAAACAAAAAACA	35676411	TATTATATTTTCATTTCCATTTCGACGTCCGACTTAATAAACAAAAAACG	CAATCAAATAGCTATTATGTTTTCATTTCCATTTCGGCGTCCGGCTTAATGAGCAGGAGA[CG]GATGGGCGCACGGGTGTCTGCTGGCTGTGATAACCAAGGGGCTCCGGGCACCACAGGGGC	37	16	88547533	TATTATGTTTTCATTTCCATTTCGGCGTCCGGCTTAATGAGCAGGAGACG	R			ZFPM1	NM_153813	Body						16:87075034-87075081				0.0468	0.102	0.444	0.636	0.524	0.12	0.038	0.242	0.763	0.813	0.824	0.21	0.839	0.311	0.615	0.305	-3.13815	-0.324525	0.805088	0.138605	-2.87447	-4.66197	-1.64719	1.6868	2.12022	2.22707
cg09351308	CRAATAAAACAACAACCCRATAACCTCTATCCCTAATCAAAACTACTACC			CAGCCCCCGCTGACCCCAGGAGCCAAGCAAAGCCTGGATGGACGCCTTCGCTCCTGCTCC[CG]GCAGCAGCCCTGACTAGGGACAGAGGCCACCGGGCTGCTGCTCCACCCGCCCCACCCCAC	37	16	88722447	CGGCAGCAGCCCTGACTAGGGACAGAGGCCACCGGGCTGCTGCTCCACCC	F			MVD	NM_002461	Body	chr16:88722324-88722698	Island				16:87248915-87250450	16:88722262-88722492	Unclassified_Cell_type_specific		0.0137	0.601	0.5	0.345	0.62	0.654	0.64	0.694	0.83	0.648	0.727	0.69	0.904	0.56	0.749	0.189	0.590976	0	-0.924899	0.706269	0.918519	0.830075	1.1814	2.28758	0.880418	1.41305
cg04329477	TAAAACCCAACACTACTCTACRCCTACAATACTAAAAATACCTCTATCTC			ACCGGGACACCTGGGGCCCAGCACTGCTCTGCGCCTGCAGTGCTGAGGATGCCTCTGTCT[CG]ACCCCGCCCTCCAGGGGCACAGGACGACCTGAGGAAGGTCACCCGCATCGCCTACTCCAT	37	16	89620186	GGGGCCCAGCACTGCTCTGCGCCTGCAGTGCTGAGGATGCCTCTGTCTCG	R		rs74590011	SPG7	NM_003119	Body						16:88147554-88147803				0.0191	0.392	0.543	0.648	0.74	0.654	0.36	0.647	0.804	0.778	0.774	0.624	0.896	0.556	0.754	0.198	-0.633218	0.248758	0.880418	1.50901	0.918519	-0.830075	0.874098	2.03634	1.80921	1.77601
cg04013166	AACAACAAAAAAATACCTATCAATTACAACATATTAAAACATAAACCTCC			TGGGAGTAAAGAAATCTGGCAGAGACGAGAAAGAGTCTCCTGTCCTGTGTGTGAACACTT[CG]GAGGCTCATGCCCTAATATGCTGCAACTGACAGGCATCCCCTTGCTGTTCTTGTCTCGTT	37	16	89971882	CGGAGGCTCATGCCCTAATATGCTGCAACTGACAGGCATCCCCTTGCTGT	F	rs11642428		TCF25	NM_014972	Body						16:88499154-88499851				0.006	0.624	0.587	0.383	0.407	0.481	0.703	0.729	0.784	0.773	0.812	0.573	0.91	0.531	0.764	0.233	0.730813	0.507219	-0.687926	-0.543003	-0.109698	1.24306	1.42763	1.85982	1.76778	2.11075
cg18583306	ATAAAAAATTCTAAACRAAAAACCCCTTAAATCCTAATAAACRCCTCTAC			TGGCACCCAGACGCGTTTCCCAGCCCACACGCCTGCTACAGGGCCCACCTGTGTCACCCT[CG]CAGAGGCGCTTACCAGGACTCAAGGGGCTCTCCGCTCAGAACCCCTCATGGCCTCCCTGA	37	17	208594	CGCAGAGGCGCTTACCAGGACTCAAGGGGCTCTCCGCTCAGAACCCCTCA	F						chr17:205475-206667	S_Shore				17:208319-208807				0.022	0.823	0.895	0.484	0.583	0.396	0.231	0.865	0.886	0.751	0.811	0.833	0.903	0.569	0.842	0.273	2.21714	3.0915	-0.092364	0.483449	-0.609048	-1.73509	2.67974	2.95827	1.59267	2.10132
cg25652454	AAAACCCTCRAATAAAATAAACAACATTCCCAAAAAACRAAACRTTAAAC			CAGAAGCTCCCAGAACCCTCGGATGAAGTGAGCAGCATTCCCAGGAGGCGGGACGTTGGA[CG]CTATTTTTATTTTAACATCTCATATTGCCCCAGGTTCTCTGAGTCAACACCCTCAAAGGG	37	17	414740	GAACCCTCGGATGAAGTGAGCAGCATTCCCAGGAGGCGGGACGTTGGACG	R			VPS53	NM_001128159	3'UTR					TRUE				TRUE	0.0097	0.569	0.258	0.141	0.192	0.551	0.144	0.732	0.303	0.636	0.634	0.619	0.722	0.309	0.608	0.299	0.400741	-1.52405	-2.60696	-2.07325	0.295337	-2.57154	1.44961	-1.20184	0.805088	0.792639
cg15485247	AAACTAAACAACACAATATTATATACTCCACACACATACAACAATAAACA	15719373	AAACTAAACGACACGATATTATATACTCCGCGCACATACAACAATAAACG	GGTCTCTCACGGCTGGAAACAAACCTCTCCTTCCTGCTCCCACAGCCCCTCCGTGTCCTC[CG]CCTACTGCTGCATGTGCGCGGAGCACACAATACCGTGCCGCCCAGCCTCCGCGCCTCTCT	37	17	981518	CGCCTACTGCTGCATGTGCGCGGAGCACACAATACCGTGCCGCCCAGCCT	F	rs2586239	rs76628333	ABR	NM_021962;NM_001092;NM_001159746	Body	chr17:981508-981748	Island			TRUE	17:928217-929248				0.0422	0.342	0.04	0.115	0.892	0.156	0.141	0.395	0.88	0.914	0.561	0.579	0.378	0.281	0.618	0.337	-0.944091	-4.58496	-2.94404	3.04601	-2.4357	-2.60696	-0.615082	2.87447	3.40979	0.35378
cg22789318	AAAAACCAAACACAACATAACAATAAATAACAATAATCCAAACAACAACA	22676408	GAAAACCAAACACAACGTAACGATAAATAACGATAATCCGAACGACGACG	GAAACAAAGAAACTCCCAACTTCTCCCTCTGGCTCGCGCTGGCACCCTCTCGGCTGGCAA[CG]CCGCCGTCCGGACCATCGCCACCCATCGCCACGCTGTGCCTGGCCCCCGCAGACCCTCTC	37	17	981643	CGCCGCCGTCCGGACCATCGCCACCCATCGCCACGCTGTGCCTGGCCCCC	F			ABR	NM_021962;NM_001092;NM_001159746	Body	chr17:981508-981748	Island			TRUE	17:928217-929248				0.048	0.265	0.2	0.192	0.715	0.269	0.42	0.366	0.916	0.695	0.673	0.388	0.494	0.344	0.589	0.245	-1.47175	-2	-2.07325	1.32698	-1.44227	-0.465664	-0.792639	3.44689	1.1882	1.04132
cg18831134	AACRATACTACTACCTCCTAAACTAATAACTCCTAATAACRACAACTCAC			GCATCTCTTCTTCCCACCTGGAACTCTCGGAAGACAGCCCAGGGGAAAGGTGGAAACGGG[CG]TGAGCTGCCGCCACCAGGAGCCACCAGCCCAGGAGGCAGCAGCACCGTCCCCTCCTCAAA	37	17	1085056	ACGGTGCTGCTGCCTCCTGGGCTGGTGGCTCCTGGTGGCGGCAGCTCACG	F			ABR	NM_001159746	5'UTR	chr17:1082376-1083833	S_Shore				17:1031694-1031937				0.0493	0.348	0.146	0.312	0.462	0.508	0.421	0.643	0.879	0.395	0.632	0.55	0.336	0.366	0.573	0.206	-0.905785	-2.54827	-1.14086	-0.219713	0.0461702	-0.459743	0.848895	2.86086	-0.615082	0.780219
cg06767314	ACCATAATTTACTTTTTTCTATCTACATTCTATCCAATCCTAACACTCTC			TCCTTCGCGTTGCCATAGTTTGCTTTTTTCTGTCTACATTCTGTCCAATCCTGGCACTCT[CG]GACCCTCCACTCCACAACACGATAGAGGGTAGAGGGAGAGACAAATCTTGAGGGCTCTAC	37	17	1085381	CCATAGTTTGCTTTTTTCTGTCTACATTCTGTCCAATCCTGGCACTCTCG	R			ABR	NM_001159746	5'UTR	chr17:1082376-1083833	S_Shore				17:1032131-1032251				0.0277	0.675	0.186	0.462	0.184	0.686	0.303	0.67	0.906	0.457	0.816	0.468	0.836	0.416	0.692	0.276	1.05445	-2.12973	-0.219713	-2.14886	1.12744	-1.20184	1.0217	3.26878	-0.248758	2.14886
cg03854564	CAAATAAATCAAAACTAAAACCCCTTAAAAAATCATATTACTTTAATACC			TATCTGTCCTGCAGATGAGTCAGAACTAAGACCCCTTGAGGAATCATGTTGCTTTGGTGC[CG]GCTGTCTGGTTTCTATTCCATATCCTGTGCCGCACCCTTCCCCCAGCCACAGTGACATCT	37	17	1626477	CGGCACCAAAGCAACATGATTCCTCAAGGGGTCTTAGTTCTGACTCATCT	R			WDR81	NM_001163811;NM_001163673;NM_152348	TSS1500	chr17:1627745-1629897	N_Shore					17:1626246-1626721	Unclassified	TRUE	0.0489	0.068	0.542	0.275	0.055	0.868	0.697	0.905	0.819	0.822	0.699	0.739	0.414	0.418	0.733	0.316	-3.77672	0.242945	-1.39855	-4.10281	2.71716	1.20184	3.25192	2.17787	2.20726	1.21553
cg25599198	AAACAAAACCAAAAAACAAAACCCCCTCCTAAAAACAAAACCAAAAAACA	42657380	AAACGAAACCAAAAAACGAAACCCCCTCCTAAAAACGAAACCAAAAAACG	GCCGCCTGCGGAGCCGGGGCGGTCACCAGGAGGACCTCGGCTCCGCCCCCGAGAGGGGTC[CG]CCTCTTGGCCCCGCCCCTAGGAGGGGGCTCCGCCTCTTGGCCCCGCCCCCAGAAGGGCTC	37	17	3848156	CGCCTCTTGGCCCCGCCCCTAGGAGGGGGCTCCGCCTCTTGGCCCCGCCC	F	rs55954037		ATP2A3	NM_174954;NM_174955;NM_174956;NM_174957;NM_174953;NM_174958;NM_005173	Body	chr17:3847999-3848570	Island			TRUE	17:3794782-3795294	17:3847716-3848843	Unclassified_Cell_type_specific	TRUE	0.0171	0.252	0.363	0.436	0.326	0.3	0.296	0.413	0.677	0.632	0.551	0.412	0.338	0.329	0.504	0.175	-1.56961	-0.811324	-0.371367	-1.04788	-1.22239	-1.24998	-0.507219	1.06762	0.780219	0.295337
cg04417708	TTAAAAACAAATATCTACTTTATCCACTATCATCCAAATAAATAACACTC			CTACATACTCTTTAAGAGCAAGTATCTGCTTTGTCCACTGTCATCCAAGTGAGTGGCACT[CG]ATATACGCCCAATAAACATTTGCTCAGTGAACAATAATGCCACAACCCCTGAGTGATTTC	37	17	4043867	CGAGTGCCACTCACTTGGATGACAGTGGACAAAGCAGATACTTGCTCTTA	R			ZZEF1	NM_015113	Body	chr17:4045792-4047367	N_Shore								0.0241	0.605	0.567	0.772	0.834	0.383	0.871	0.869	0.908	0.759	0.879	0.89	0.835	0.672	0.857	0.185	0.615082	0.388982	1.75957	2.32886	-0.687926	2.7553	2.72979	3.30299	1.65507	2.86086
cg08780711	AAACCCTACACRAAAATCCAACTACAAAACCTAAAAAAAATAACRTTTAC			GAGACAGAACTCAAGGTGGAAGTACCGGAGTACCTGGGGCCGCTGATGTTTGTGAAACTG[CG]CAAACGTCACTTCCTTCAGGTTCTGCAGCTGGATCTCCGTGTAGGGCCCCGGAGCCGGGG	37	17	6560593	GGCCCTACACGGAGATCCAGCTGCAGAACCTGAAGGAAGTGACGTTTGCG	F		rs12103597				chr17:6559363-6560803	Island				17:6498691-6501511	17:6560410-6561022	Unclassified_Cell_type_specific		0.0486	0.249	0.251	0.488	0.209	0.299	0.058	0.758	0.869	0.216	0.429	0.255	0.525	0.259	0.509	0.25	-1.59267	-1.57728	-0.0692627	-1.92017	-1.22927	-4.0216	1.64719	2.72979	-1.85982	-0.412513
cg08508431	CCCTTCATATACAAACCTCTATTCAAAAAACCRATATAACACCAACCCCC			GAGGTCTCTTTCCCTTCATGTGCAGACCTCTGTTCAGGAAGCCGATGTGACACCAGCCCC[CG]CAGAAACCACAGCTAATGCATGCTCAGGACCCCAGTATTCCTTTTGGAGGGGCAAGGAGT	37	17	13319838	CGGGGGCTGGTGTCACATCGGCTTCCTGAACAGAGGTCTGCACATGAAGG	R										TRUE					0.0406	0.804	0.641	0.221	0.516	0.533	0.053	0.751	0.766	0.794	0.854	0.53	0.731	0.461	0.738	0.276	2.03634	0.836341	-1.81758	0.092364	0.190713	-4.1593	1.59267	1.71084	1.94649	2.54827
cg16861845	ACTTAAATATCACCAAACCACCRTATTTCATACTATTTCTAAAAATTCTC			GGTGGCAGCAGGCTTGGATGTCACCAAGCCACCGTGTTTCATGCTATTTCTGGAAGTTCT[CG]CCTTTGTGGCCTCGGAAAGGAAGGCGATCTGGTGCTTTGGGGAAGGCCCTCGGGATGCTC	37	17	15652329	CTTGGATGTCACCAAGCCACCGTGTTTCATGCTATTTCTGGAAGTTCTCG	R		rs79266960				chr17:15652534-15653138	N_Shore				17:15592984-15593853				0.0492	0.359	0.69	0.402	0.465	0.358	0.126	0.507	0.634	0.532	0.684	0.46	0.729	0.4	0.591	0.191	-0.836341	1.15433	-0.57295	-0.202308	-0.842614	-2.79421	0.0403981	0.792639	0.184918	1.11407
cg03641529	TACCAAATACAAACRACTAATACCRTAACTTATATATAAACAAAACTCCC			CACCGCGCCTGCGCACACGAGGATGTGTCAGGGATGGGTCTCAAGCTGGCCACGCCCCCG[CG]GGAGCCCTGCCCACACACAAGCCACGGCACCAGCCGCCTGTACCTGGCACACAGGTACCT	37	17	17716218	GCCAGGTACAGGCGGCTGGTGCCGTGGCTTGTGTGTGGGCAGGGCTCCCG	F			SREBF1	NM_004176;NM_001005291	Body	chr17:17715696-17716219	Island				17:17656472-17656944				0.0383	0.811	0.835	0.847	0.363	0.26	0.655	0.904	0.925	0.827	0.867	0.723	0.845	0.629	0.849	0.22	2.10132	2.33931	2.46883	-0.811324	-1.50901	0.924899	3.23522	3.62449	2.25712	2.70461
cg13230606	CTTCACCTAACCTTTAAACTTATTAAACCAATACCTTACAACCTAAACRC			TATCAGCCAAACTTCACCTAACCTTTGGACTTGTTAAGCCAGTGCCTTGCAGCCTAGGCG[CG]GGGCTTTTCCACCGGTTCTCAGTTCCGCTTTAGTCCAGAGAGAAGACACTACGCTTCGGG	37	17	36105337	CGCGCCTAGGCTGCAAGGCACTGGCTTAACAAGTCCAAAGGTTAGGTGAA	R			HNF1B	NM_001165923;NM_000458	TSS1500	chr17:36105334-36105583	Island				17:33177583-33179696	17:36104789-36105591	Unclassified		0.0139	0.209	0.622	0.24	0.251	0.475	0.457	0.816	0.859	0.743	0.257	0.666	0.727	0.376	0.678	0.302	-1.92017	0.718528	-1.66297	-1.57728	-0.14439	-0.248758	2.14886	2.60696	1.53159	-1.53159
cg16207110	TACTCACAAACTCAAACAAAACAAAACACACAAATAAAAAATAAACAACA	45784466	TACTCGCGAACTCGAACAAAACAAAACACACAAATAAAAAATAAACAACG	GAGGTTTTCATATACTCGCGAACTCGAACAGGACAGGGCACACAGATAGAAGGTAGACAG[CG]AGCAATTTTCCCCTCTTCCTTCTTGACTCAGCTCATAGGCAGGGCTTTGGCTTGATAAGC	37	17	37024401	CGCTGTCTACCTTCTATCTGTGTGCCCTGTCCTGTTCGAGTTCGCGAGTA	R						chr17:37025737-37027104	N_Shore				17:34277927-34278335	17:37023711-37024559	Unclassified		0.0485	0.297	0.064	0.674	0.15	0.638	0.74	0.815	0.793	0.765	0.562	0.5	0.727	0.427	0.694	0.267	-1.24306	-3.87036	1.04788	-2.5025	0.817567	1.50901	2.13927	1.93769	1.7028	0.359639
cg12559685	TCTATTAAAAAACTAACAAAAACCAAATCTATAATCCAAAATTACCTCTC			GACTCTGGAGCTCTGTTGGGAAGCTGGCAGGAGCCAGGTCTGTGGTCCAAAATTGCCTCT[CG]ATACTGGAAGGAGAGAAGCGGTCGAATCGCAGACGGTGGAGATCAGCGAGAGCAAGCGAG	37	17	40839469	CGAGAGGCAATTTTGGACCACAGACCTGGCTCCTGCCAGCTTCCCAACAG	R			CNTNAP1	NM_003632	Body	chr17:40839488-40840013	N_Shore				17:38092376-38093502				0.022	0.607	0.418	0.741	0.682	0.778	0.916	0.907	0.901	0.904	0.848	0.853	0.806	0.69	0.87	0.18	0.627167	-0.477516	1.51652	1.10074	1.80921	3.44689	3.2858	3.18603	3.23522	2.47999
cg14700325	TTATTTCTAAACTAAACTAAACCCCAACTAACTCTAAATCTCACCCAATC			CCGCCATCCCTTTGTTTCTGAGCTAGACTAAACCCCAACTGGCTCTAGATCTCACCCAAT[CG]TTTAATCGGGACTGCTTTCCCATGGAGGGAGGTGCTTTTGGATGTCCACTCTCTGTCCCT	37	17	48274189	CGATTGGGTGAGATCTAGAGCCAGTTGGGGTTTAGTCTAGCTCAGAAACA	R			COL1A1	NM_000088	Body	chr17:48276877-48279008	N_Shelf		RDMR						0.0305	0.674	0.311	0.616	0.267	0.455	0.048	0.688	0.811	0.551	0.507	0.668	0.77	0.395	0.666	0.271	1.04788	-1.14759	0.681824	-1.45697	-0.26039	-4.30986	1.14086	2.10132	0.295337	0.0403981
cg15672749	TAATCCAAAACTAACATACACAAAATAAAAATCAATTCAATAATAACATC			GTGTTGATATTCACTGAGCAAAGAAAGAAAAAACAAGGAAGTCAACAGTAAGGAAGGAAA[CG]ATGTTATTATTGAACTGATTCTTACCTTGTGTATGTTAGTTTTGGATCATTAAGCCACTT	37	17	56297193	CGATGTTATTATTGAACTGATTCTTACCTTGTGTATGTTAGTTTTGGATC	F			MKS1	NM_001165927;NM_017777	TSS1500	chr17:56296488-56296842	S_Shore			TRUE		17:56295887-56297322	Promoter_Associated		0.0259	0.474	0.702	0.267	0.601	0.528	0.332	0.624	0.749	0.685	0.689	0.583	0.669	0.484	0.667	0.183	-0.150176	1.23616	-1.45697	0.590976	0.161751	-1.00866	0.730813	1.57728	1.12075	1.14759
cg06098585	CTTCTTAACTTCAAAATTTCAAAAAATCTTAAAATATCTCATTTCAACCC			TAGAAGAGTAATTTTGGAGTTTAACTGAATCATGTAAAATATAATCTGCCTAAGAGTGAC[CG]GGTTGAAATGAGACACCCCAAGATTTTCTGAAACCTTGAAGTCAAGAAGCTGGAGAATAA	37	17	58157281	CGGGTTGAAATGAGACACCCCAAGATTTTCTGAAACCTTGAAGTCAAGAA	F	rs78519255		HEATR6	NM_022070	TSS1500	chr17:58156010-58156427	S_Shore								0.0119	0.739	0.383	0.544	0.531	0.794	0.367	0.834	0.672	0.681	0.902	0.835	0.821	0.56	0.791	0.231	1.50152	-0.687926	0.254573	0.179124	1.94649	-0.786425	2.32886	1.03477	1.0941	3.20227
cg13659446	AAATCTACCRAAATCCACCAACTACAACCCTTTAAAAAACAAATTAAATC			CTGTGACACCGGGGTCTGCCGGGGTCCACCAGCTGCAGCCCTTTAGGAAACAGATTGGGT[CG]ACCCCCTCAACTGCACACTGTGGCCCCTCGTGGAATTCCACCGGTTGTTTCCCTTCTTGC	37	17	60709613	GGTCTGCCGGGGTCCACCAGCTGCAGCCCTTTAGGAAACAGATTGGGTCG	R			MRC2	NM_006039	Body	chr17:60704542-60705943	S_Shelf			TRUE					0.0415	0.572	0.614	0.339	0.332	0.857	0.235	0.838	0.83	0.425	0.706	0.767	0.925	0.492	0.749	0.257	0.418404	0.669638	-0.963365	-1.00866	2.58328	-1.7028	2.37096	2.28758	-0.436099	1.26385
cg08220696	AATTACAAATATAAACCATCTATACTAAACCACATCATTTTAATTTTATC			CAAAGTGCTGGGATTACAGGTGTGAGCCATCTGTGCTGGGCCACATCATTTTGATTTTAT[CG]AGTGCTTTGACATTGCTAAGGGCTACCCTCACATGCTCTCATTCTCAAAATAAGATGCCA	37	17	61820713	ATTACAGGTGTGAGCCATCTGTGCTGGGCCACATCATTTTGATTTTATCG	R			STRADA	NM_001165970;NM_001003788;NM_001165969;NM_001003786;NM_001003787;NM_153335	TSS1500	chr17:61818684-61819397	S_Shore								0.0364	0.5	0.444	0.502	0.527	0.733	0.279	0.497	0.809	0.558	0.943	0.664	0.801	0.498	0.712	0.215	0	-0.324525	0.0115416	0.155963	1.45697	-1.36973	-0.0173125	2.08257	0.336219	4.04822
cg09335712	ATTCAAACTAAACTTAAATCCTAACCATTAAAAAACTATAACRTCTACCC			GCCTGCCCATCTTTCTTCAAGCTAAGGCTTGGACGTGTAATTGTCAAGCTGGTGCTCATC[CG]GGCAGACGCCACAGTTCCCCAATGGCCAGGACTCAAGTTCAGCCTGAACCCTGTGAGGTC	37	17	62255234	CGGGCAGACGCCACAGTTCCCCAATGGCCAGGACTCAAGTTCAGCCTGAA	F			TEX2	NM_018469	Body					TRUE					0.0284	0.668	0.885	0.343	0.719	0.87	0.471	0.864	0.869	0.863	0.88	0.879	0.828	0.659	0.864	0.205	1.00866	2.94404	-0.937685	1.35542	2.7425	-0.167541	2.66742	2.72979	2.65518	2.87447
cg22316614	CCAACAACTATTTACCTATACAAAACAAAACAAAACTCATAACAATACCA	67739463	CCAACGACTATTTACCTATACAAAACGAAACGAAACTCGTAACGATACCG	AGTAGTCGCCCCTTGCGTCCCTCCCCCTCCGGGGCGCATCGCCCCTTGCGTGCAAAGCCC[CG]GCACCGCCACGAGTCTCGCCTCGCCCTGCACAGGTAAACAGCCGCTGGCCGCCGGCCGGC	37	17	70636625	CCAGCGGCTGTTTACCTGTGCAGGGCGAGGCGAGACTCGTGGCGGTGCCG	F											17:68148128-68148894				0.0313	0.09	0.595	0.943	0.474	0.701	0.79	0.917	0.979	0.824	0.954	0.766	0.861	0.599	0.884	0.285	-3.33787	0.554968	4.04822	-0.150176	1.22927	1.91146	3.46574	5.54285	2.22707	4.37428
cg03997205	AAAAACATACTAAACCCCATCACTAAACAAAAACTACTAAAAACCCAAAC			CATCGCCTTGTGCACAGAGTAGCGCTCACGGCTGAGCAGGTCCACGATGCCCCCTGTGGC[CG]CCTGGGCCTCCAGTAGCTTCTGCCCAGTGATGGGGTCCAGCATGTTCTTGGCCACGGCCG	37	17	74003697	AGAACATGCTGGACCCCATCACTGGGCAGAAGCTACTGGAGGCCCAGGCG	F		rs77301023	EVPL	NM_001988	Body	chr17:74003179-74005494	Island				17:71514783-71517570				0.0458	0.725	0.583	0.26	0.613	0.604	0.263	0.625	0.818	0.592	0.721	0.615	0.834	0.508	0.701	0.193	1.39855	0.483449	-1.50901	0.663554	0.609048	-1.4866	0.736966	2.16816	0.537028	1.36973
cg03254161	AATACCTTTAATAAACTTAAATCCCAACCAAATCCCACCTTCTATCCTCC			GCCCGCCTGCGCCTCCTGAGCCAGAGCCTGTTAGGTAGGGAGGGGCGCTACCTGCTTCCC[CG]GAGGACAGAAGGTGGGACCTGGCTGGGATCCAAGTTTACCAAAGGTACCTGCCCTGGGAG	37	17	76481199	GTACCTTTGGTAAACTTGGATCCCAGCCAGGTCCCACCTTCTGTCCTCCG	F			DNAH17	NM_173628	Body					TRUE	17:73992464-73993652	17:76480233-76481684	Unclassified_Cell_type_specific	TRUE	0.0205	0.254	0.385	0.562	0.235	0.532	0.065	0.699	0.686	0.396	0.572	0.499	0.729	0.339	0.597	0.258	-1.55435	-0.675728	0.359639	-1.7028	0.184918	-3.84645	1.21553	1.12744	-0.609048	0.418404
cg09486879	TTCATCCTATCRCCAACRTTAAAATTCCCCATAAACAACRTAATAAATAC			TGGTCATGATCTTCATCCTGTCGCCAGCGTTGAGGTTCCCCATGAGCAGCGTGATGAGTA[CG]TTCAGCTGGCTAATCTGCGGGGGAGAGTGCCTTCGATGAGACACCACGGGTGCCCACATG	37	17	76497940	TCATCCTGTCGCCAGCGTTGAGGTTCCCCATGAGCAGCGTGATGAGTACG	R		rs61743998	DNAH17	NM_173628	Body	chr17:76498807-76499075	N_Shore				17:74009445-74009584				0.0306	0.658	0.587	0.461	0.604	0.664	0.361	0.678	0.883	0.603	0.782	0.627	0.963	0.556	0.756	0.2	0.944091	0.507219	-0.225519	0.609048	0.982722	-0.823817	1.07422	2.9159	0.603019	1.84284
cg15254287	ACCTAACCAAAACAACRCTACAAAAAAACRACCTCTACAAAAAAACCAAC			GAGAACGCCCAGTTCTCCTTGCTGCTCAGTCATGGAGTCTCTCTGGGGACCCCGCTGCCG[CG]CTGGTCCTTCTGCAGAGGCCGCCTCCCTGCAGCGCTGTCTTGGTCAGGCTCCCAGCAGGA	37	17	76986702	CCTGACCAAGACAGCGCTGCAGGGAGGCGGCCTCTGCAGAAGGACCAGCG	F						chr17:76989642-76990039	N_Shelf				17:74498094-74498449				0.0324	0.53	0.689	0.297	0.274	0.575	0.618	0.538	0.783	0.611	0.82	0.627	0.773	0.497	0.692	0.195	0.173332	1.14759	-1.24306	-1.40579	0.436099	0.694034	0.219713	1.85132	0.651402	2.18763
cg11468255	TAACTAAAAAAATACCTAAAAACAACTAAAATCTTCRAATATCCTAAAAC			AGACAGAGCGAGAGAGAGATCAAAGTTTCCCTAGGGGAAGGGGGCGCTCTGGGGGAGGGG[CG]CCCCAGGATACCCGAAGACTCCAGCTGTCCCCAGGTATTTTCCCAGCCAAAAACCTCAGG	37	17	77780000	GGCTGGGAAAATACCTGGGGACAGCTGGAGTCTTCGGGTATCCTGGGGCG	F						chr17:77770672-77778468	S_Shore			TRUE					0.0082	0.359	0.453	0.821	0.166	0.251	0.182	0.742	0.856	0.664	0.747	0.527	0.782	0.372	0.72	0.348	-0.836341	-0.27203	2.19742	-2.32886	-1.57728	-2.16816	1.52405	2.57154	0.982722	1.56197
cg14554017	RATATCAATACAAAAACATCTATAAAACTCAACCTACCCTAAATATTCTC			TGCTGTGCAGCGGTGTCAGTGCAGGGGCATCTGTGGAGCTCAGCCTGCCCTGGATGTTCT[CG]TCTCCTCCCAGGGGACTTAAGACTCCACCTAAGGTTGCCAGCCTTTCAGTGGTAAGACAT	37	17	78031893	GTGTCAGTGCAGGGGCATCTGTGGAGCTCAGCCTGCCCTGGATGTTCTCG	R			CCDC40	NM_017950	Body	chr17:78032277-78032572	N_Shore								0.0484	0.805	0.862	0.349	0.829	0.816	0.514	0.843	0.885	0.824	0.93	0.831	0.861	0.696	0.862	0.167	2.04551	2.64302	-0.899431	2.27738	2.14886	0.080812	2.42477	2.94404	2.22707	3.7318
cg20970904	ATCAATATCCTACAACTACCAAAACAACACAAATTTACTCTCTTAATTCC			CCTTCGGAGCCTCCAGAAGGAAACTACCCTGGTGAAAGCCCAGCTTTGGACTCTGGCCTC[CG]GAACTAAGAGAGCAAATTTGTGTTGTTTTGGCAGCTGCAGGACACTGACCCGTCAATCAA	37	17	79647404	TCAGTGTCCTGCAGCTGCCAAAACAACACAAATTTGCTCTCTTAGTTCCG	F						chr17:79650194-79651447	N_Shelf								0.0461	0.628	0.779	0.508	0.319	0.507	0.641	0.616	0.827	0.884	0.777	0.593	0.716	0.564	0.736	0.172	0.755462	1.81758	0.0461702	-1.0941	0.0403981	0.836341	0.681824	2.25712	2.92992	1.80087
cg26377339	ACCACTATAAACTACAAACTAAACACRAAACRAATCCTCTAAAAATAAAC			GTGGGTGGGCTGCCACTGTGGGCTACAGGCTGGGCACGAAGCGAATCCTCTGGGAGTAGG[CG]AGGTCAACGACGTACAGGAGCAGGTTGACGTAGGTGAAGATGGCCACCACCAGCTGGCTG	37	17	79898732	CGCCTACTCCCAGAGGATTCGCTTCGTGCCCAGCCTGTAGCCCACAGTGG	R			MYADML2	NM_001145113	Body	chr17:79899019-79899491	N_Shore				17:77491999-77492177				0.048	0.78	0.59	0.784	0.627	0.874	0.585	0.901	0.911	0.823	0.901	0.731	0.749	0.707	0.836	0.129	1.82597	0.525091	1.85982	0.74929	2.79421	0.495325	3.18603	3.35557	2.21714	3.18603
cg01231183	CAAATAATTCTAAATCAATCCACCAAAATCACAACTATACTAAAAAACCA	63660464	CAAATAATTCTAAATCAATCCGCCGAAATCACGACTATACTAAAAAACCG	GCTGGGGATGCACAGGTGGTTCTGAGTCAATCCGCCGGGGTCACGGCTGTGCTGGGGGGC[CG]GAGCCCCCCCCCTGGGAAAAAGGGGTCAAGACAGCACATTTCAGGAAGCAAGGGCCCAAG	37	17	79924542	CGGCCCCCCAGCACAGCCGTGACCCCGGCGGATTGACTCAGAACCACCTG	R						chr17:79920529-79920756	S_Shelf				17:77517620-77518144				0.0229	0.578	0.306	0.179	0.1	0.202	0.059	0.593	0.85	0.248	0.763	0.41	0.301	0.237	0.528	0.29	0.453826	-1.1814	-2.19742	-3.16993	-1.98203	-3.99541	0.543003	2.5025	-1.60039	1.6868
cg16473658	ACCTACAATTTATTTCCACAAAATATCACRAAAAAATAACAAATAAATCC			TGTCACAAACAACCTGCAGTTTATTTCCACAAAGTGTCACGAGAAAGTGACAGATGAATC[CG]TGTCCCTTCTCCACAGGGTCAGGGCCTCAAGAGACTTCACCACGGGGCCGACGTGTCCCT	37	17	80923727	CGGATTCATCTGTCACTTTCTCGTGACACTTTGTGGAAATAAACTGCAGG	R			B3GNTL1	NM_001009905	Body	chr17:80922368-80922812	S_Shore				17:78517016-78517070				0.0195	0.792	0.674	0.384	0.603	0.751	0.407	0.675	0.897	0.682	0.843	0.825	0.892	0.602	0.802	0.201	1.92892	1.04788	-0.681824	0.603019	1.59267	-0.543003	1.05445	3.12246	1.10074	2.42477
cg19975759	ACAACTACTTTCCTAATTTCTCACAACACAAAAAAATTTCRACTACCCTC			CTCCCAGGCTGCTAAGCAGAGAAGGGAGCAGCTGCTGGGTGGGGGCCCTGGCCCGGAGCA[CG]AGGGCAGCCGAAATTCTTCTGTGCTGTGAGAAACTAGGAAAGCAGCTGCCCTTGGGGAAG	37	17	80994178	CGAGGGCAGCCGAAATTCTTCTGTGCTGTGAGAAACTAGGAAAGCAGCTG	F			B3GNTL1	NM_001009905	Body	chr17:80997085-80997507	N_Shelf								0.044	0.739	0.644	0.342	0.833	0.836	0.636	0.768	0.852	0.846	0.765	0.843	0.915	0.672	0.832	0.16	1.50152	0.855183	-0.944091	2.31847	2.34981	0.805088	1.72698	2.52526	2.45773	1.7028
cg07412079	TATCTTAAAAAACAAATACCTCAATAAAAAAAACCTAACCAAACCTATAC			GCCTGGGCTCTACTACCTGCACCTGCCGCCCCACCCCTGCATCCCGCTCCGCACTTCCCG[CG]CATAGGTTTGGCCAGGCCCTCCCTATTGAGGCACCTGTTCTCCAAGACAGAGCCGCTGTG	37	18	33766607	GTCTTGGAGAACAGGTGCCTCAATAGGGAGGGCCTGGCCAAACCTATGCG	F			MOCOS	NM_017947	TSS1500	chr18:33766391-33768145	Island				18:32020423-32022217				0.0472	0.414	0.549	0.256	0.351	0.321	0.797	0.511	0.779	0.786	0.79	0.493	0.627	0.448	0.664	0.216	-0.50127	0.283679	-1.53916	-0.886747	-1.08084	1.9731	0.0634888	1.81758	1.87692	1.91146
cg16193295	AAACAAATAAAAACCAATCCACTTAAAAAAACCTTAATAACTATCAAACC			CAGGCAGAGCCAAGCAAATGGAAGCCAGTCCACTTAGAGGGGCCTTGATGACTGTCAGGC[CG]TGATGGGTTCATAAGGATGTGGCCAGCCAAGCCATATGGTTCACAGAGCAGGACACTCTC	37	18	34338686	CGGCCTGACAGTCATCAAGGCCCCTCTAAGTGGACTGGCTTCCATTTGCT	R			FHOD3	NM_025135	Body	chr18:34340584-34340850	N_Shore			TRUE					0.0428	0.864	0.606	0.173	0.715	0.704	0.601	0.777	0.851	0.777	0.85	0.8	0.84	0.611	0.816	0.205	2.66742	0.621122	-2.25712	1.32698	1.24998	0.590976	1.80087	2.51385	1.80087	2.5025
cg19244662	AACAAAAACCTCAACTAACACTCCTTTTACTTTCAACTAACTTATCTTAC			CCACTGGGGATGGCAAGGACCTCAGCTGACACTCCTTTTGCTTTCAACTGACTTGTCTTG[CG]TTCTTCAAACTAGTTGTTTGACCCAACAAACTAAACGGGAATAACTCCAGCTAAATACAG	37	18	43320153	CGCAAGACAAGTCAGTTGAAAGCAAAAGGAGTGTCAGCTGAGGTCCTTGC	R			SLC14A1	NM_001146036;NM_001146037;NM_015865;NM_001128588	Body					TRUE					0.0483	0.275	0.527	0.38	0.567	0.407	0.061	0.518	0.707	0.69	0.831	0.552	0.307	0.37	0.601	0.231	-1.39855	0.155963	-0.706269	0.388982	-0.543003	-3.94424	0.103919	1.27081	1.15433	2.29783
cg23685965	ATAATCCCTTTCTCCCTTAAATTTAAATAAAAAAATATCCTTCCAAAACC			CGGCGGGATCCGCAGCTCTCGGGGTGGGTGGTCTCCAGCCGGCCACTGCGGGAATGCCGC[CG]GTCCTGGAAGGACACCCTTCTATTCAAACTCAAGGGAGAAAGGGATCATTTAAATCCCCC	37	18	71958448	TGATCCCTTTCTCCCTTGAGTTTGAATAGAAGGGTGTCCTTCCAGGACCG	F	rs2848934		CYB5A	NM_001914;NM_148923	Body	chr18:71958141-71959770	Island				18:70109122-70110737	18:71958299-71959985	Promoter_Associated		0.024	0.261	0.463	0.471	0.426	0.604	0.866	0.851	0.816	0.708	0.768	0.622	0.802	0.515	0.761	0.246	-1.50152	-0.21391	-0.167541	-0.430197	0.609048	2.69213	2.51385	2.14886	1.27778	1.72698
cg14847845	TAACAAAAATATCAACACAATCATCAAACRCCAACAACAACAAATCCATC			AATTCATTTTCTGACAGGGGTGTCAGCACAATCATCAGACGCCAACAACAACAAATCCAT[CG]CGGGGTGAAAACCTGACAGGGTGGAAAACAAGGGCCTTGGAGGCTGATCTTTCCCTCTCA	37	18	76123396	GACAGGGGTGTCAGCACAATCATCAGACGCCAACAACAACAAATCCATCG	R						chr18:76123612-76123926	N_Shore				18:74224187-74224387				0.043	0.758	0.798	0.254	0.433	0.695	0.064	0.729	0.789	0.679	0.811	0.827	0.815	0.5	0.775	0.275	1.64719	1.98203	-1.55435	-0.388982	1.1882	-3.87036	1.42763	1.90278	1.08084	2.10132
cg07770402	AAAAAACAAAATACAAAAAACACCCCAAAATCTCRAAACTCATTCACCCC			AGGCGTGGAGGGAAAAGCAGAATGCAGGGAGCACCCCAGGGTCTCGGGGCTCATTCACCC[CG]ACGAGGGAGAAGCCCCCACCCAGAAACAGCCGCCGCCCCGCTCAGCTTCACGCCGTCTTT	37	18	76160388	CGGGGTGAATGAGCCCCGAGACCCTGGGGTGCTCCCTGCATTCTGCTTTT	R						chr18:76160173-76160444	Island				18:74261130-74261459				0.0175	0.354	0.701	0.156	0.483	0.538	0.105	0.569	0.762	0.565	0.84	0.667	0.628	0.39	0.672	0.282	-0.867785	1.22927	-2.4357	-0.0981411	0.219713	-3.0915	0.400741	1.67883	0.377235	2.39232
cg03586564	TAACAACCCTTATCATCTATTTAAACTAAAACTTTTTACTAAACTATCCC			TAGGACAGCAGCAGTGAGCCTCCATCCCTGCAGGGCCCGCGGCCTGGGGCCACCAGCAGG[CG]GGACAGTTTAGCAAAAAGTTTTAGTCTAAACAGATGATAAGGGCTGTCATTTGTGTATAA	37	18	77158676	GACAGCCCTTATCATCTGTTTAGACTAAAACTTTTTGCTAAACTGTCCCG	F			NFATC1	NM_006162;NM_172388;NM_172390	Body	chr18:77153292-77160759	Island					18:77157501-77158808	Unclassified_Cell_type_specific		0.0413	0.21	0.686	0.884	0.43	0.161	0.14	0.66	0.84	0.845	0.903	0.326	0.885	0.419	0.743	0.325	-1.91146	1.12744	2.92992	-0.406625	-2.38161	-2.61891	0.956931	2.39232	2.44668	3.21867
cg15943602	AATTCTCTAACTTTTTCTCAACACCTCTACTAAAACCTACCCAAAAACTC			CTTGTCTCCTGAATTCTCTGACTTTTTCTCAGCACCTCTGCTGGGACCTGCCCAGGAGCT[CG]GGCAGATGGGTTCCGCCAGCGGCGCCAACTCCCACGGCTCGCGGGGATGGGGAGTTGGGG	37	18	77309696	ATTCTCTGACTTTTTCTCAGCACCTCTGCTGGGACCTGCCCAGGAGCTCG	R						chr18:77309695-77312226	Island				18:75409636-75413290				0.0301	0.333	0.446	0.354	0.364	0.278	0.046	0.656	0.736	0.527	0.813	0.289	0.354	0.304	0.563	0.259	-1.00216	-0.312842	-0.867785	-0.805088	-1.37691	-4.37428	0.931287	1.47917	0.155963	2.12022
cg02424539	CCCCTATACTCCRCRACAAAAATAAAACTACTCAATCAAATCCAAATCCC			CGCGGTGCTGTCCCCTGTGCTCCGCGACAGGGATGGAGCTACTCAATCAAATCCAAATCC[CG]CCGTTCCTTAGGGCCTCGGGGAATGGGATGAGAATGAAGAGACAGCGGCCGAGACAGTGG	37	18	77395384	CCCTGTGCTCCGCGACAGGGATGGAGCTACTCAATCAAATCCAAATCCCG	R						chr18:77395323-77395575	Island				18:75496312-75496547				0.0182	0.547	0.52	0.22	0.385	0.409	0.057	0.433	0.844	0.447	0.744	0.594	0.848	0.356	0.652	0.295	0.27203	0.115477	-1.82597	-0.675728	-0.531057	-4.04822	-0.388982	2.4357	-0.307005	1.53916
cg04727522	AACTTATCTCRTCRTTTTCTTCRATTAACAATATATACACACATACATAC			AAATGATTAGAGACTTGTCTCGTCGTTTTCTTCGATTGACAATATATACACACATACATA[CG]CATACACACACACATATATACGCGCACGCACATGCACACATATACATGTCCACACACATG	37	18	77793182	ACTTGTCTCGTCGTTTTCTTCGATTGACAATATATACACACATACATACG	R			C18orf22	NM_024805	TSS1500	chr18:77793336-77793925	N_Shore					18:77793119-77795128	Promoter_Associated		0.0055	0.363	0.712	0.437	0.364	0.664	0.542	0.705	0.795	0.723	0.739	0.711	0.701	0.514	0.729	0.215	-0.811324	1.30581	-0.365502	-0.805088	0.982722	0.242945	1.25691	1.95533	1.38411	1.50152
cg12496599	AAAACACCTATAAAAAATAACAACCAAAATCAACAACTCTCCCTATAACA	43713452	AAAACGCCTATAAAAAATAACGACCAAAATCAACGACTCTCCCTATAACG	CAGTGCCGAGGCAAAGCGCCTGTAGGGGATGGCGGCCAGGGTCAGCGGCTCTCCCTGTGA[CG]GCCTTTGCCCGTCATCCTGGTCCCCGCGAGGGCCTCAGGGTGGGTGTCGTGGGGCTGAAA	37	19	3199014	AAAGCGCCTGTAGGGGATGGCGGCCAGGGTCAGCGGCTCTCCCTGTGACG	R			NCLN	NM_020170	Body	chr19:3198817-3199120	Island				19:3149856-3150417				0.0131	0.835	0.696	0.768	0.788	0.8	0.92	0.848	0.934	0.88	0.928	0.924	0.982	0.801	0.916	0.115	2.33931	1.19502	1.72698	1.89413	2	3.52356	2.47999	3.82288	2.87447	3.68806
cg17129017	TTTTACTTATTTTAATAATAACACACAACTAAACCCCAAATATTTACTAC			ATCCTGCTCCATTTTACTTATTTTGATAATAACACACAACTGAACCCCAAATGTTTACTG[CG]GGGAGTCCAGGCCACTTCACAACGAACCCCATCTACTTAGCTTCAGTTTACCCCCTCGAT	37	19	4566400	TTTACTTATTTTGATAATAACACACAACTGAACCCCAAATGTTTACTGCG	R						chr19:4566457-4566678	N_Shore								0.0319	0.642	0.37	0.196	0.179	0.39	0.171	0.495	0.803	0.507	0.393	0.556	0.483	0.325	0.54	0.215	0.842614	-0.767827	-2.03634	-2.19742	-0.645335	-2.27738	-0.0288549	2.0272	0.0403981	-0.627167
cg13492600	TAATCTATTCCAAAATACTATACAAACCACTATAAAAACCACTATCCCCA	15694313	TAATCTATTCCGAAATACTATACAAACCGCTATAAAAACCGCTATCCCCG	TCTGCACGGCCATGGTCTGTTCCGGAGTGCTGTGCAGGCCGCTGTGGGAGCCGCTGTCCC[CG]AGGCTGTCCGTCTTCTGGGCTGGCCGGTACCTAGGCCAGGAACACGCATACCATCATGAG	37	19	6010231	CGGGGACAGCGGCTCCCACAGCGGCCTGCACAGCACTCCGGAACAGACCA	R			RFX2	NM_000635;NM_134433	Body	chr19:6007829-6008225	S_Shelf				19:5961055-5961232				0.0198	0.951	0.956	0.765	0.874	0.849	0.815	0.933	0.966	0.935	0.969	0.948	0.949	0.868	0.95	0.082	4.27859	4.44144	1.7028	2.79421	2.49122	2.13927	3.79964	4.82842	3.84645	4.96616
cg27318539	AATAACAACACTTCTACTAAAACRCTATAATTACTCTATCCAAAATAAAC			CACATGCGGCTGATGACAGCACTTCTGCTGAGACGCTGTGATTGCTCTGTCCAAAGTAAA[CG]CCCTGACGCACTGTGGGAAGGGTGAGATGGGCACCGCCAGCCCCATCACGTGCCCCCTGA	37	19	10220494	ATGACAGCACTTCTGCTGAGACGCTGTGATTGCTCTGTCCAAAGTAAACG	R			PPAN-P2RY11	NM_001040664;NM_020230;NR_003688	Body	chr19:10220612-10221147	N_Shore				19:10081494-10082864				0.0278	0.644	0.653	0.777	0.476	0.787	0.538	0.792	0.827	0.767	0.873	0.634	0.915	0.646	0.801	0.156	0.855183	0.912147	1.80087	-0.138605	1.88551	0.219713	1.92892	2.25712	1.7189	2.78115
cg18072388	TCCTAAAACTCCTATCACTACAACCAAAATAAACAATTTCRAAAAATACC			CTCGGCCCTACTCCTGGGGCTCCTGTCACTGCAGCCAAGATGAGCAGTTTCGGGAAGTGC[CG]GGGGCAGCGCTGCAGCCCCTGTTCTGCACAGTGGGGCCCCTGTCCAGCCCCACCTTACCC	37	19	10433761	CCTGGGGCTCCTGTCACTGCAGCCAAGATGAGCAGTTTCGGGAAGTGCCG	R			RAVER1	NM_133452	Body	chr19:10434024-10434248	N_Shore								0.0379	0.777	0.838	0.434	0.671	0.814	0.839	0.85	0.844	0.83	0.857	0.874	0.894	0.729	0.858	0.129	1.80087	2.37096	-0.383107	1.02823	2.12973	2.38161	2.5025	2.4357	2.28758	2.58328
cg26853265	CRTAAATATAATACACRTACAAAAATCCCAACRACAACTACAACAACTTC			TGGTGCAGGCACGTAGGTGTGATGCACGTACAAGAATCCCAGCGGCAGCTGCAGCAGCTT[CG]GGCGGCCCCGATAAGGCGCCGCTCCCCAGCGGCAGCGGGGGTGGATGGCCGGGCATCCTA	37	19	15582853	GTAGGTGTGATGCACGTACAAGAATCCCAGCGGCAGCTGCAGCAGCTTCG	R			PGLYRP2	NM_052890	Body	chr19:15582605-15582905	Island				19:15443659-15443885				0.0091	0.294	0.568	0.227	0.348	0.58	0.125	0.696	0.737	0.402	0.533	0.721	0.856	0.357	0.658	0.301	-1.26385	0.39486	-1.76778	-0.905785	0.465664	-2.80735	1.19502	1.4866	-0.57295	0.190713
cg16664617	TCTAATAAATAATCCCTAACATACAACTATTTTATTCCCACTCTAAAACC			GTTATGATCCATCTGGTGGGTAATCCCTGGCATGCAACTGTTTTATTCCCACTCTGGGGC[CG]GGATGCCTGGGTTCAAATCAAATTCTGCCACTTCCCAGCTCTGTGATCTCGTTCCAGTTC	37	19	17607007	CGGCCCCAGAGTGGGAATAAAACAGTTGCATGCCAGGGATTACCCACCAG	R			SLC27A1	NM_198580	Body	chr19:17607983-17608406	N_Shore					19:17606918-17607577	Unclassified		0.0371	0.41	0.699	0.094	0.144	0.62	0.057	0.624	0.53	0.523	0.705	0.65	0.552	0.337	0.597	0.26	-0.525091	1.21553	-3.26878	-2.57154	0.706269	-4.04822	0.730813	0.173332	0.132822	1.25691
cg02380521	AATTACCATAATTAATATTTATTCRATAAAAACAACTCCAAATTCAAACC			AGTTATTTCCCAATTGCCATGATTAATATTTGTTCGGTAAGAACAGCTCCAGGTTCAGGC[CG]GGGGGCTCCAGGTTCAAGCGCCTCTTGTTTACTCACCCATGGCCTGTGTGGTTCCAGGGA	37	19	17862130	ATTGCCATGATTAATATTTGTTCGGTAAGAACAGCTCCAGGTTCAGGCCG	R			FCHO1	NM_001161357;NM_001161359;NM_015122;NM_001161358	5'UTR	chr19:17858371-17858891	S_Shelf					19:17861979-17862682	Promoter_Associated		0.039	0.05	0.868	0.428	0.056	0.55	0.053	0.871	0.483	0.827	0.557	0.532	0.707	0.334	0.663	0.329	-4.24793	2.71716	-0.418404	-4.07529	0.289507	-4.1593	2.7553	-0.0981411	2.25712	0.330371
cg13426637	CCTCTACAAACRTCAAACATAATAAAAACRACTAAAAAACAAACCCCTCC			CTTGCACCCAGACCCTTAGACACTGCCCAGAGACCAGAGGCCCAGCCCTCAGGCCCCCTG[CG]GAGGGGCTTGCTCTCCAGCCGCCTCCACCATGCTTGACGTTTGCAGAGGACACAGCCTGT	37	19	18075251	CTCTGCAAACGTCAAGCATGGTGGAGGCGGCTGGAGAGCAAGCCCCTCCG	F			KCNN1	NM_002248	5'UTR	chr19:18077752-18078259	N_Shelf								0.0427	0.423	0.372	0.108	0.763	0.528	0.099	0.372	0.801	0.801	0.6	0.638	0.656	0.382	0.645	0.263	-0.447914	-0.755462	-3.04601	1.6868	0.161751	-3.18603	-0.755462	2.00903	2.00903	0.584963
cg24215531	AAAAAAACAACRAAAAAACACACRATTCTAAATCACAATTCCCCTACAAC			AACCGCCCATTCCCCTGGAGCTGGGGTGCTCTCCCCTCTTCTGCTGGGGAACACCCTAAA[CG]CTGTAGGGGAACTGTGACCTAGAACCGTGTGCCTCCCCGCTGCCCTCCCTCACGGGGGCC	37	19	18777311	CGCTGTAGGGGAACTGTGACCTAGAACCGTGTGCCTCCCCGCTGCCCTCC	F			KLHL26	NM_018316	Body	chr19:18778485-18780041	N_Shore								0.0199	0.723	0.568	0.263	0.469	0.741	0.263	0.71	0.528	0.783	0.76	0.867	0.939	0.505	0.765	0.26	1.38411	0.39486	-1.4866	-0.179124	1.51652	-1.4866	1.29177	0.161751	1.85132	1.66297
cg01462799	TTAAAACAAAACAATATTCTCCCAATACCCAAATTCCAAAAAAAAAATTC			TTGTTCTGTGTTTGGGACAGGACAGTGTTCTCCCAGTGCCCAAATTCCAAGGGGGGAGTT[CG]ATGGTCTTGCCCGAGTGGTGGGACTCTCGTCCTGGTGGGTCCCGTGCTAGCGGCTCCCCT	37	19	18959208	TGGGACAGGACAGTGTTCTCCCAGTGCCCAAATTCCAAGGGGGGAGTTCG	R	rs71336700		UPF1	NM_002911	Body				RDMR	TRUE				TRUE	0.0142	0.422	0.503	0.32	0.322	0.574	0.713	0.784	0.75	0.853	0.481	0.635	0.727	0.476	0.705	0.229	-0.453826	0.0173125	-1.08746	-1.07422	0.430197	1.31285	1.85982	1.58496	2.53673	-0.109698
cg21131022	CCCTAAACCCCTCCTCTAAACCCTACTTAATTATCCTCAAAAAATAAATC			GATGGTGCCACCACGGTGGCTTACCACCTGCCCAGGCGCTGTCTGTACCACTACCGAGCC[CG]ACTCACCCTCTGAGGACAACCAAGCAGGGTTCAGAGGAGGGGCCTAGGGGCAGAAGGGGG	37	19	19371974	CCTAGGCCCCTCCTCTGAACCCTGCTTGGTTGTCCTCAGAGGGTGAGTCG	F			HAPLN4	NM_023002	Body	chr19:19371675-19372393	Island				19:19232687-19233730				0.0246	0.321	0.339	0.651	0.435	0.479	0.757	0.601	0.877	0.777	0.86	0.694	0.528	0.497	0.723	0.226	-1.08084	-0.963365	0.899431	-0.377235	-0.121258	1.63934	0.590976	2.83392	1.80087	2.61891
cg04687310	AAAATAACACCCCRAAACTCAAATAATAAACAATTACTAATCTATAAAAC			CTTACACAGAACATTCACGGTGAATGAGGCCTTGATGGGGGCCTCCAGTGCTGGGCTAGA[CG]CCTCACAGACCAGCAACTGCCTATTATCTGAGCTCCGGGGTGTCACCCTGGGATGAGAAG	37	19	36340507	CGCCTCACAGACCAGCAACTGCCTATTATCTGAGCTCCGGGGTGTCACCC	F	rs34673364		NPHS1	NM_004646	Body	chr19:36336275-36337138	S_Shelf								0.0483	0.827	0.553	0.807	0.528	0.782	0.403	0.856	0.834	0.781	0.709	0.863	0.822	0.65	0.811	0.161	2.25712	0.307005	2.06397	0.161751	1.84284	-0.566951	2.57154	2.32886	1.83439	1.28477
cg09911585	AACATTTATAATCTTACCCTTCAAAACTCCACTTACAAATACACTCTACC			CCCTGAGATGGGGTCCTGGTAACAGATAGACTCTAGGATAGGATTCCCTCCTGGGGATTG[CG]GCAGAGTGTACTTGCAAGTGGAGCCTTGAAGGGTAAGATCATAAATGTTCTACATTGTGG	37	19	38308749	CGGCAGAGTGTACTTGCAAGTGGAGCCTTGAAGGGTAAGATCATAAATGT	F	rs2075282					chr19:38307878-38308526	S_Shore								0.0247	0.201	0.273	0.379	0.198	0.212	0.396	0.381	0.877	0.57	0.702	0.296	0.333	0.277	0.527	0.25	-1.991	-1.41305	-0.712395	-2.0181	-1.89413	-0.609048	-0.700148	2.83392	0.406625	1.23616
cg06570930	CTATATACTACAATATACACAAAACCCACRAATCCTCCTCTTCATAATAC			GTCTGAGAACAGAGGGACTGCATGTCACCATGGGAGAAGGGCCATGCCTTCCACCATTGT[CG]CACCATGAAGAGGAGGACTCGTGGGTCCTGTGTACACTGTAGCATACAGAAGTCACAGAA	37	19	38744764	CGCACCATGAAGAGGAGGACTCGTGGGTCCTGTGTACACTGTAGCATACA	F			PPP1R14A	NM_033256	Body	chr19:38746638-38747379	N_Shore		CDMR						0.0371	0.773	0.555	0.763	0.818	0.541	0.79	0.839	0.873	0.743	0.777	0.844	0.912	0.707	0.831	0.125	1.76778	0.318682	1.6868	2.16816	0.237134	1.91146	2.38161	2.78115	1.53159	1.80087
cg06732228	TAACCAAAAACACAAATACAAACAAAAAAACCRTCAATATTAAAACACTC			TCTCCCGCGTACCCTAGACGTGAACGAGTGCCTGGAGGGCGATTTCTGCTTCCCTCACGG[CG]AGTGCCTCAACACTGACGGCTCCTTTGCCTGTACTTGTGCCCCTGGCTACCGACCCGGAC	37	19	41119353	AGCCAGGGGCACAAGTACAGGCAAAGGAGCCGTCAGTGTTGAGGCACTCG	F			LTBP4	NM_001042545;NM_001042544;NM_003573	Body	chr19:41119031-41120394	Island	high-CpG:45811114-45811940		TRUE	19:45810885-45812886	19:41119154-41119411	Unclassified	TRUE	0.025	0.157	0.472	0.541	0.549	0.755	0.802	0.745	0.753	0.746	0.739	0.835	0.915	0.546	0.789	0.243	-2.42477	-0.161751	0.237134	0.283679	1.62369	2.0181	1.54674	1.60814	1.55435	1.50152
cg03309253	TTTTAACCRAAATATTCCAACAAAATCAAAAAACAACTAATAAAAATCTC			GGAAAACGAGTTTTTAGCCGGGGTATTCCAGCAGGATCAGGGGGCAGCTGGTGGGAGTCT[CG]AGGCAGTGAGGGGGGGCGGGGCGTGGAGATGAAAGGGCCGAGTCTGGGTATTTGGACCGT	37	19	41119579	TTTAGCCGGGGTATTCCAGCAGGATCAGGGGGCAGCTGGTGGGAGTCTCG	R			LTBP4	NM_001042545;NM_001042544;NM_003573	Body	chr19:41119031-41120394	Island	high-CpG:45811114-45811940		TRUE	19:45810885-45812886	19:41119446-41120211	Promoter_Associated	TRUE	0.0465	0.03	0.305	0.424	0.454	0.799	0.827	0.858	0.808	0.821	0.824	0.859	0.478	0.473	0.775	0.302	-5.01495	-1.1882	-0.442005	-0.266209	1.991	2.25712	2.59509	2.07325	2.19742	2.22707
cg27645259	AATCTAAATATTTAAACCATAATTATAAAAAAACTATTCTAAACCCATCA	30683312	AATCTAAATATTTAAACCGTAATTATAAAAAAACTATTCTAAACCCGTCG	ATGAAAGGGCCGAGTCTGGGTATTTGGACCGTGATTGTAAAGAAGCTGTTCTAAACCCGT[CG]GGGGGCGGTGTTTGCAGGGAGGGAAGTAGCGTGAGGCAGGTTGGGGAAGGCGTGAGAGGC	37	19	41119669	AGTCTGGGTATTTGGACCGTGATTGTAAAGAAGCTGTTCTAAACCCGTCG	R			LTBP4	NM_001042545;NM_001042544;NM_003573	Body	chr19:41119031-41120394	Island	high-CpG:45811114-45811940	DMR	TRUE	19:45810885-45812886	19:41119446-41120211	Promoter_Associated	TRUE	0.041	0.115	0.517	0.183	0.457	0.709	0.7	0.727	0.847	0.627	0.827	0.797	0.397	0.447	0.704	0.257	-2.94404	0.0981411	-2.15849	-0.248758	1.28477	1.22239	1.41305	2.46883	0.74929	2.25712
cg24207610	AACAAAAAACTAACATAATAATAAATAACTTACCATATTACCTACTATAC			GGAAAAGAAAAAACAAAAAACTGGCATAATAATAGGTAACTTACCATATTGCCTACTGTG[CG]TCAAGTGCTGCCTCTACAAGAGCCCAGCTAAGAGCTTATGTTTTCCTCTGGGAATGTGTG	37	19	41632920	CGCACAGTAGGCAATATGGTAAGTTACCTATTATTATGCCAGTTTTTTGT	R			CYP2F1	NM_000774	Body	chr19:41633776-41634047	N_Shore					19:41632603-41634184	Unclassified	TRUE	0.0249	0.555	0.689	0.489	0.375	0.639	0.227	0.617	0.828	0.576	0.847	0.673	0.684	0.496	0.704	0.209	0.318682	1.14759	-0.0634888	-0.736966	0.823817	-1.76778	0.687926	2.26722	0.442005	2.46883
cg12258824	ACAAAAATCTAAATATATTACCTAAATTAATCTCRAACTCAACTTCAAAC			TAAAAATAGAGACAGGGGTCTAGATATATTGCCTAGGTTGATCTCGAACTCAGCTTCAAG[CG]ACCCTCAGCCTTCCAAATCACCAGGATTACAGGCATGAGCCACCACAACACCAAGCCAGT	37	19	47354548	CGCTTGAAGCTGAGTTCGAGATCAACCTAGGCAATATATCTAGACCCCTG	R			AP2S1	NM_004069;NM_021575	TSS1500	chr19:47353614-47354150	S_Shore					19:47353294-47354600	Promoter_Associated		0.029	0.514	0.876	0.516	0.343	0.735	0.269	0.846	0.859	0.82	0.804	0.688	0.72	0.542	0.79	0.247	0.080812	2.82059	0.092364	-0.937685	1.47175	-1.44227	2.45773	2.60696	2.18763	2.03634
cg17393635	ATAACACTCTCAATATTCCTATACAAAAACCTAAACCACATCTACAACCA	32799354	ATAACGCTCTCGATATTCCTATACAAAAACCTAAACCACGTCTACAACCG	TAGCTCGGGTTCATGACGCTCTCGATATTCCTGTGCAGAAACCTGGACCACGTCTACAAC[CG]GCTCGCTCGATACCGTTAGGCCCCGCCCTCCCCAAAGTCCCGCCCCGCCCCCGTCACGTG	37	19	49843565	ATGACGCTCTCGATATTCCTGTGCAGAAACCTGGACCACGTCTACAACCG	R			CD37	NM_001040031;NM_001774	Body	chr19:49842654-49843628	Island			TRUE	19:54534295-54535440	19:49843436-49843948	Unclassified		0.0244	0.358	0.613	0.148	0.157	0.743	0.256	0.683	0.47	0.575	0.732	0.645	0.818	0.379	0.654	0.275	-0.842614	0.663554	-2.52526	-2.42477	1.53159	-1.53916	1.1074	-0.173332	0.436099	1.44961
cg18748580	TAAATCTCTTAAACTCAACAAATAACCCTCTTTTTCRAACAAAATCTCRC			CACTTCCAACCTAGATCTCTTGGGCTCAACAAGTAGCCCTCTTTTTCGGACAGAGTCTCG[CG]CTGTGACCCTAGCTGGAGTGCAGTGGCAGGAACTTGGCTCACTGCCACCTCTGCCTCCTG	37	19	54228973	CGCGAGACTCTGTCCGAAAAAGAGGGCTACTTGTTGAGCCCAAGAGATCT	R		rs75830148	MIR526A2	NR_030208	TSS1500										0.0068	0.454	0.593	0.382	0.444	0.719	0.069	0.835	0.846	0.618	0.799	0.756	0.772	0.444	0.771	0.328	-0.266209	0.543003	-0.694034	-0.324525	1.35542	-3.75411	2.33931	2.45773	0.694034	1.991
cg04329460	AAAAAATACTTCTTACCTCCAAATAATCACAACCTAAAATATTCTTACTC			TATGTTTGTGTCCATTTTAACCTGGTCGAAGAACATTCCAACAAAAAATCCACCATGCAC[CG]AGCAAGAATATCTCAGGCTGTGACCATCTGGAGGTAAGAAGCACTTTCTGTTTTGTGAAA	37	19	54240087	GAAAGTGCTTCTTACCTCCAGATGGTCACAGCCTGAGATATTCTTGCTCG	F	rs79235448	rs77959394	MIR516B1	NR_030212	TSS200										0.0272	0.608	0.613	0.368	0.748	0.902	0.22	0.631	0.887	0.893	0.811	0.893	0.889	0.577	0.834	0.258	0.633218	0.663554	-0.780219	1.56961	3.20227	-1.82597	0.774019	2.97261	3.06105	2.10132
cg09430586	AACATAAACTATAATCTAAATTAACTCAAAAAAACCACTTAAAACTAAAC			CTCAAGTGATTTCCCTGCATCGGCCTCCCAAAGTGCTGGGATTATAGGCATGAGCCTCCA[CG]CCTAGCCTCAAGTGGTCCTCTTGAGTCAACCTAGACTACAGTCTATGCTAGAGAATGTTT	37	19	54242124	CGCCTAGCCTCAAGTGGTCCTCTTGAGTCAACCTAGACTACAGTCTATGC	F			MIR518A2	NR_030213	TSS1500										0.0424	0.762	0.49	0.803	0.435	0.775	0.078	0.838	0.826	0.755	0.797	0.787	0.859	0.557	0.81	0.253	1.67883	-0.0577155	2.0272	-0.377235	1.78427	-3.56322	2.37096	2.24705	1.62369	1.9731
cg03247919	TAACATAAACATAATACAACTTCTACTACCAAAACRCAATAACTCRACTC			GTGGTCAATGTGTCAACTGCACGATCCGGGCCCCTCACCACATCCTCTGCACCGGTCAGT[CG]AGCCGAGTCACTGCGTCCTGGCAGCAGAAGCTGCACCATGTCCATGTCACCCACGGTCAT	37	19	55315068	CGAGCCGAGTCACTGCGTCCTGGCAGCAGAAGCTGCACCATGTCCATGTC	F			KIR2DL4	NM_001080770;NM_002255;NM_002255;NM_001080772;NM_001080772;NM_001080770	5'UTR										0.0451	0.438	0.456	0.465	0.291	0.272	0.058	0.592	0.603	0.542	0.249	0.617	0.658	0.33	0.544	0.214	-0.359639	-0.254573	-0.202308	-1.28477	-1.42033	-4.0216	0.537028	0.603019	0.242945	-1.59267
cg25366586	RTACAAATTATTCAACACTATACCAAACRTATTACCAATACTCCATACTC			TCCAGAGATCCGTGCAAATTGTTCAGCACTGTGCCAGGCGTGTTGCCAGTGCTCCATACT[CG]CTTATCTGGTACCTTCTGTGTGCAGGCTGTGTGAGGAGCTGGGGGGTGAGCAAGGCCCTT	37	19	57129782	TGCAAATTGTTCAGCACTGTGCCAGGCGTGTTGCCAGTGCTCCATACTCG	R			ZNF71	NM_021216	5'UTR	chr19:57133158-57134184	N_Shelf								0.0332	0.514	0.929	0.643	0.541	0.902	0.26	0.916	0.943	0.908	0.871	0.833	0.835	0.632	0.884	0.253	0.080812	3.70979	0.848895	0.237134	3.20227	-1.50901	3.44689	4.04822	3.30299	2.7553
cg08140458	AAAAACCATACRCACATTTCTAAAAATACTATATACAACTAATTACCCRC			AAAAAAAAAAAAAGGAAGAAGCCGAGCATCACAAATTCTGAAATAAGAAGTCTCCAAACA[CG]CGGGCAATCAGTTGCACACAGTACCCCCAGAAATGTGCGTATGGCCTCTTCTAAGATGGG	37	19	58280728	CGCGGGCAATCAGTTGCACACAGTACCCCCAGAAATGTGCGTATGGCCTC	F			ZNF586	NM_017652	TSS1500	chr19:58280926-58281486	N_Shore					19:58280713-58281588	NonGene_Associated		0.0091	0.485	0.715	0.864	0.774	0.671	0.651	0.877	0.868	0.874	0.863	0.829	0.798	0.693	0.852	0.158	-0.0865877	1.32698	2.66742	1.77601	1.02823	0.899431	2.83392	2.71716	2.79421	2.65518
cg27322675	TAAAACCTCCTTACCTCAAATAAATATTCAAAAACTATACCTTCCCACTC			ACTCCCTCTCCTGGGACCTCCTTGCCTCAGGTGGGTGTTCAAAAACTGTGCCTTCCCACT[CG]TCTGTGCAGAGGCTGGGCCTGAGGTCTCAGTGTGGAGAGCAGCAGAAGACCCAGGAAAGC	37	19	58992466	CGAGTGGGAAGGCACAGTTTTTGAACACCCACCTGAGGCAAGGAGGTCCC	R			ZNF446	NM_017908	3'UTR	chr19:58991737-58992134	S_Shore								0.0187	0.615	0.461	0.601	0.545	0.641	0.334	0.618	0.805	0.716	0.62	0.647	0.766	0.533	0.695	0.163	0.675728	-0.225519	0.590976	0.26039	0.836341	-0.995674	0.694034	2.04551	1.33407	0.706269
cg14083146	AAACCTAAATCAAATCCCTCAAATTCTATTTCTAATTCTACTACTAAATC			CTCCTTGGGATCTTGCCTCTTTGTAGGAAGGGTGCGTTCTCTGTTGTGCAAGCCACATGG[CG]ATCCAGTAGCAGAACCAGAAATAGAACCTGAGGGATCTGACTCAGGCCTGTATACTTTTT	37	20	20694136	GGCCTGAGTCAGATCCCTCAGGTTCTATTTCTGGTTCTGCTACTGGATCG	F	rs58860120		RALGAPA2	NM_020343	TSS1500	chr20:20692747-20693786	S_Shore								0.0364	0.73	0.845	0.523	0.664	0.812	0.467	0.81	0.867	0.764	0.853	0.824	0.809	0.674	0.821	0.148	1.43494	2.44668	0.132822	0.982722	2.11075	-0.190713	2.09192	2.70461	1.69479	2.53673
cg11920519	AAAATTTAACRAATTCRACAAATAACCCTTTTACAACATCTTTTTCAACC			GACGCGGGCGGGGAGTTTGACGGGTTCGGCAGGTGGCCCTTTTGCAGCATCTTTTTCAGC[CG]GGGGTGCAGCAGTCACCATACAGCTGAACTCGGCCAGGTTAAGGCGGCAGAAGAAAGAGG	37	20	33135025	GAGTTTGACGGGTTCGGCAGGTGGCCCTTTTGCAGCATCTTTTTCAGCCG	R			MAP1LC3A	NM_181509	5'UTR										0.0224	0.518	0.341	0.175	0.403	0.334	0.562	0.607	0.763	0.498	0.61	0.424	0.618	0.389	0.587	0.198	0.103919	-0.950507	-2.23704	-0.566951	-0.995674	0.359639	0.627167	1.6868	-0.0115416	0.645335
cg23414001	ATATCCTCRTCAAATCACTCCATCTATAAATTCTAAAAACCTAATCAATC			CCACTGCGCCTGTGTCCTCGTCAGGTCACTCCATCTATAGATTCTGGGAGCCTGATCAAT[CG]TAGTTCCTGGGGCTTTCTCTGCGCCCGACACCAAACCATGTCTAGGGGAAAGGGAGGGTG	37	20	33681070	TGTCCTCGTCAGGTCACTCCATCTATAGATTCTGGGAGCCTGATCAATCG	R			TRPC4AP	NM_199368;NM_015638	TSS1500	chr20:33680055-33680334	S_Shore					20:33679638-33681358	Promoter_Associated	TRUE	0.0443	0.3	0.604	0.108	0.2	0.361	0.066	0.329	0.823	0.622	0.378	0.371	0.449	0.273	0.495	0.222	-1.22239	0.609048	-3.04601	-2	-0.823817	-3.82288	-1.02823	2.21714	0.718528	-0.718528
cg23779478	AAAAATAAACCRAAATTCCCATACTAACCTAACCATAATAATCACTCAAC			ACAGGACTGAGGAAAATGAGCCGGAGTTCCCATGCTGGCCTGACCATAATAATCACTCAG[CG]GGACTTAATTGTAGCAATTTCTGGGATCTCCCAAACTTTCTAAATCCAAGTCTCCAGATA	37	20	35274828	AAAATGAGCCGGAGTTCCCATGCTGGCCTGACCATAATAATCACTCAGCG	R			SLA2	NM_032214;NM_175077	TSS1500					TRUE		20:35273984-35275023	Promoter_Associated_Cell_type_specific		0.0182	0.875	0.737	0.658	0.712	0.859	0.853	0.879	0.907	0.857	0.875	0.869	0.927	0.782	0.886	0.103	2.80735	1.4866	0.944091	1.30581	2.60696	2.53673	2.86086	3.2858	2.58328	2.80735
cg24564503	ATAACTACCTCAAAATCCTTTACCTATAATCTAATAACCRACAATACCCC			ATCTAGCATCTCTCACAGCCATAGGTGCTCAGGCACTAAGTGCAGAGTTAAAGCTGTTAG[CG]GGGCACTGCCGGCCACCAGACCACAGGCAAAGGATCCTGAGGCAGCTACAGCCTCGAAAT	37	20	36148264	CGGGGCACTGCCGGCCACCAGACCACAGGCAAAGGATCCTGAGGCAGCTA	F			BLCAP	NM_001167821;NM_001167820;NM_001167822;NM_006698;NM_181689;NM_005386;NM_001167823	5'UTR	chr20:36148603-36150136	N_Shore					20:36147843-36148339	Unclassified_Cell_type_specific	TRUE	0.019	0.75	0.578	0.561	0.724	0.626	0.746	0.81	0.853	0.853	0.928	0.734	0.671	0.664	0.808	0.144	1.58496	0.453826	0.35378	1.39132	0.743124	1.55435	2.09192	2.53673	2.53673	3.68806
cg01460436	AAAAAAACRACTAAATCCCTCAAACRAAACAAAAACTACCAAATAAAAAC			TTCTGGTTTAGGGGCCGGACCCACTGAGAGGCCCCAGAGCCGCCCGTGATGTTCCTCCCC[CG]TCCCCATCTGGCAGCTCCTGTCTCGCCTGAGGGACCCAGCCGCCTTCTCCGTGCTCTGGG	37	20	44687454	AGAAGGCGGCTGGGTCCCTCAGGCGAGACAGGAGCTGCCAGATGGGGACG	F			SLC12A5	NM_020708;NM_001134771	3'UTR	chr20:44685771-44687610	Island			TRUE	20:44119211-44121003			TRUE	0.0101	0.291	0.647	0.086	0.336	0.574	0.409	0.787	0.823	0.714	0.519	0.616	0.661	0.391	0.687	0.296	-1.28477	0.874098	-3.40979	-0.982722	0.430197	-0.531057	1.88551	2.21714	1.31991	0.109698
cg25325636	AAAAACCCAAATAACRCCATAAAAACAAAATCCCAAAAAACCTCTCTATC			ACTTGCCAAGAACCTGGATGTGAGGACCGAAGCTGCTCCCTGTCCAGGGTCCGCATTTGC[CG]ACAGAGAGGCTCCTTGGGACTCTGCCCCCATGGCGTCACCTGGGCTCCCAGCGGCCAGCA	37	20	57766896	GGAGCCCAGGTGACGCCATGGGGGCAGAGTCCCAAGGAGCCTCTCTGTCG	F			ZNF831	NM_178457	1stExon	chr20:57766396-57767896	Island				20:57199792-57201247				0.0071	0.825	0.79	0.808	0.835	0.723	0.664	0.881	0.899	0.837	0.839	0.882	0.934	0.774	0.879	0.105	2.23704	1.91146	2.07325	2.33931	1.38411	0.982722	2.88818	3.15397	2.36036	2.38161
cg03472888	ACCCTCTTTACTAAAATACCAAAATCRAAACTAATATTAATTATCTCATC			TTGCTGTGGGCACCCTCTTTGCTAGGGTGCCAAGGTCGGAGCTGATATTGGTTATCTCAT[CG]GGCCTTGCAGCAGCGCCGCAGATATTCTGCCTCCCATTTTGCCCGCGGGGACGCCGAGGC	37	20	58662458	CCCTCTTTGCTAGGGTGCCAAGGTCGGAGCTGATATTGGTTATCTCATCG	R						chr20:58662457-58662960	Island					20:58662446-58662533	Unclassified_Cell_type_specific	TRUE	0.0193	0.261	0.602	0.231	0.234	0.211	0.828	0.58	0.706	0.85	0.772	0.602	0.684	0.395	0.699	0.305	-1.50152	0.596995	-1.73509	-1.71084	-1.90278	2.26722	0.465664	1.26385	2.5025	1.75957
cg01349489	AAATAAACCTAAAAATAACRCTAAATAATACAAAAATAACACACATCACC			TCTCAAGATCGGGATGAACCTGGGAATGACGCTAAATGATACAAAAATAACACACATCAC[CG]CAAAAGAAAAGATGCATGCACGGACGTTCAGAGAAACTGCAAACCCTGACACCCTTATGC	37	21	32720030	CGGTGATGTGTGTTATTTTTGTATCATTTAGCGTCATTCCCAGGTTCATC	R			TIAM1	NM_003253	5'UTR	chr21:32716044-32716485	S_Shelf					21:32718830-32720198	Unclassified		0.0231	0.532	0.579	0.127	0.17	0.572	0.106	0.365	0.84	0.866	0.444	0.668	0.679	0.348	0.644	0.296	0.184918	0.459743	-2.78115	-2.28758	0.418404	-3.07621	-0.79886	2.39232	2.69213	-0.324525
cg27288968	CCACAACTCAACTCTCAATATTAAAACAACACAACTACAATAATAACAAC			AATGACTAAGTCCACAACTCAACTCTCAATGTTAAGGCAGCACAGCTACAGTGATAGCAA[CG]CTAACCAAAAGGTAATGAACATTTAGTCACTTGCCAGCCCTTTTGTTACAACAGTGTAGT	37	21	34106765	CACAACTCAACTCTCAATGTTAAGGCAGCACAGCTACAGTGATAGCAACG	R			C21orf66	NM_016631;NR_027873	3'UTR										0.023	0.856	0.645	0.861	0.648	0.904	0.784	0.904	0.916	0.891	0.883	0.864	0.913	0.783	0.895	0.112	2.57154	0.86148	2.63093	0.880418	3.23522	1.85982	3.23522	3.44689	3.0311	2.9159
cg26616156	TACTAAAATTTCTTTAAAACAACCCCACRATAAAATCCACTCTAAATCCC			GCGCTGAAAATCAGATGATGGCAGCCACAGAGGCGCTCAGCACAGCGCCCAGCGCAGGGC[CG]GGACCCAGAGTGGACTCTACCGTGGGGCTGCCTCAAAGAAATCTCAGCAAACACAGGAAG	37	21	44876290	GCTGAGATTTCTTTGAGGCAGCCCCACGGTAGAGTCCACTCTGGGTCCCG	F						chr21:44876603-44876827	N_Shore					21:44876220-44876975	Unclassified_Cell_type_specific		0.0442	0.258	0.403	0.089	0.732	0.18	0.78	0.678	0.86	0.783	0.825	0.622	0.384	0.407	0.692	0.285	-1.52405	-0.566951	-3.35557	1.44961	-2.18763	1.82597	1.07422	2.61891	1.85132	2.23704
cg02544658	AAACCTCCTCATAACCTAATTCCATAAATAATCAAATACAACCTAACAAC			TTTCTAATTCAGGGCCTCCTCATGGCCTGGTTCCATAAATGGTCAAATGCAGCCTGACAG[CG]CAGCCTCCTATCAGCGCTGGGCTCCGTACCGCCACACAGCCCACATACCCCGTTCCCCAG	37	21	44876604	GGCCTCCTCATGGCCTGGTTCCATAAATGGTCAAATGCAGCCTGACAGCG	R		rs9976041				chr21:44876603-44876827	Island				21:43701032-43701255	21:44876220-44876975	Unclassified_Cell_type_specific		0.0287	0.229	0.327	0.097	0.342	0.243	0.714	0.579	0.568	0.816	0.591	0.304	0.655	0.325	0.586	0.26	-1.75138	-1.04132	-3.21867	-0.944091	-1.63934	1.31991	0.459743	0.39486	2.14886	0.531057
cg00362657	AAAACAACATATACTCAACAAATAAAAATAACACTACCCACCTACAAACA	52754488	AAAACAACGTATACTCGACGAATAAAAATAACGCTACCCACCTACGAACG	CTCCTATCAGCGCTGGGCTCCGTACCGCCACACAGCCCACATACCCCGTTCCCCAGGAGA[CG]CCCGCAGGTGGGCAGCGTCACTCCCACCCGCCGAGCACACGCTGTCCCCGTCTCGTGTCC	37	21	44876670	CGCCCGCAGGTGGGCAGCGTCACTCCCACCCGCCGAGCACACGCTGTCCC	F						chr21:44876603-44876827	Island		DMR		21:43701032-43701255	21:44876220-44876975	Unclassified_Cell_type_specific		0.028	0.061	0.098	0.016	0.225	0.044	0.874	0.597	0.585	0.899	0.479	0.346	0.389	0.22	0.549	0.33	-3.94424	-3.20227	-5.94251	-1.78427	-4.44144	2.79421	0.566951	0.495325	3.15397	-0.121258
cg27462210	AACACCAACCCAACATATATACAATAAAAACRTATAATATAAACACACCC			AAGTCATCTGCGTTGTGCTCAGCTGCCGCCGCCACACAACAGCACCAGAAGAGCTCCCGC[CG]GGTGTGCTCACACCACACGCTCTCACTGCACACATGCTGGGTTGGTGCCCCGTCCGCTGA	37	21	44905012	GCACCAACCCAGCATGTGTGCAGTGAGAGCGTGTGGTGTGAGCACACCCG	F						chr21:44904961-44905259	Island				21:43729440-43729715				0.0111	0.6	0.116	0.236	0.497	0.621	0.589	0.667	0.794	0.696	0.628	0.705	0.904	0.443	0.732	0.289	0.584963	-2.92992	-1.69479	-0.0173125	0.712395	0.519129	1.00216	1.94649	1.19502	0.755462
cg12955277	ATATACTCACACCACACRCTCTCACTACACACATACTAAATTAATACCCC			GCTCCCGCCGGGTGTGCTCACACCACACGCTCTCACTGCACACATGCTGGGTTGGTGCCC[CG]TCCGCTGAAGGGACATGCCACCGAGCATGCCGGGTGCCACCGAGCTGCTGGCATGTTCGG	37	21	44905064	CGGGGCACCAACCCAGCATGTGTGCAGTGAGAGCGTGTGGTGTGAGCACA	R						chr21:44904961-44905259	Island				21:43729440-43729715				0.0115	0.545	0.219	0.279	0.551	0.53	0.572	0.594	0.779	0.596	0.718	0.569	0.813	0.449	0.678	0.229	0.26039	-1.83439	-1.36973	0.295337	0.173332	0.418404	0.548983	1.81758	0.560957	1.34829
cg01347946	ACCTAAAAATTAAAACAAAACTTTATCCATCAAAAACTAAAAATTCAACC			CCCGGAGCTTCACCTGGAGGTTAGGGCAGAACTTTGTCCATCAGGAACTGGGGGTTCAGC[CG]TCTCCACCCCTCCCCATCCTGCCCTGGGAGCAGCTGTCCCCAGGCTCAGGGGCTCCTTTG	37	21	45246060	CGGCTGAACCCCCAGTTCCTGATGGACAAAGTTCTGCCCTAACCTCCAGG	R		rs7276547				chr21:45246251-45246490	N_Shore			TRUE		21:45245902-45246651	Unclassified_Cell_type_specific		0.0342	0.659	0.229	0.406	0.203	0.478	0.313	0.55	0.661	0.391	0.735	0.48	0.7	0.381	0.586	0.205	0.950507	-1.75138	-0.548983	-1.9731	-0.127039	-1.13415	0.289507	0.963365	-0.639274	1.47175
cg18466173	ATCTATATCTTTTCCATCCATATTTCCTAACATTTTCTTACTTTACAAAC			TTCAGGCTGGCATCTGTGTCTTTTCCATCCATGTTTCCTGGCATTTTCTTACTTTGCAGA[CG]CACGCACACACACATTTCATCTGCAGATTCTTCTACCTATTTGTATTGGGAACCCTGCAT	37	21	46726267	TCTGTGTCTTTTCCATCCATGTTTCCTGGCATTTTCTTACTTTGCAGACG	R						chr21:46722582-46722807	S_Shelf				21:45550695-45550887				0.0486	0.176	0.297	0.15	0.132	0.302	0.404	0.436	0.86	0.283	0.901	0.177	0.403	0.244	0.51	0.267	-2.22707	-1.24306	-2.5025	-2.71716	-1.20868	-0.560957	-0.371367	2.61891	-1.34117	3.18603
cg21159390	ATAACACTAACTTAACCACTCACTATAACCCAATAACACTAACTTAACCA	45801419	ATAACGCTAACTTAACCGCTCACTATAACCCGATAACGCTAACTTAACCG	CTGTCAAACCCGAGGAGCCTGACAGGCGCAGCGTCACCAGCGTCACCGGGCCATAGTGAG[CG]GCCAAGCCAGCGTCACCGGGCCATAGTGAGCGGCCAAGCCAGCGTCACCGGGCCATAGTG	37	21	46785181	CGGCCAAGCCAGCGTCACCGGGCCATAGTGAGCGGCCAAGCCAGCGTCAC	F	rs11088995	rs11088994				chr21:46785130-46785339	Island				21:45609201-45610429				0.0339	0.19	0.095	0.338	0.139	0.207	0.025	0.255	0.928	0.252	0.95	0.306	0.182	0.166	0.479	0.313	-2.09192	-3.25192	-0.969808	-2.63093	-1.93769	-5.2854	-1.54674	3.68806	-1.56961	4.24793
cg26958236	ATAAACCRTATACTCCTCCAAAACTAAAAACCCAAAAATCCTTCTAATAC			CGCCAAGCCAGTGTCACCGGGCCATAGTGAGCGGCCAAGCCTTGGTCTGCCAGAGCCGGC[CG]CACCAGAAGGATTTCTGGGTCCCCAGTCCTGGAGGAGCACACGGTTTACACCAGGCCTTG	37	21	46785338	TAAACCGTGTGCTCCTCCAGGACTGGGGACCCAGAAATCCTTCTGGTGCG	F						chr21:46785130-46785339	Island				21:45609201-45610429				0.0345	0.217	0.293	0.569	0.27	0.202	0.114	0.258	0.743	0.313	0.808	0.378	0.675	0.278	0.529	0.252	-1.85132	-1.27081	0.400741	-1.43494	-1.98203	-2.95827	-1.52405	1.53159	-1.13415	2.07325
cg06311906	ATTACACTAACRATAAAACACCATACTATACAACCTATACCRATTCCTAC			TCGGGAACCCGCGTGGGCTGCCCCGCATGGCATCCCAGGAACAGTGGGGTCAGAGGCTCC[CG]CAGGAACCGGCACAGGCTGCACAGCATGGTGTCCCATCGTCAGTGCAATTAGAGGTTCCC	37	21	46919531	TTGCACTGACGATGGGACACCATGCTGTGCAGCCTGTGCCGGTTCCTGCG	F	rs74497490	rs68130366	COL18A1	NM_130444;NM_030582;NM_130445	Body	chr21:46918188-46918410	S_Shore				21:45743524-45744032			TRUE	0.0321	0.65	0.203	0.187	0.385	0.225	0.505	0.58	0.654	0.412	0.748	0.429	0.625	0.359	0.575	0.216	0.893085	-1.9731	-2.12022	-0.675728	-1.78427	0.0288549	0.465664	0.918519	-0.513172	1.56961
cg05638648	TCCTTCTACAAAAAAAAATAACCAACTATAAAACCCCTAAAAATCCTTCA	46795366	TCCTTCTACAAAAAAAAATAACCGACTATAAAACCCCTAAAAATCCTTCG	GGTCACCTCCCTCTGCAGAAGGACCCTCAGGGGCCTCCGCAGCCGGTCACCTCCCTCTGC[CG]AAGGACCCCCAGGGGCTCCACAGCCGGTCACCTCCCTCTGCAGAAGGACCCGGAGCAGGG	37	21	46921982	TCCTTCTGCAGAGGGAGGTGACCGGCTGTGGAGCCCCTGGGGGTCCTTCG	F	rs71336124	rs9789900	COL18A1	NM_130444;NM_030582;NM_130445	Body	chr21:46918188-46918410	S_Shelf								0.0183	0.315	0.399	0.099	0.326	0.919	0.429	0.871	0.801	0.738	0.892	0.94	0.494	0.415	0.789	0.375	-1.12075	-0.590976	-3.18603	-1.04788	3.50407	-0.412513	2.7553	2.00903	1.49405	3.04601
cg06234765	CTACTAATAATATTATATATTCCCATAAACTTAATATTCCCAAACCATCC			CTCTTAACCAGGACCTGCTACTGCCTCACACACACACAGCAGTGAAACTGCGAAAACACT[CG]GATGGCTTGGGAACATCAAGCTTATGGGAATACATAACATCACCAGCAGCATGTCCTGAA	37	22	19276228	CGGATGGCTTGGGAACATCAAGCTTATGGGAATACATAACATCACCAGCA	F			CLTCL1	NM_001835;NM_007098	Body	chr22:19278671-19279573	N_Shelf					22:19276169-19276322	Unclassified_Cell_type_specific		0.0489	0.657	0.649	0.597	0.4	0.606	0.867	0.703	0.865	0.811	0.782	0.773	0.765	0.629	0.783	0.154	0.937685	0.886747	0.566951	-0.584963	0.621122	2.70461	1.24306	2.67974	2.10132	1.84284
cg22035738	AACACAAAACCCTAACCATATAAAATAACTAATCAACCCACACTTACCCC			CAACAGAAGGGGCTCTCGGCTTGTCTGGCCTCTCTGGCCTCCCAAGCAGGTGTGGGAGGG[CG]GGGCAAGTGTGGGCTGATCAGCTACTCCATATGGCCAGGGTCCTGTGCTGGTGCCTGGCT	37	22	21383321	CGGGGCAAGTGTGGGCTGATCAGCTACTCCATATGGCCAGGGTCCTGTGC	F			SLC7A4	NM_004173	3'UTR	chr22:21386493-21387000	N_Shelf								0.0301	0.639	0.41	0.283	0.578	0.734	0.183	0.702	0.722	0.513	0.738	0.704	0.814	0.471	0.699	0.228	0.823817	-0.525091	-1.34117	0.453826	1.46435	-2.15849	1.23616	1.37691	0.0750371	1.49405
cg01238044	TCCCTTCAAACTACACATCATAAATCTAATTAAAAATAAATCCAACCTCA	68600447	TCCCTTCGAACTACGCATCGTAAATCTAATTAAAAATAAATCCAACCTCG	AAGTTCCCTAAGCTATGTATGCCTACCTGTCCCCTTCCTGACTTTTCGGTTCCCCAAACC[CG]AGGCTGGACCTACCTTTAATCAGATCCACGATGCGCAGCTCGAAGGGAATGTCGTTCTTC	37	22	24384105	TCCCTTCGAGCTGCGCATCGTGGATCTGATTAAAGGTAGGTCCAGCCTCG	F	rs11550606		GSTT1	NM_000853	Body	chr22:24384134-24384405	N_Shore				22:22713895-22714427	22:24384030-24385101	Unclassified_Cell_type_specific		0.0322	0.574	0.186	0.149	0.211	0.132	0.493	0.411	0.838	0.576	0.552	0.25	0.603	0.291	0.538	0.248	0.430197	-2.12973	-2.51385	-1.90278	-2.71716	-0.0403981	-0.519129	2.37096	0.442005	0.30117
cg24872692	AAATAATAAACAATACCCTACTATATTCATTCTCCCTCCAAATAACACTC			TTTGGAAATAGAAATAATGAGCAGTGCCCTACTGTGTTCATTCTCCCTCCAAATGGCACT[CG]CAGGGCACAAGGCAAAGGAACTTCCTCTGAAAAGCTCACATTCCAGTGACATAAACTAAG	37	22	25156026	AATAATGAGCAGTGCCCTACTGTGTTCATTCTCCCTCCAAATGGCACTCG	R			PIWIL3	NM_001008496	Body	chr22:25159865-25160212	N_Shelf			TRUE					0.0388	0.506	0.38	0.542	0.477	0.471	0.286	0.641	0.758	0.623	0.348	0.56	0.855	0.444	0.631	0.187	0.0346263	-0.706269	0.242945	-0.132822	-0.167541	-1.31991	0.836341	1.64719	0.724668	-0.905785
cg05278256	TTAACTTATAAACTCCAAATCTAACCAAAAAACRACAACCCRAAATAACC			CTGTCCCCTTCCCTGCTCAGGGGCCACCAAATATGTCCATGGTCTCTGCTGCCTGGTCAA[CG]GCCACCCCGGGCTGCCGTCTCCTGGCCAGACCTGGAGCTCACAAGCTAATTTTAGAAATG	37	22	26137980	CGGCCACCCCGGGCTGCCGTCTCCTGGCCAGACCTGGAGCTCACAAGCTA	F			MYO18B	NM_032608	TSS200										0.0499	0.643	0.68	0.304	0.556	0.584	0.334	0.65	0.682	0.69	0.547	0.678	0.895	0.517	0.69	0.174	0.848895	1.08746	-1.19502	0.324525	0.489385	-0.995674	0.893085	1.10074	1.15433	0.27203
cg24519526	ATTTAATATTTCATTTTATTCCTCTACCTACAAAACCRATTCAAATTATC			AAGAATAAAGTACTAAGATTGTGCTCAATACACAGAAAAGTTTCAAACCTACTAATCCAG[CG]ACAATTTGAATCGGTTTTGTAGGTAGAGGAATAAAATGAAATACTAAATCTTTCTGTATA	37	22	39483689	TTTAGTATTTCATTTTATTCCTCTACCTACAAAACCGATTCAAATTGTCG	F	rs55895657		APOBEC3G	NM_021822	3'UTR										0.0448	0.911	0.709	0.868	0.868	0.866	0.611	0.908	0.89	0.896	0.875	0.909	0.938	0.806	0.903	0.097	3.35557	1.28477	2.71716	2.71716	2.69213	0.651402	3.30299	3.0163	3.10692	2.80735
cg13608545	TAACATAACCTCCACTATACTCCTATTTTCAACAAAACCAATAACTCACA	16635360	TAACGTAACCTCCGCTATACTCCTATTTTCGACGAAACCAATAACTCACG	CTGGGCTGCAGCTGGCGTGACCTCCGCTGTGCTCCTGTTTTCGGCGAGACCAATGACTCA[CG]CGAGCAAAATGATAAGAACCACAAACAGGGAACGCGGACGGGAGTGGGAGGGAGCAGAAG	37	22	43166139	TGGCGTGACCTCCGCTGTGCTCCTGTTTTCGGCGAGACCAATGACTCACG	R						chr22:43165947-43166287	Island				22:41495715-41496231			TRUE	0.0021	0.12	0.172	0.31	0.077	0.275	0.066	0.389	0.912	0.522	0.299	0.474	0.761	0.17	0.56	0.39	-2.87447	-2.26722	-1.15433	-3.5834	-1.39855	-3.82288	-0.651402	3.37346	0.127039	-1.22927
cg02079700	AAAAAATCAACTCCTTCCCRAACCAAACAACAACTACRTAAAAAAAAATC			GGGATCAGTGGGGAGAGTCAGCTCCTTCCCGAGCCAAGCAGCAGCTGCGTGGGGGAGGGT[CG]CAATTATTTATTTTTGAGACAGGGTCTCGCCCTCTTGCCTAGGCTGGAGTGCAGAGTTAC	37	22	43166347	GAGAGTCAGCTCCTTCCCGAGCCAAGCAGCAGCTGCGTGGGGGAGGGTCG	R						chr22:43165947-43166287	S_Shore							TRUE	0.0071	0.093	0.708	0.22	0.054	0.193	0.13	0.486	0.871	0.622	0.549	0.32	0.917	0.233	0.628	0.395	-3.2858	1.27778	-1.82597	-4.13081	-2.06397	-2.7425	-0.080812	2.7553	0.718528	0.283679
cg18576206	AACAAACCACATCCACRCTACCTCRAAATATATCTTTAACATTTATTAAC			ACCGTCTCTCGAGGAAACGCGGTTCAGCGATTCTTTGACTGCGGACCCTGTGGGAAACCC[CG]TCAATAAATGTTAAAGACACACTCCGAGGCAGCGTGGATGTGGTTTGCTTTCACTCAACA	37	22	44392384	GCAAACCACATCCACGCTGCCTCGGAGTGTGTCTTTAACATTTATTGACG	F	rs56036439		SAMM50	NM_015380	3'UTR	chr22:44392309-44392669	Island				22:42723453-42724575	22:44391742-44392449	Promoter_Associated		0.0321	0.844	0.846	0.834	0.38	0.836	0.716	0.889	0.887	0.864	0.821	0.91	0.948	0.743	0.887	0.144	2.4357	2.45773	2.32886	-0.706269	2.34981	1.33407	3.00162	2.97261	2.66742	2.19742
cg04970014	TACATACCCACCTATAACCTTTAACTAATATTAACACCAAATACCTTCCC			GGGGACAGCATGAGACCTGGGAACCCCACAGCCGGGACCTCCCCAAGGCCCAGTGTGTCC[CG]GGAAGGCATCTGGTGTCAACACCAGCCAAAGGTCACAGGTGGGCATGTAGGCCCGGCATT	37	22	49043384	ACATGCCCACCTGTGACCTTTGGCTGGTGTTGACACCAGATGCCTTCCCG	F	rs61177988		FAM19A5	NM_015381;NM_001082967	Body	chr22:49042371-49042632	S_Shore								0.0369	0.746	0.813	0.433	0.379	0.584	0.32	0.801	0.734	0.66	0.793	0.659	0.881	0.546	0.755	0.209	1.55435	2.12022	-0.388982	-0.712395	0.489385	-1.08746	2.00903	1.46435	0.956931	1.93769
[truncated: 4 more columns]

## Sheet: Table S2
ILMNID	ALLELEA_PROBESEQ	ADDRESSB_ID	ALLELEB_PROBESEQ	FORWARD_SEQUENCE	GENOME_BUILD	CHR	MAPINFO	SOURCESEQ	STRAND	PROBE_SNPS	PROBE_SNPS_10	Symbol	UCSC_REFGENE_ACCESSION	UCSC_REFGENE_GROUP	UCSC_CPG_ISLANDS_NAME	RELATION_TO_UCSC_CPG_ISLAND	PHANTOM	DMR	ENHANCER	HMM_ISLAND	REGULATORY_FEATURE_NAME	REGULATORY_FEATURE_GROUP	DHS	p-value	Sample A_control %Met	Sample B_control %Met	Sample C_control %Met	Sample G _control %Met	Sample I_control %Met	Sample L_control %Met	Sample D_PCOS %Met	Sample E_PCOS %Met	Sample F_PCOS %Met	Sample H_PCOS %Met	Sample J_PCOS %Met	Sample K_PCOS %Met	AVG_controls %Met	AVG_PCOS %Met	%Met Controls-PCOS	Sample A_control Beta	Sample B_control Beta	Sample C_control Beta	Sample G _control Beta	Sample I_control Beta	Sample L_control Beta	Sample D_PCOS Beta	Sample E_PCOS Beta	Sample F_PCOS Beta	Sample H_PCOS Beta
cg13938959	CATTAAAAAACAAAAATCACACACCACTATACCCCTTATATATACACAAC			CCAACTGAATGCATTAAAAAACAAAAGTCACACACCACTGTACCCCTTATATGTACACAG[CG]GTCGGCAAACATGTGACAGGTGGAGGTCCTGAGGCACCACTGGGAGCTTGTGAGCGGATG	37	1	834183	ATTAAAAAACAAAAGTCACACACCACTGTACCCCTTATATGTACACAGCG	R											1:824046-824222				0.0456	0.819	0.843	0.913	0.823	0.872	0.611	0.703	0.615	0.648	0.244	0.851	0.722	0.814	0.631	0.183	3.39153	2.21714	2.17787	2.42477	2.76818	0.651402	0.880418	-1.63151	2.51385	1.37691
cg23225454	TCACCATCACTAACAAAAAAACTAAAAATTCACTCCTTCTTCAAATTCCA	52659303	TCACCATCGCTAACAAAAAAACTAAAAATTCGCTCCTTCTTCAAATTCCG	CTGCCCCACCAGAACCGGGGGCGGCTGGCAGACAAGAGGACAGTCGCCCTGCCTGCCGCC[CG]GAACCTGAAGAAGGAGCGAACTCCCAGCTTCTCTGCCAGCGATGGTGACAGCGACGGGAG	37	1	865583	TCACCATCGCTGGCAGAGAAGCTGGGAGTTCGCTCCTTCTTCAGGTTCCG	F	rs41285790		SAMD11	NM_152486	Body	chr1:869332-871872	N_Shelf				1:854414-855564				0.0036	0.829	0.911	0.934	0.836	0.952	0.9	0.781	0.269	0.53	0.887	0.632	0.221	0.894	0.553	0.34	3.82288	2.34981	2.27738	3.35557	4.30986	3.16993	0.173332	2.97261	0.780219	-1.81758
cg13689260	TCATTTTATTAAATATAATCACTTAAAAATACAAACTTACTACCRACCRC			CGCTGAGGAGCCGGGAGCTCCGAGAAACGCGCCAGGAGCTCCAAGAACGCAGGAGCAGCC[CG]CGGTCGGCAGCAAGTTTGCATTTCTAAGTGACCACATCTAATAAAATGAAAAACGGGTTT	37	1	1190238	CGCGGTCGGCAGCAAGTTTGCATTTCTAAGTGACCACATCTAATAAAATG	F			UBE2J2	NM_194458;NM_194315;NM_058167;NM_194457	3'UTR	chr1:1189396-1190245	Island				1:1179922-1180108				0.0096	0.642	0.84	0.907	0.909	0.893	0.906	0.716	0.664	0.877	0.582	0.509	0.514	0.85	0.644	0.206	3.2858	3.32034	0.842614	2.39232	3.06105	3.26878	2.83392	0.477516	0.0519426	0.080812
cg16174225	CACCCTCACCTCACCTAATTATCAAACATATACCAACAAATCTTCAAACA	72667352	CACCCTCACCTCACCTAATTATCAAACGTATACCAACGAATCTTCAAACG	CAGGGCTCAGTGCCCAGGCTCCACGACGTGGGCAGGTTCAACGGCAGCCTCAGGACAGAG[CG]CCTGAAGATCCGCTGGCACACGTCTGACAACCAGGTGAGGTGAGGGTGGGTGTGCCAGGC	37	1	1268469	CGCCTGAAGATCCGCTGGCACACGTCTGACAACCAGGTGAGGTGAGGGTG	F			TAS1R3	NM_152228	Body	chr1:1267435-1268986	Island				1:1256926-1258929	1:1268307-1268549	Unclassified_Cell_type_specific		0.0456	0.586	0.796	0.64	0.546	0.561	0.643	0.408	0.34	0.183	0.61	0.474	0.665	0.629	0.447	0.182	0.830075	0.266209	0.50127	1.9642	0.35378	0.848895	-2.15849	0.645335	-0.150176	0.989193
cg08270205	TCTTTAAATCTACACCAAATCTCAAAACAACTCTAACCCCRAAATACTCC			GCATTTTAAAATCTTTGAATCTGCACCAAGTCTCAGAACAGCTCTGGCCCCGGAGTGCTC[CG]TCCAGGCCGCTGTGAACCGGCTGTCCCCGCGTCTCCTCCACCTCCCCTGACACAATCCTG	37	1	1377525	CGGAGCACTCCGGGGCCAGAGCTGTTCTGAGACTTGGTGCAGATTCAAAG	R			VWA1	NM_199121;NM_022834	3'UTR	chr1:1374461-1375584	S_Shore					1:1377271-1377649	Unclassified_Cell_type_specific		0.0459	0.534	0.56	0.718	0.316	0.334	0.792	0.419	0.23	0.483	0.45	0.278	0.197	0.542	0.343	0.2	1.34829	-1.11407	0.19651	0.347923	-0.995674	1.92892	-0.0981411	-0.289507	-1.37691	-2.0272
cg20681653	AAAAAAACAAACACCACATAATCATCCCCATAACAAATTCCATCATAACA	66763404	AAAAAAACGAACACCACGTAATCATCCCCATAACAAATTCCGTCGTAACG	TGGGCGCTTGCAGAGGGGACGGGCACCACGTGGTCATCCCCATGGCAGGTTCCGTCGTGG[CG]ACGGTGTTGTGGGAGGATGGTGTGCTGCTGCCCCTGCACCCCGTGAGATGAATCCTGCCT	37	1	1468450	CGCCACGACGGAACCTGCCATGGGGATGACCACGTGGTGCCCGTCCCCTC	R			ATAD3A	NM_018188;NM_001170535;NM_001170536	Body	chr1:1470604-1471450	N_Shelf								0.034	0.944	0.947	0.965	0.895	0.937	0.784	0.897	0.928	0.79	0.782	0.817	0.749	0.912	0.827	0.085	4.7851	3.0915	4.07529	4.1593	3.89463	1.85982	1.91146	1.84284	2.15849	1.57728
cg17122213	CTAAATACCTAATATACTCCAAACTAACACTACTAATACTATTCTCACCA	55746403	CTAAATACCTAATATACTCCGAACTAACGCTACTAATACTATTCTCGCCG	GGCCCGAGGCCGCTGAGTGCCTGGTGTGCTCCGAGCTGGCGCTGCTGGTGCTGTTCTCGC[CG]TGCCAGCACCGCACCGTGTGTGAGGGTGAGTGGGGGGCCCCGGGGTGGGGAGGCCCGGCT	37	1	1564920	CGGCGAGAACAGCACCAGCAGCGCCAGCTCGGAGCACACCAGGCACTCAG	R			MIB2	NM_001170687;NM_001170688;NM_080875;NM_001170689;NM_001170686;NR_033183	Body	chr1:1564421-1570006	Island				1:1554338-1555135				0.0015	0.971	0.989	0.98	0.963	0.986	0.975	0.902	0.964	0.886	0.967	0.877	0.917	0.977	0.919	0.059	5.61471	4.70194	5.06535	6.4904	6.13809	5.2854	2.95827	4.87298	2.83392	3.46574
cg15132013	CACAATACCCAAACCCTACTTATCCTAAAAAAAATAACCTAAAAAACCCC			GGGCGTGGACCCACAGTGCCCAGACCCTACTTGTCCTAGAAGGAGTGGCCTGGGAGGCCC[CG]CCTCCGCCCTCACTGGCCGCCGTTGGCTCCTCCCACTCGTGTCTTGACAGCTTATTCTCG	37	1	2163529	CGGGGCCTCCCAGGCCACTCCTTCTAGGACAAGTAGGGTCTGGGCACTGT	R			SKI	NM_003036	Body	chr1:2158212-2161173	S_Shelf		RDMR		1:2153269-2153412				0.0298	0.537	0.702	0.696	0.719	0.494	0.648	0.622	0.316	0.559	0.228	0.597	0.318	0.633	0.44	0.193	1.19502	1.35542	0.21391	1.23616	-0.0346263	0.880418	0.34207	-1.75957	0.566951	-1.10074
cg12611488	AAACCAATCTAACCAAATACTAAACTCATCCTACAAAACACACATAAACA	15764484	AAACCAATCTAACCGAATACTAAACTCGTCCTACAAAACACGCGTAAACG	TCCTTAGCGTGGAGGCCAGTCTGGCCGGGTGCTGAGCTCGTCCTGCAGAACACGCGTGAA[CG]CCTCATCCCTGAGGGCCCCGGGAGGCTGGCGCCCTCTGTGGGAGGTCTGAGGTTGGCCCA	37	1	2169282	AGGCCAGTCTGGCCGGGTGCTGAGCTCGTCCTGCAGAACACGCGTGAACG	R			SKI	NM_003036	Body						1:2159107-2159279	1:2168643-2169836	Promoter_Associated		0.0007	0.809	0.875	0.779	0.84	0.797	0.884	0.663	0.491	0.76	0.651	0.548	0.671	0.831	0.631	0.2	1.81758	2.39232	2.08257	2.80735	1.9731	2.92992	1.66297	0.899431	0.277853	1.02823
cg21414505	AAACATCAAATCCCATTATAATTAAATCCACAAAACCCCTTACCTCATTC			GACCTGGGCCTGGGCATCAGGTCCCATTGTGGTTGGGTCCACAGGGCCCCTTGCCTCATT[CG]TGGAGGTGCTGGGGGAATTCTACAGGCTGAGGACGTGTGAGGCTCCAGGGTCCAGCGTGC	37	1	2180697	GGCATCAGGTCCCATTGTGGTTGGGTCCACAGGGCCCCTTGCCTCATTCG	R			SKI	NM_003036	Body							1:2180692-2180920	Unclassified_Cell_type_specific		0.0262	0.665	0.897	0.564	0.816	0.815	0.681	0.734	0.442	0.748	0.234	0.508	0.354	0.74	0.503	0.236	0.371367	2.14886	0.989193	3.12246	2.13927	1.0941	1.56961	-1.71084	0.0461702	-0.867785
cg08468599	CAAAACATAACCAAAAAAACCAACTTCCCAAACTTAATCACCATATCACA	32778397	CAAAACGTAACCAAAAAAACCAACTTCCCAAACTTAATCACCGTATCACG	GTCCTCCCTGCTAAGCCCTTCATTCTGAATTTCTAAAAGTAAGGGGATGTGGTGTGTGAC[CG]TGACACGGTGACCAAGTCTGGGAAGCTGGCTCCCCTGGCCACGCTCTGCCGTGTCTGCCA	37	1	2182126	CAGAGCGTGGCCAGGGGAGCCAGCTTCCCAGACTTGGTCACCGTGTCACG	F			SKI	NM_003036	Body						1:2171986-2172489				0.0186	0.928	0.921	0.907	0.94	0.94	0.919	0.916	0.716	0.914	0.664	0.909	0.756	0.926	0.813	0.113	3.2858	3.96963	3.68806	3.54328	3.96963	3.50407	3.40979	0.982722	3.32034	1.63151
cg17165158	TATAACTAAAACAAACAATAAATAACTCTTTCCAAACACAATCCACAACA	23721364	TATAACTAAAACGAACAATAAATAACTCTTTCCGAACACGATCCGCAACG	CCACTGCTGCTGCTGGAGTCTCGCCTTTCTCCTCCCGCCTGCCTTCTTGCCGTGTAGTAG[CG]CTGCGGACCGTGTTCGGAAAGAGTCACTTACTGTCCGTTCTAGTCACAGTTTTGATGCCC	37	1	2182612	CGCTGCGGACCGTGTTCGGAAAGAGTCACTTACTGTCCGTTCTAGTCACA	F	rs16824937		SKI	NM_003036	Body						1:2171986-2172489				0.0046	0.954	0.973	0.979	0.981	0.959	0.964	0.941	0.961	0.897	0.946	0.815	0.842	0.968	0.9	0.068	5.54285	5.69018	4.37428	5.17141	4.54784	4.74296	3.12246	4.13081	2.13927	2.4139
cg12483545	TATTAACAAAACCATTCAAACCAAAACAAATACAACAAAAATATCCCACA	69724472	TATTAACAAAACCGTTCGAACCGAAACAAATACGACAAAAATATCCCACG	AAGGAAGGGGTGTGTTGACAGGGCCGTTCGGGCCGGAGCAGGTGCGACAGGAATGTCCCA[CG]TCCTCTCGTGTGCTGTCGGGAGACAAACCTCTTCCTGCTTCAATATCCCATTCGTTCCAG	37	1	2198879	CGTGGGACATTCCTGTCGCACCTGCTCCGGCCCGAACGGCCCTGTCAACA	R			SKI	NM_003036	Body						1:2188513-2188748				0.0474	0.753	0.941	0.915	0.907	0.626	0.948	0.692	0.067	0.889	0.499	0.855	0.548	0.848	0.592	0.257	3.42824	3.2858	1.60814	3.99541	0.743124	4.1883	3.00162	-0.00577079	2.55987	0.277853
cg20351495	TTAAAAAAATACCTTATACTCTAAAAATCAATAATACTTACAACCCAAAC			CAATGCTCTCATTGAAGGGGTGCCTTGTGCTCTGGGGGTCAGTGGTGCTTGCAGCCCAGG[CG]GCTGGGCTGGCATCCTGGTGCCGGACATGAGGGCCTTTGCCGTTAGGAGACTCTGCAGAG	37	1	2408494	TGAAGGGGTGCCTTGTGCTCTGGGGGTCAGTGGTGCTTGCAGCCCAGGCG	R			PLCH2	NM_014638	Body	chr1:2409757-2410049	N_Shore								0.0057	0.951	0.878	0.848	0.937	0.829	0.841	0.87	0.76	0.549	0.766	0.706	0.549	0.881	0.7	0.181	2.47999	3.89463	4.27859	2.84734	2.27738	2.40308	0.283679	1.71084	1.26385	0.283679
cg06347582	CATAACTTCACCCAAAACAAACAAAAAACTAAACAAATCACAACAAACCA	56792438	CGTAACTTCACCCGAAACAAACAAAAAACTAAACAAATCACAACAAACCG	AGCATCCCTGCTTGGGTCACTGCATCCCAGTGGCCCCAGCCCAGGCCTCAGAACCCACCC[CG]GCCTGTTGTGACTTGTTCAGCCTCCTGCCTGCCCCGGGTGAAGCCACGCTGGCCCTGCCC	37	1	2829700	CGTGGCTTCACCCGGGGCAGGCAGGAGGCTGAACAAGTCACAACAGGCCG	F						chr1:2827785-2828294	S_Shore								0.0371	0.652	0.872	0.817	0.747	0.836	0.653	0.803	0.19	0.629	0.747	0.497	0.265	0.763	0.522	0.241	2.15849	1.56197	0.905785	2.76818	2.34981	0.912147	0.761641	1.56197	-0.0173125	-1.47175
cg13069237	AAATCAAAAACAAAATCCRTATAATATAAAACAAAAATTCCTCCCCACTC			GCAGGGTCATGGGGTCAGAGGCAGGGTCCGTGTGGTGTGGAGCAGGGGTTCCTCCCCACT[CG]CTCGCTCGGCTGCCTTCAGCCCCTGCAGACACGCAGGCACCGTCCACCTTCTCCACTCTT	37	1	6063456	GGTCAGAGGCAGGGTCCGTGTGGTGTGGAGCAGGGGTTCCTCCCCACTCG	R										TRUE	1:5986043-5986257			TRUE	0.0385	0.502	0.658	0.695	0.622	0.473	0.818	0.551	0.171	0.422	0.301	0.642	0.489	0.628	0.429	0.199	1.1882	0.718528	0.0115416	0.944091	-0.155963	2.16816	-0.453826	-1.21553	0.842614	-0.0634888
cg02995045	ACCCTAACTTTCTCTTTCACAACTAAACATATAAAACTTACCCAAAAACC			GGAAATGGAAAGTCCCCAGCCAGAGTGCAGGCCGCACAGCCTCAACCAGGCTGCACCCGC[CG]GCCTCTGGGCAAGTTTCACATGTTTAGTTGTGAAAGAGAAAGTTAGGGCAGAGAGGGCTG	37	1	6419906	CCCTAACTTTCTCTTTCACAACTAAACATGTGAAACTTGCCCAGAGGCCG	F		rs1076699	ACOT7	NM_181864;NM_181865;NM_181866;NM_007274	Body					TRUE		1:6418887-6420276	Promoter_Associated	TRUE	0.0431	0.404	0.614	0.67	0.49	0.465	0.671	0.336	0.333	0.515	0.147	0.536	0.417	0.552	0.381	0.172	1.0217	-0.0577155	-0.560957	0.669638	-0.202308	1.02823	0.0865877	-2.53673	0.208108	-0.483448
cg06773963	TCACATAAACCATAAAACAACAAAACACACACACCATAATAAAAATAACA	70677349	TCACGTAAACCATAAAACAACGAAACACACACGCCGTAATAAAAATAACG	ACGTGTGGCAGATCACGTGGGCCATGAGACAGCGGGGCACACACGCCGTGGTGGGGGTGG[CG]ACGGCAGACGCCCCCCTGCACTCTGTCGGGTACACAACCCTCGTGGGGAATAACCACGAG	37	1	9416303	CGCCACCCCCACCACGGCGTGTGTGCCCCGCTGTCTCATGGCCCACGTGA	R			SPSB1	NM_025106	Body	chr1:9416126-9416404	Island				1:9338714-9339093				0.0282	0.981	0.98	0.983	0.981	0.983	0.973	0.979	0.979	0.761	0.846	0.969	0.942	0.98	0.913	0.067	5.85358	5.69018	5.69018	5.61471	5.85358	5.17141	1.67089	2.45773	4.96616	4.0216
cg00952054	TAAAACCACTTAAAATAAACATCTTAAAAAATTTACTCAAAAACAAAACA	24779488	TAAAACCACTTAAAATAAACGTCTTAAAAAATTTACTCGAAAACAAAACG	GTGTTCACTTCCTGAGGCCACTTGGAATGGACGTCTTAGAAGATTTGCTCGGGAGCAAAG[CG]GGTAACCAGGGAAGGGGGTGGGGCGGGAGGTGGGGCGGGCAAGGCCCAGGAGGGAGGAGG	37	1	9437047	TGAGGCCACTTGGAATGGACGTCTTAGAAGATTTGCTCGGGAGCAAAGCG	R										TRUE		1:9436881-9437630	Unclassified_Cell_type_specific	TRUE	0.0166	0.409	0.873	0.881	0.683	0.863	0.529	0.423	0.217	0.485	0.113	0.778	0.256	0.706	0.379	0.328	2.88818	1.1074	-0.531057	2.78115	2.65518	0.167541	-0.0865877	-2.97261	1.80921	-1.53916
cg00804803	CTCTAAAAACAAAACCATACCCTACAAATAAACAAAAAACTACTCATACA	16649333	CTCTAAAAACGAAACCGTACCCTACAAATAAACGAAAAACTACTCGTACG	CCAGTGCAGAGCCTCTGGGGGCGGGGCCGTGCCCTGCAGGTGAGCGAGGAGCTGCTCGTG[CG]GAGCAGGCAGGGCTGTGTGGCAGCCGCGCTTGTTCCTGAGGATGATTGAGCATCTCCATC	37	1	10601595	CTCTGGGGGCGGGGCCGTGCCCTGCAGGTGAGCGAGGAGCTGCTCGTGCG	R			PEX14	NM_004565	Body						1:10524050-10524430				0.0332	0.967	0.975	0.914	0.973	0.967	0.979	0.957	0.808	0.967	0.896	0.878	0.948	0.963	0.909	0.054	3.40979	5.17141	4.87298	5.2854	4.87298	5.54285	4.87298	3.10692	2.84734	4.1883
cg18236877	AAACAACATAAACACAAAAATACAAAAAAATATATATACATACACACACA	68677489	AAACAACGTAAACACAAAAATACGAAAAAATATATATACGTACACGCGCG	TCCCTTCGCCTAACAGCCTTCTTATCCGCCAGGGAGGGGGAGGTTGTGTGTGTGCACACA[CG]CGCGTGCACGCACACACACTCTCTCGCACTCTTGTGCTCACGCTGCCTCTCTCCTGCTGG	37	1	10733511	CGCGCGTGCACGCACACACACTCTCTCGCACTCTTGTGCTCACGCTGCCT	F		rs71645004	CASZ1	NM_017766;NM_001079843	Body						1:10656064-10656109				0.0277	0.745	0.828	0.84	0.859	0.761	0.841	0.712	0.862	0.696	0.285	0.597	0.187	0.812	0.557	0.256	2.39232	2.60696	1.54674	2.26722	1.67089	2.40308	1.19502	-1.32698	0.566951	-2.12022
cg09517873	ACTAACCCCAAAAACCCAACCCTCAAATTTAAAAACTTCTCAAAAAAACA	16777326	ACTAACCCCGAAAACCCAACCCTCGAATTTAAAAACTTCTCGAAAAAACG	CCTGGGGGCTGGCAGCTCCCACCCCTCCGGGGGCAGCCTCTCCTCTAGGGTCTCTGTCTC[CG]CTTCCCCGAGAAGCCTCTAAACCCGAGGGCTGGGCCTCCGGGGTCAGCTTCGGGTTTTCG	37	1	12656315	GCTGACCCCGGAGGCCCAGCCCTCGGGTTTAGAGGCTTCTCGGGGAAGCG	F			DHRS3	NM_004753	Body	chr1:12655926-12656248	S_Shore				1:12577822-12578955			TRUE	0.0082	0.314	0.716	0.651	0.307	0.585	0.889	0.29	0.101	0.323	0.143	0.316	0.354	0.577	0.255	0.323	0.899431	-1.17462	-1.12744	1.33407	0.495325	3.00162	-1.06762	-2.58328	-1.11407	-0.867785
cg04226804	TATTCAAAACATTATAACTTCCAATTCTACACTATAATAATAAAAATCCC			CAGGCGTCGACTATTCAAAGCATTGTGGCTTCCAGTTCTGCACTGTGGTGATGGAGGTCC[CG]GGGGTGGCCTACTAAATACTAAAGTGGCACCGGTGCTGCGCTGGGAGGAGCTGAGAAGGC	37	1	16556249	ATTCAAAGCATTGTGGCTTCCAGTTCTGCACTGTGGTGATGGAGGTCCCG	R		rs35233025				chr1:16553326-16553660	S_Shelf					1:16556244-16556400	Unclassified_Cell_type_specific		0.0066	0.532	0.565	0.722	0.639	0.59	0.509	0.318	0.536	0.336	0.349	0.447	0.115	0.593	0.35	0.243	1.37691	0.823817	0.184918	0.377235	0.525091	0.0519426	-0.982722	-0.899431	-0.307005	-2.94404
cg01073765	ATAAAAATCATAAAACAAAACAACAAATCCTAAAACCACACCACCAACAC			GATAAGAGAATATAAGAGTCATGGGACAGGGCAGCAAATCCTGAAGCCACACCACCAACA[CG]AAAAGCAAAGTTAAGCCTCAGAAATTCTCCTTTTATGTATGTGCCTCATTCAGATTCTTA	37	1	20568217	CGTGTTGGTGGTGTGGCTTCAGGATTTGCTGCCCTGTCCCATGACTCTTA	R						chr1:20569455-20569817	N_Shore								0.0357	0.759	0.78	0.747	0.77	0.738	0.607	0.759	0.239	0.314	0.165	0.689	0.72	0.734	0.481	0.253	1.56197	1.74322	1.65507	1.82597	1.49405	0.627167	-1.12744	-2.33931	1.14759	1.36257
cg08936817	CATTTTCCTTATATTACTAATACAAAACCCACTAAAACCCCCAAACCTCC			GAATCTTGGTGAGCATCCAATTCAGCCTTCCCGTGGCCACTCCTCCCACAGACAGGCAAA[CG]GAGGCCTGGGGGTTTCAGTGGGCCTTGTATTAGCAACATAAGGAAAATGCACATTTATTG	37	1	20592916	CGGAGGCCTGGGGGTTTCAGTGGGCCTTGTATTAGCAACATAAGGAAAAT	F	rs743986									TRUE					0.0492	0.757	0.7	0.545	0.69	0.572	0.393	0.611	0.319	0.208	0.154	0.612	0.523	0.61	0.405	0.205	0.26039	1.15433	1.63934	1.22239	0.418404	-0.627167	-1.92892	-2.45773	0.657475	0.132822
cg11816566	TATAAATTATAAAAACATACCTACCCTATATATACCTAAAACACRTACCC			GCGGCCACAGCCTTGCAGGAACGGGCACTCACGCCCACCTCTGGCTGGTCCAGGAGCGCA[CG]GGCACGTGTCCCAGGTACACACAGGGCAGGCATGTTCCCACAACTCACAGGCCTCCCGAG	37	1	21050526	CGGGCACGTGTCCCAGGTACACACAGGGCAGGCATGTTCCCACAACTCAC	F			SH2D5	NM_001103161;NM_001103160	Body						1:20922978-20923264	1:21050515-21050775	Unclassified_Cell_type_specific		0.0381	0.817	0.893	0.813	0.915	0.912	0.821	0.878	0.75	0.646	0.848	0.772	0.599	0.862	0.749	0.113	2.12022	3.42824	2.15849	3.06105	3.37346	2.19742	0.867785	2.47999	1.75957	0.578954
cg07233952	TATATAACACTACCTATAATAACRACAATAATAACAATAACTAAAAAAAC			AGAGCATCCCTTGTGTGGCACTGCCTGTGGTGACGACAATGGTGGCAGTGGCTGGGAAGG[CG]GCCGCGGTGGTGTGGGTGGGGGTGGCTCCAGTGCTGGCCATGATCCTGGCTCTGGCTCCT	37	1	22881200	GTGTGGCACTGCCTGTGGTGACGACAATGGTGGCAGTGGCTGGGAAGGCG	R		rs78827231								TRUE					0.0245	0.598	0.817	0.808	0.578	0.739	0.495	0.57	0.081	0.71	0.194	0.407	0.423	0.673	0.398	0.275	2.07325	0.453826	0.57295	2.15849	1.50152	-0.0288549	1.29177	-2.05472	-0.543003	-0.447914
cg02974898	AAAACTAAACTTTTAACCTATTTTCTCTCATCRACCTCAACCAAAAACRC			CCTTGTTCGACACAGCTCCCAGCAGCTGTTCCCTGGGCCCAGGCAGAGAGCCCGGCTTGG[CG]CGTCTCTGGCTGAGGCCGATGAGAGAAAACAGGTTAAAAGTTCAGCCCTTGTTCTCTCCA	37	1	23105600	CGCGTCTCTGGCTGAGGCCGATGAGAGAAAACAGGTTAAAAGTTCAGCCC	F	rs74060683		EPHB2	NM_004442;NM_017449	Body					TRUE					0.0301	0.531	0.789	0.754	0.572	0.791	0.782	0.599	0.335	0.734	0.204	0.567	0.491	0.703	0.488	0.215	1.61591	0.418404	0.179124	1.90278	1.92017	1.84284	1.46435	-1.9642	0.388982	-0.0519426
cg16903060	AAACTTCCTTAAATAATTTATAAACTTCTCCACTTTAACTATTATTATTC			CCAACTTCGTTGGGCTTCCTTGGGTAATTTATGAGCTTCTCCACTTTGGCTGTTATTATT[CG]CCTCTTGTTAATGAGCAGGCTTAGGGCATTCAGGATTTCCTTAGTCAGTGATTCCTCCTT	37	1	24621673	GGCTTCCTTGGGTAATTTATGAGCTTCTCCACTTTGGCTGTTATTATTCG	R										TRUE		1:24621085-24622334	Unclassified_Cell_type_specific	TRUE	0.0056	0.533	0.898	0.914	0.638	0.614	0.805	0.556	0.479	0.217	0.265	0.573	0.482	0.734	0.429	0.305	3.40979	0.817567	0.190713	3.13815	0.669638	2.04551	-1.85132	-1.47175	0.424299	-0.103919
cg23213449	CCTACCTAAACCTATACTTTCTACAACTCCCCTAAATACCAAAACACAAC			AGTGGTGGACTTGGAATGAGGGGCGAGGGAGGGCCTGGGAGGAGCAGCCACTTTTGGAGT[CG]CTGTGCCTTGGCACTTAGGGGAGCTGCAGAAAGCACAGGTCCAGGCAGGAGTTGGTAGAT	37	1	24627488	CGCTGTGCCTTGGCACTTAGGGGAGCTGCAGAAAGCACAGGTCCAGGCAG	F										TRUE					0.035	0.475	0.72	0.746	0.362	0.429	0.435	0.377	0.544	0.165	0.318	0.314	0.298	0.528	0.336	0.192	1.55435	-0.817567	-0.14439	1.36257	-0.412513	-0.377235	-2.33931	-1.10074	-1.12744	-1.23616
cg09322349	CTTAAACTAAAATCAATAACCTCAATTCAATAAACATTCATTAAACACCC			TAACCCCTGTTTTTTCTGGCCTCAGTTTCTCCAGAACCCAGAGTAGGGTCTGGCACACAA[CG]GGTGCTCAATGAATGTCTACTGAATTGAGGCCACTGACTTCAGCCCAAGGGGCAGCCAGA	37	1	24645184	CGGGTGCTCAATGAATGTCTACTGAATTGAGGCCACTGACTTCAGCCCAA	F			GRHL3	NM_198173	TSS1500	chr1:24648202-24648985	N_Shelf			TRUE		1:24645148-24645358	Unclassified_Cell_type_specific		0.0456	0.196	0.876	0.712	0.443	0.459	0.602	0.474	0.536	0.11	0.228	0.226	0.217	0.548	0.299	0.25	1.30581	-0.330371	-2.03634	2.82059	-0.237134	0.596995	-3.0163	-1.75957	-1.77601	-1.85132
cg22488568	ACAAAAATAAAAACATCATCAATTCCTAAAAACAAAATCTCCTTACTCCA	60655354	GCGAAAATAAAAACATCGTCGATTCCTAAAAACGAAATCTCCTTACTCCG	CTGTCACTGGGCGCGGGGGTGAAGACATCGTCGGTTCCTGGGGACGAAGTCTCCTTGCTC[CG]CATCATGATGCCCCCATCGTCGTCCTCGTCCTCCTCAGCCACCTTTGCAGGATCCCGGCT	37	1	27426952	CGGAGCAAGGAGACTTCGTCCCCAGGAACCGACGATGTCTTCACCCCCGC	R			SLC9A1	NM_003047	Body						1:27299523-27299794				0.0399	0.976	0.962	0.953	0.968	0.977	0.913	0.935	0.921	0.967	0.891	0.938	0.771	0.958	0.904	0.054	4.34174	4.91886	5.34577	4.66197	5.40865	3.39153	4.87298	3.0311	3.91925	1.75138
cg13449606	RACAACCACATCRTACACAAAAACATAAAAATAAACCCTAAAACTAACCC			AAACTGCCAGCCTGCGTCTGGGACCATGTTTCCTTCCCCGCCACCCTCAGCAGATGAGGG[CG]GGCCAGCCCCAGGGCTTACTTTTATGTCCCTGTGCACGATGTGGTTGTCGTGCAAGTAGC	37	1	27686328	CGGGCCAGCCCCAGGGCTTACTTTTATGTCCCTGTGCACGATGTGGTTGT	F	rs55884118		MAP3K6	NM_004672	Body	chr1:27687024-27687743	N_Shore							TRUE	0.0279	0.811	0.822	0.834	0.85	0.837	0.781	0.749	0.381	0.74	0.715	0.846	0.485	0.823	0.653	0.17	2.32886	2.5025	2.10132	2.20726	2.36036	1.83439	1.50901	1.32698	2.45773	-0.0865877
cg27573570	AATTTTTACAAACTTATCATCTATCTTCCACTTATCCAACAAACCRCTAC			TCCCACTTGTCAATTTTTACAGGCTTATCATCTATCTTCCACTTATCCAACAAGCCGCTA[CG]GCCACTCCCTGTCCCGCAGTTGGAAGCACCACCAGCCCCACTACAGCCTCCGCTACCACC	37	1	28422839	ATTTTTACAGGCTTATCATCTATCTTCCACTTATCCAACAAGCCGCTACG	R	rs56393783		LOC653566	NR_027268	Body										0.0287	0.641	0.755	0.852	0.435	0.309	0.655	0.423	0.219	0.515	0.273	0.382	0.463	0.608	0.379	0.229	2.52526	-0.377235	0.836341	1.62369	-1.16108	0.924899	0.0865877	-1.41305	-0.694034	-0.21391
cg13466456	TTAAATATAATAAAACTCAAAATTAAATACTAAAATCTCACAACAACATC			CGGAGAGGGATTTGGGTGTGGTGGAACTCAGAGTTGGGTGCTGGGGTCTCACAGCAGCAT[CG]GTCCGCCTCGCCTCTCCCCCATCTCCTCGCAGAGCCCCCAACTCCCATCGCGCCCCCACA	37	1	29587088	TGGGTGTGGTGGAACTCAGAGTTGGGTGCTGGGGTCTCACAGCAGCATCG	R			PTPRU	NM_133178;NM_133177;NM_005704	Body	chr1:29587087-29587412	Island				1:29458568-29459964	1:29586058-29587310	Unclassified_Cell_type_specific	TRUE	0.0469	0.902	0.947	0.915	0.885	0.927	0.89	0.935	0.833	0.888	0.527	0.853	0.389	0.911	0.738	0.174	3.42824	2.94404	3.20227	4.1593	3.6666	3.0163	2.98706	0.155963	2.53673	-0.651402
cg12905085	TCTAAACATCCTAACAAACAAAAAACAAAACAAAAACAACCACTTATCCA	45679502	TCTAAACGTCCTAACAAACAAAAAACGAAACAAAAACGACCACTTATCCG	CCCTCAGGATCGCCGCGTCCCCCGGGCCTCACGGGCATCACCTGAAAGGAATGCGGGCGC[CG]GATAAGTGGCCGCCTTTGTCTCGCTTCCTGTTTGCCAGGACGTCCAGAGCCCGGCTCCAG	37	1	32054510	TCTGGACGTCCTGGCAAACAGGAAGCGAGACAAAGGCGGCCACTTATCCG	F						chr1:32054341-32054843	Island				1:31826992-31827424				0.0233	0.422	0.915	0.923	0.274	0.958	0.261	0.2	0.397	0.389	0.069	0.432	0.15	0.626	0.273	0.353	3.5834	-1.40579	-0.453826	3.42824	4.51156	-1.50152	-0.651402	-3.75411	-0.39486	-2.5025
cg08169827	AATTTTCTACAAATACCTTCCAAAAAAACTCTAAAAAACAAAAACAATCA	37658394	AATTTTCTACGAATACCTTCCAAAAAAACTCTAAAAAACGAAAACGATCG	CCGCGAGGCTGGAATTTTCTACGGGTACCTTCCAAGGAAGCTCTGGGGGGCGGGGACGGT[CG]GGCGCGGCCCGCCGGGTCTCAAGGCTGAGGCTAAGGCTCCGGCTCCAGCTCCGCCCGCCC	37	1	32054766	AATTTTCTACGGGTACCTTCCAAGGAAGCTCTGGGGGGCGGGGACGGTCG	R						chr1:32054341-32054843	Island				1:31826992-31827424				0.016	0.287	0.894	0.947	0.135	0.935	0.53	0.123	0.247	0.089	0.079	0.172	0.569	0.621	0.213	0.408	4.1593	-2.67974	-1.31285	3.07621	3.84645	0.173332	-3.35557	-3.54328	-2.26722	0.400741
cg10574365	CCTCTCTTAAAATCTAAATCTAAACCCCTTTCTAACATCAACACRAATCC			CCGCCGGGTCTCAAGGCTGAGGCTAAGGCTCCGGCTCCAGCTCCGCCCGCCCTGGCGCTG[CG]GACCCGTGTTGATGCCAGAAAGGGGTCCAGATCCAGACCCCAAGAGAGGGTTCTTGGATC	37	1	32054836	CTCTCTTGGGGTCTGGATCTGGACCCCTTTCTGGCATCAACACGGGTCCG	F						chr1:32054341-32054843	Island				1:31826992-31827424				0.0051	0.441	0.866	0.876	0.36	0.893	0.711	0.326	0.209	0.284	0.248	0.423	0.541	0.691	0.339	0.353	2.82059	-0.830075	-0.34207	2.69213	3.06105	1.29878	-1.33407	-1.60039	-0.447914	0.237134
cg20457180	ACRAAACRCTATCTCAAAAATTAAAAACTCCTCTATAAATCRTATATACC			ATCCTGTAAAGAGCCCATCTGATAAAAGGGACACAGAGCCCTTTAGGGAGTCCAGTCTCA[CG]GCACACACGACCCACAGAGGAGTTCCTAATCTTTGAGACAGCGTCTCGTTCTGTCCATGA	37	1	32700869	CGGCACACACGACCCACAGAGGAGTTCCTAATCTTTGAGACAGCGTCTCG	F			MTMR9L	NR_026850	Body					TRUE					0.0168	0.858	0.93	0.91	0.884	0.911	0.828	0.736	0.818	0.851	0.885	0.686	0.776	0.887	0.792	0.095	3.33787	2.92992	2.59509	3.7318	3.35557	2.26722	2.51385	2.94404	1.12744	1.79256
cg14781242	ATACCTTTATACTTATAATTCTCCCTACTTTAAAATACRTACRCTCTCTC			AGAGAGAGAGAGAGAAAGAGAGAGAGAGAGAGAAAGAGAGAGAGAGAGAGAGAGAGAGAG[CG]AGAGAGCGCACGCATTTCAAAGCAGGGAGAACCACAAGTACAAAGGCATTAAGTAAGAAA	37	1	32738251	TGCCTTTGTACTTGTGGTTCTCCCTGCTTTGAAATGCGTGCGCTCTCTCG	F			LCK	NM_005356;NM_001042771	5'UTR	chr1:32740710-32741544	N_Shelf								0.0259	0.633	0.514	0.724	0.408	0.683	0.394	0.434	0.373	0.485	0.179	0.348	0.416	0.559	0.373	0.187	1.39132	-0.537028	0.786425	0.080812	1.1074	-0.621122	-0.0865877	-2.19742	-0.905785	-0.489385
cg10837783	AATAAATAAACAAAACAACAAAAAAACACAATAAATCTAACCCACCACCA	36715368	AATAAATAAACAAAACGACGAAAAAACGCAATAAATCTAACCCGCCACCG	GAGGTGGGGGCGCGGGATGACCCGGAGTTGGGGGTGCTGGGTGAGCCCAAGGTGGGGGCG[CG]GTGGCGGGCCAGACTCACTGCGTTCTTTCGTCGCTTTGTCCATCCATTCATTCATTCAGG	37	1	32741454	AATGGATGGACAAAGCGACGAAAGAACGCAGTGAGTCTGGCCCGCCACCG	F			LCK	NM_005356;NM_001042771	Body	chr1:32740710-32741544	Island				1:32513298-32514277				0.0167	0.354	0.955	0.932	0.932	0.931	0.867	0.667	0.594	0.024	0.161	0.887	0.304	0.829	0.44	0.389	3.77672	3.77672	-0.867785	4.4075	3.75411	2.70461	-5.34577	-2.38161	2.97261	-1.19502
cg15116327	CATTACAAAATCCATAATCTAAACAACAATAACTTCTACATCTCCCCTCA	20642440	CATTACAAAATCCGTAATCTAAACAACGATAACTTCTACATCTCCCCTCG	GAGGTGGTGAAACATTACAAGATCCGTAATCTGGACAACGGTGGCTTCTACATCTCCCCT[CG]AATCACTTTTCCCGGCCTGCATGAACTGGTCCGCCATTACACCAGTGAGCCCGACGGGAC	37	1	32741619	CGAGGGGAGATGTAGAAGCCACCGTTGTCCAGATTACGGATCTTGTAATG	R			LCK	NM_005356;NM_001042771	Body	chr1:32740710-32741544	S_Shore				1:32513298-32514277				0.0143	0.911	0.955	0.943	0.943	0.949	0.682	0.885	0.804	0.467	0.246	0.9	0.352	0.897	0.609	0.288	4.04822	4.04822	3.35557	4.4075	4.21784	1.10074	-0.190713	-1.61591	3.16993	-0.880418
cg27181349	ATAAAAACATTACTATAAAATCCAACTACCCTACTTACTCACCCACCCCA	47779395	ATAAAAACATTACTATAAAATCCGACTACCCTACTTACTCACCCGCCCCG	ACGCTTCCTGTTGTGGAGACATTGCTGTGGGATCCGGCTGCCCTGCTTGCTCACCCGCCC[CG]CGCTGCTCTCTCCTTGCTCCCCAGCCTTGCTCTCTGCGCTCTTGCTGGGTCTCTACTCCT	37	1	36574854	CGGGGCGGGTGAGCAAGCAGGGCAGCCGGATCCCACAGCAATGTCTCCAC	R									DMR			1:36574535-36575096	Unclassified_Cell_type_specific	TRUE	0.0113	0.878	0.881	0.898	0.866	0.905	0.864	0.839	0.444	0.789	0.823	0.8	0.766	0.882	0.744	0.139	3.13815	2.69213	2.84734	2.88818	3.25192	2.66742	1.90278	2.21714	2	1.71084
cg19373545	CTAACCTAAAATTTAAATAAACAAAAAAACCTATAACAAAACTATAACCA	21806417	CTAACCTAAAATTTAAATAAACGAAAAAACCTATAACGAAACTATAACCG	AGGGAGAGGCGGCTGGCCTAAAATTTAGGTGGGCGGAAGAACCTGTGACGGAGCTGTGAC[CG]CTGCACAGGCCAGAGACCCTGGAGTCCTCCTCACCCCGGGGTTGGGGGCCGGACCTGCTG	37	1	36771793	CTGGCCTAAAATTTAGGTGGGCGGAAGAACCTGTGACGGAGCTGTGACCG	R			C1orf113	NM_024676;NM_001162530	TSS1500	chr1:36771830-36773009	N_Shore								0.0235	0.886	0.917	0.735	0.919	0.892	0.907	0.892	0.673	0.788	0.666	0.834	0.725	0.876	0.763	0.113	1.47175	3.50407	2.95827	3.46574	3.04601	3.2858	1.89413	0.995674	2.32886	1.39855
cg05163056	TCATCCTCCTCCAACACTATAAACTTAATAATAAATAACRTACCAAAACC			CCGGCTTCTTTTCATCCTCCTCCAGCACTGTGAGCTTGGTGATGGGTGGCGTGCCAAGGC[CG]GGCAGCTGGAAGGCATCCTGCACACAAGGATGTGGGGTGAGAGCACGGCTCATTTCAGAT	37	1	36932410	CATCCTCCTCCAGCACTGTGAGCTTGGTGATGGGTGGCGTGCCAAGGCCG	R			CSF3R	NM_156038;NM_156039;NM_000760;NM_172313	Body	chr1:36929414-36930131	S_Shelf								0.011	0.899	0.881	0.856	0.898	0.914	0.763	0.89	0.667	0.68	0.594	0.815	0.594	0.869	0.707	0.162	2.57154	3.13815	3.15397	2.88818	3.40979	1.6868	1.08746	0.548983	2.13927	0.548983
cg12207153	CAAAATCCCCCACAAAAACRTCCAAAAACTAACAACTTCCTAATAAAAAC			CCTCTGCATAGCCACAGTACACATAATTCTAGCTTCCAATAGGGATAAGAGTGATGTGGC[CG]CTCCTATCAGGAAGCTGTCAGTTCCTGGACGCTCCTGTGGGGGATCTTGGGGAAGGAAGC	37	1	38519255	AAGATCCCCCACAGGAGCGTCCAGGAACTGACAGCTTCCTGATAGGAGCG	F	rs80234001									TRUE					0.0441	0.701	0.895	0.895	0.606	0.779	0.67	0.739	0.553	0.185	0.253	0.747	0.692	0.758	0.528	0.23	3.0915	0.621122	1.22927	3.0915	1.81758	1.0217	-2.13927	-1.56197	1.56197	1.16784
cg06373377	AAAAAACCTACCATTACATTCCTTCCCTACCAAACCATATCCTAAATACA	63643329	GAAAAACCTACCGTTACATTCCTTCCCTACCAAACCGTATCCTAAATACG	CTGGCTCCAGCCGGAAGACCTGCCGTTACATTCCTTCCCTGCCAGACCGTATCCTGGATG[CG]CCTGAAATCCGAAATGACTATTGTAAGTGCATCCTTATCCTCGCCTCATGCATGGAGAAA	37	1	43825745	GGAAGACCTGCCGTTACATTCCTTCCCTGCCAGACCGTATCCTGGATGCG	R			CDC20	NM_001255	Body	chr1:43824134-43825059	S_Shore		CDMR			1:43825633-43825936	Promoter_Associated		0.0049	0.372	0.681	0.706	0.432	0.258	0.719	0.343	0.272	0.099	0.215	0.274	0.209	0.528	0.235	0.293	1.26385	-0.39486	-0.755462	1.0941	-1.52405	1.35542	-3.18603	-1.86836	-1.40579	-1.92017
cg22797514	CAACTAAACCAAAATAACCAAACAAATACACCTAAAAACAAAATAAAACA	13705369	CGACTAAACCGAAATAACCGAACGAATACGCCTAAAAACGAAATAAAACG	CCACACCTGGCTCTCCTCCCCGGCGTCTCCTCTCCGCTTCTTTGTTTGGAGCGGAGGCCC[CG]CCCCACCCCGCCCCCAGGCGCACTCGCCCGGCCATTCCGGTTCAGCCGGTTCCAGCCCCC	37	1	44016023	CGGCTGAACCGGAATGGCCGGGCGAGTGCGCCTGGGGGCGGGGTGGGGCG	F	rs2819337		PTPRF	NM_002840;NM_130440	Body						1:43788584-43788641	1:44015844-44016345	Unclassified_Cell_type_specific	TRUE	0.0493	0.97	0.975	0.964	0.967	0.968	0.974	0.953	0.867	0.958	0.546	0.967	0.954	0.97	0.874	0.095	4.74296	4.87298	5.01495	5.2854	4.91886	5.22734	4.51156	0.266209	4.87298	4.37428
cg11073811	CAACAACAAAAACTAAAAACTAAAACCAACTAAACCAAAATAACCAAACA	33680328	CAACGACAAAAACTAAAAACTAAAACCGACTAAACCGAAATAACCGAACG	CTCCTCTCCGCTTCTTTGTTTGGAGCGGAGGCCCCGCCCCACCCCGCCCCCAGGCGCACT[CG]CCCGGCCATTCCGGTTCAGCCGGTTCCAGCCCCCAGTTTCTGCCGCTGCAGGTCCCGGCA	37	1	44016049	CGCCCGGCCATTCCGGTTCAGCCGGTTCCAGCCCCCAGTTTCTGCCGCTG	F		rs2819337	PTPRF	NM_002840;NM_130440	Body						1:43788584-43788641	1:44015844-44016345	Unclassified_Cell_type_specific	TRUE	0.0304	0.959	0.963	0.952	0.932	0.963	0.953	0.933	0.835	0.952	0.425	0.936	0.837	0.954	0.82	0.134	4.30986	3.77672	4.54784	4.70194	4.70194	4.34174	4.30986	-0.436099	3.87036	2.36036
cg22228439	TTATTTTAAAATTTCCTCATTATACCCTTTCCTACTACCTCTATACACCC			TATAATATACCTTATTTTAAAGTTTCCTCATTGTACCCTTTCCTGCTGCCTCTATACACC[CG]CTGCCCCAACTCCTTACACAAAGCGATGCTAGTCCACTACCTCCAGGAAGCCTTTCCTGG	37	1	46766431	CGGGTGTATAGAGGCAGCAGGAAAGGGTACAATGAGGAAACTTTAAAATA	R			LRRC41	NM_006369	Body	chr1:46767425-46769036	N_Shore		RDMR						0.0278	0.73	0.866	0.826	0.736	0.785	0.857	0.794	0.582	0.686	0.806	0.538	0.547	0.8	0.659	0.141	2.24705	1.47917	1.43494	2.69213	1.86836	2.58328	1.12744	2.05472	0.219713	0.27203
cg00015930	ACACCACAAACTAATAATAAATATATATCACTTTACACAACACACACTCA	23760359	ACGCCACGAACTAATAATAAATATATATCACTTTACACGACGCACACTCG	TCATTTTCAATATCATTAATCCCAGACACTCTATTTTCCATGCCTGCGCAGCCAGGCCCC[CG]AGTGTGCGCCGTGTAAAGTGACACATATTCATCACCAGCTCGTGGCGCCGGCGCCGACGC	37	1	46921746	GCGCCACGAGCTGGTGATGAATATGTGTCACTTTACACGGCGCACACTCG	F											1:46694319-46694449				0.0311	0.964	0.666	0.974	0.926	0.972	0.898	0.5	0.979	0.734	0.253	0.755	0.373	0.9	0.599	0.301	5.22734	3.64542	4.74296	0.995674	5.11746	3.13815	1.46435	-1.56197	1.62369	-0.74929
cg20977426	ACACAAACTCCAAATAATAAATTCATACCATCAAAAAACCAAACAAAACA	62645490	ACACGAACTCCAAATAATAAATTCGTACCATCGAAAAACCGAACGAAACG	AGCTCGTGGCGCCGGCGCCGACGCTGATACAATATTAGTGTTGCCCCCCCTTTCGGAGCC[CG]CTCCGCCCGGCTCCCCGATGGCACGAATCCATCACCTGGAGCCCGTGTCACTTTCCCCAG	37	1	46921844	ACACGGGCTCCAGGTGATGGATTCGTGCCATCGGGGAGCCGGGCGGAGCG	F	rs55988810										1:46694319-46694449				0.0111	0.947	0.808	0.954	0.962	0.951	0.931	0.564	0.956	0.819	0.344	0.835	0.388	0.926	0.651	0.275	4.37428	4.66197	4.1593	2.07325	4.27859	3.75411	2.17787	-0.931287	2.33931	-0.657475
cg18164611	TCACAACCCCACCTTACACAAAAACCCCAAACAACCCTAAAAAAAATACA	18783417	TCACAACCCCACCTTACGCAAAAACCCCAAACAACCCTAAAAAAAATACG	CAGTCCCAAGTGTCACAGCCCCACCTTGCGCAGAAGCCCCAGGCAGCCCTAGGGAGGGTG[CG]TCTACATTTTTGCTTGGCCTCTGCGCTCCCTATTCCCGCCACTCTCTCCAGGCCTCGAAG	37	1	46958628	CGCACCCTCCCTAGGGCTGCCTGGGGCTTCTGCGCAAGGTGGGGCTGTGA	R						chr1:46954793-46957121	S_Shore		CDMR	TRUE	1:46731215-46731498				0.0227	0.726	0.828	0.843	0.39	0.777	0.55	0.499	0.473	0.719	0.091	0.418	0.107	0.686	0.385	0.301	2.42477	-0.645335	1.40579	2.26722	1.80087	0.289507	1.35542	-3.32034	-0.477516	-3.06105
cg24711620	ATCCTTACTTACTATATAATCTTATACCAATTACCTAATTTCTCTCRCAC			CCTGGTCTTCAGTCCTTGCTTGCTGTGTGATCTTATGCCAATTACCTAATTTCTCTCGCA[CG]CACACCCCTTCCTTATTTGTAGAAAGAGCAATAATAAGAGCTGCTTCTCAGAGTTGTTGG	37	1	52458792	TCCTTGCTTGCTGTGTGATCTTATGCCAATTACCTAATTTCTCTCGCACG	R						chr1:52455970-52456453	S_Shelf								0.0319	0.671	0.87	0.855	0.652	0.663	0.865	0.719	0.391	0.299	0.374	0.804	0.654	0.763	0.54	0.223	2.55987	0.905785	1.02823	2.7425	0.97626	2.67974	-1.22927	-0.743124	2.03634	0.918519
cg09261182	CACACAAATACTAACTCCTACACCCTACTATCAAAACACTATAAAAACCA	67651467	CACGCGAATACTAACTCCTACACCCTACTATCAAAACACTATAAAAACCG	AGAAGTCCACATGCGGACAGTCTCTGACTACTCAAGGCTCGGCGGTTCCCAGAAGGCGAA[CG]GTTCCCACAGTGTCCTGACAGTAGGGTGCAGGAGCCAGCACCCGCGTGTGGTGGGCGGGA	37	1	53763072	CGGTTCCCACAGTGTCCTGACAGTAGGGTGCAGGAGCCAGCACCCGCGTG	F	rs2297826	rs57146617	LRP8	NM_033300;NM_001018054;NM_017522;NM_004631	Body					TRUE	1:53535639-53535707				0.0345	0.731	0.716	0.601	0.805	0.704	0.75	0.702	0.036	0.496	0.102	0.812	0.237	0.718	0.398	0.32	0.590976	2.04551	1.44227	1.33407	1.24998	1.58496	-0.0230836	-3.13815	2.11075	-1.6868
cg24672056	CTCACAATCCTAACAACATAATAAAACCCCACAATCAAATAAACACACCA	16758332	CTCACAATCCTAACAACATAATAAAACCCCACAATCAAATAAACGCACCG	TTTCCTCTGCGGGCTCTCTGCTTCCTCCGCGCCCCGCGTCCCCGGCGGGCGGGAGCGCCA[CG]GTGCGTTTACCTGACTGTGGGGTCCCATCATGCTGCTAGGATTGTGAGGTGGAGGCTGTG	37	1	54723730	CGGTGCGTTTACCTGACTGTGGGGTCCCATCATGCTGCTAGGATTGTGAG	F			SSBP3	NM_001009955;NM_018070;NM_145716	Body	chr1:54723696-54724019	Island			TRUE	1:54496285-54496885				0.0469	0.967	0.949	0.967	0.947	0.935	0.957	0.945	0.947	0.948	0.52	0.894	0.826	0.954	0.847	0.107	4.87298	4.1593	4.87298	4.21784	3.84645	4.47611	4.1883	0.115477	3.07621	2.24705
cg02927682	AAAAAATAAAACCCAAAACTAAATTAAATTTCACTAATAAATAACCAACA	32804398	AAAAAATAAAACCCGAAACTAAATTAAATTTCACTAATAAATAACCGACG	CTGTTGTTTCGAGGGGAGTGAGGCCCGGGGCTGAGTTAAGTTTCACTGGTGAGTGGCCGG[CG]GGCACAAAGGAAGGAACCGCTGGGGGAGGGGAGGCCGCAGAGCTGGAGGGCTGGGACAAA	37	1	54844424	CGCCGGCCACTCACCAGTGAAACTTAACTCAGCCCCGGGCCTCACTCCCC	R			SSBP3	NM_001009955;NM_018070;NM_145716	Body					TRUE					0.0096	0.655	0.544	0.442	0.308	0.539	0.849	0.192	0.113	0.377	0.055	0.336	0.44	0.556	0.252	0.304	-0.336219	-1.16784	0.924899	0.254573	0.225519	2.49122	-0.724668	-4.10281	-0.982722	-0.347923
cg11750112	TTAAAAAACTACCCTATTAAAAAAAACACTTCAAAAAAAAACTCTAATCA	20611392	TTAAAAAACTACCCTATTAAAAAAAACACTTCGAAAAAAAACTCTAATCG	GCAAATGTAGTTTTAAAAGGCTGCCCTGTTGAAAAAGACACTTCGAAAAAAAGCTCTGAT[CG]GTGGGGGGTTTGTGCCCAAATGGTCCTTTATCTCCTCCCAACTGGCCTCTTTCTAACACC	37	1	64938742	TTAAAAGGCTGCCCTGTTGAAAAAGACACTTCGAAAAAAAGCTCTGATCG	R			CACHD1	NM_020925	Body	chr1:64935554-64936614	S_Shelf		RDMR						0.0224	0.626	0.846	0.807	0.839	0.766	0.858	0.32	0.051	0.446	0.136	0.791	0.844	0.79	0.431	0.359	2.06397	2.38161	0.743124	2.45773	1.71084	2.59509	-0.312842	-2.66742	1.92017	2.4357
cg26224018	AAACRTAAAATCAAATCACATTATTTACATATACAAATAATTTTTCCTTC			AACAGGACAGGGCTGGTTTAGAATGATTTGAATGTGTAATTACGCAATATAGAATATTTT[CG]AAGGAAAAATCACCTGTATATGCAAATAATGTGATTTGATTCTACGCCTTGTGTACCATA	37	1	64942153	CGAAGGAAAAATCACCTGTATATGCAAATAATGTGATTTGATTCTACGCC	F			CACHD1	NM_020925	Body					TRUE					0.0391	0.519	0.903	0.907	0.675	0.848	0.857	0.559	0.412	0.794	0.68	0.642	0.635	0.785	0.62	0.165	3.2858	1.05445	0.109698	3.21867	2.47999	2.58328	1.94649	1.08746	0.842614	0.79886
cg01826444	TCCTCCCCTTCAATATAAAACTAACCTATAACCAAAAACACTTAAAAACC			CTTGCCGTGGCTTTCTCCAACTCTCTTCTTCTTTTCAGTCTTTGCAATACCTGTCCCTGC[CG]GTCTCCAAGTGCCCCTGGTTACAGGTCAGCTCCACACTGAAGGGGAGGAGCTACTTCCTA	37	1	109255376	CCTCCCCTTCAGTGTGGAGCTGACCTGTAACCAGGGGCACTTGGAGACCG	F			FNDC7	NM_001144937	TSS200										0.0421	0.631	0.84	0.821	0.796	0.699	0.697	0.75	0.411	0.347	0.233	0.725	0.736	0.747	0.534	0.214	2.19742	1.9642	0.774019	2.39232	1.21553	1.20184	-0.912147	-1.7189	1.39855	1.47917
cg15740508	TAATTAATAAATATACTAATACATTCATCAAACTCTCAACAAACACACAC			ACAGCTTTCTGTGGTTGGTGAATATGCTGGTACATTCATCAAGCTCTCAACAGACACACA[CG]CACACGCACACACGCTCAGGAATGCATGTTTTTATTAGTAATGTGTCTGACTTAGCAGAA	37	1	115238559	GGTTGGTGAATATGCTGGTACATTCATCAAGCTCTCAACAGACACACACG	R			AMPD1	NM_000036	TSS1500										0.0334	0.807	0.798	0.745	0.817	0.752	0.622	0.787	0.599	0.563	0.231	0.664	0.582	0.757	0.571	0.186	1.54674	2.15849	2.06397	1.98203	1.60039	0.718528	0.365502	-1.73509	0.982722	0.477516
cg02452639	TTAAAAATATCAAAAACTTCCAAAATACRACRTAAACTCAAATAAAACTC			TTCCCGTCGAGTTGAAAATGTCAAAGGCTTCCAGAGTGCGACGTGAACTCAGATAAGACT[CG]TTCTGCCTCTGGCCTGCCTTGCAGCCTTCGTGTATGAGCCCCGGTCTCACCCCAGGGTGC	37	1	116710227	CGAGTCTTATCTGAGTTCACGTCGCACTCTGGAAGCCTTTGACATTTTCA	R						chr1:116710157-116710546	Island			TRUE	1:116511728-116512802				0.0115	0.754	0.908	0.739	0.804	0.814	0.826	0.754	0.54	0.613	0.283	0.597	0.779	0.808	0.594	0.213	1.50152	2.03634	1.61591	3.30299	2.12973	2.24705	0.663554	-1.34117	0.566951	1.81758
cg02855836	AAATAACCCAATACAACACAAAACAATACTCAAAACTATAAAATACCCCA	50785390	AAATAACCCAATACGACGCAAAACGATACTCAAAACTATAAAATACCCCG	GGGGGCCAGCCTGGATAGCCCAGTGCGGCGCAGGGCGGTGCTCAGGGCTGTGGAATGCCC[CG]AAGGGCGTAGGCTCGGGGTCTCCCAGCCAGGACACACAAGGCAGGCTGGGGAGCCAGGGT	37	1	116710530	CGGGGCATTCCACAGCCCTGAGCACCGCCCTGCGCCGCACTGGGCTATCC	R						chr1:116710157-116710546	Island			TRUE	1:116511728-116512802	1:116710252-116712218	Promoter_Associated	TRUE	0.0179	0.63	0.878	0.903	0.917	0.729	0.72	0.75	0.414	0.574	0.187	0.762	0.583	0.796	0.545	0.251	3.21867	3.46574	0.767827	2.84734	1.42763	1.36257	0.430197	-2.12022	1.67883	0.483448
cg10376286	ACCAAAACACACAAAACAAACTAAAAAACCAAAATCAACCAAAACACRCC			GGGGTCTCCCAGCCAGGACACACAAGGCAGGCTGGGGAGCCAGGGTCAGCCAGGGCACGC[CG]CTGAGATGTCTTTCCTGCTCCTTCTCCCCGGGAAGCAAGGGAAGCAAAAGGCCAGAGGGG	37	1	116710606	CGGCGTGCCCTGGCTGACCCTGGCTCCCCAGCCTGCCTTGTGTGTCCTGG	R						chr1:116710837-116711260	N_Shore			TRUE	1:116511728-116512802	1:116710252-116712218	Promoter_Associated	TRUE	0.0373	0.547	0.805	0.794	0.804	0.642	0.733	0.75	0.374	0.567	0.28	0.676	0.548	0.721	0.533	0.188	1.94649	2.03634	0.27203	2.04551	0.842614	1.45697	0.388982	-1.36257	1.06103	0.277853
cg16990168	TTTTTCTACRCACTAATCRAATCTTACTAAATTAAACRCCCTTTAAATAC			GCCGGAGTTTTACATAGAATGTCTTCATAACCATCCCCGCTGCCCGGGAACCCAGCCCCG[CG]CACCCAAAGGGCGTCTAATTTAGTAAGATCCGATCAGTGCGCAGAAAAAGGCCCTTGGCG	37	1	119526060	TTTTCTGCGCACTGATCGGATCTTACTAAATTAGACGCCCTTTGGGTGCG	F			TBX15	NM_152380	5'UTR	chr1:119526782-119527192	N_Shore				1:119327514-119328027				0.0413	0.932	0.957	0.94	0.935	0.941	0.929	0.924	0.88	0.711	0.566	0.94	0.926	0.939	0.825	0.115	3.96963	3.84645	3.77672	4.47611	3.99541	3.70979	1.29878	0.383107	3.96963	3.64542
cg05172122	RCTTTCTACAAAAACTTTTCCTATCTCATTTCACTAACAATTAAACTAAC			GGGGCGGCCGCGCTTTCTGCAAGGGCTTTTCCTATCTCATTTCACTAGCAGTTGAGCTGA[CG]GGTGCGTGCGAGAATGCGAGACCTGCCACGTGTACACGTGTACGCGGAGTGTCGATCTGC	37	1	119526783	CTTTCTGCAAGGGCTTTTCCTATCTCATTTCACTAGCAGTTGAGCTGACG	R			TBX15	NM_152380	5'UTR	chr1:119526782-119527192	Island				1:119328250-119329069				0.0091	0.906	0.905	0.85	0.875	0.929	0.925	0.832	0.791	0.851	0.346	0.745	0.788	0.898	0.726	0.173	2.5025	2.80735	3.26878	3.25192	3.70979	3.62449	2.51385	-0.918519	1.54674	1.89413
cg24144440	ATATCRATCTACCTACRTATCCTTAAATATACCTATCTAAATACCCACCC			GTGTACGCGGAGTGTCGATCTGCCTGCGTGTCCTTGGATGTGCCTGTCTAGGTGCCCACC[CG]CGCGCGCCACCACATCCCCAGGCCTCTGGAACGCAGCTGCTGTGTGGCCCGGCCCGAAGT	37	1	119526882	TGTCGATCTGCCTGCGTGTCCTTGGATGTGCCTGTCTAGGTGCCCACCCG	R			TBX15	NM_152380	5'UTR	chr1:119526782-119527192	Island		DMR		1:119328250-119329069			TRUE	0.0231	0.838	0.874	0.557	0.842	0.836	0.879	0.767	0.125	0.256	0.243	0.816	0.732	0.804	0.49	0.315	0.330371	2.4139	2.37096	2.79421	2.34981	2.86086	-1.53916	-1.63934	2.14886	1.44961
cg21647227	ACTACRACCTTACAAATATATTACTACRACCTTACAAATATATTTCAAAC			CTAGCTGAGGACTCCGGGTGGAGCAGGGGCTGAGGTCCGAGCGCAGATGGCGCCGCCGAG[CG]CCTGAAATATACTTGCAAGGCCGCAGCAATATACTTGCAAGGCCGCAGCCGGAGCAGCTG	37	1	119527111	CGCCTGAAATATACTTGCAAGGCCGCAGCAATATACTTGCAAGGCCGCAG	F			TBX15	NM_152380	5'UTR	chr1:119526782-119527192	Island		DMR		1:119328250-119329069			TRUE	0.0454	0.81	0.907	0.407	0.851	0.82	0.835	0.804	0.07	0.568	0.073	0.813	0.475	0.772	0.467	0.305	-0.543003	2.51385	2.09192	3.2858	2.18763	2.33931	0.39486	-3.6666	2.12022	-0.14439
cg21295088	TAAAAAAACCCAACTAAAATACACCTAAAAAACTCACCCTAAACCCCACA	13600309	TAAAAAAACCCAACTAAAATACGCCTAAAAAACTCGCCCTAAACCCCGCG	AGCTCTACCTGGTGGAGAAGGAGACACAGGCGCCTTGAGAGCAAGGGGCGGGCGGCGGAG[CG]CGGGGTTTAGGGCGAGCTCCTCAGGCGTATTCCAGCTGGGCCCCCTCACGCCGCAAATAC	37	1	119531625	CGCGGGGTTTAGGGCGAGCTCCTCAGGCGTATTCCAGCTGGGCCCCCTCA	F			TBX15	NM_152380	5'UTR	chr1:119531991-119532196	N_Shore			TRUE	1:119333118-119333256				0.0253	0.759	0.698	0.606	0.708	0.644	0.695	0.61	0.08	0.146	0.088	0.612	0.737	0.685	0.379	0.306	0.621122	1.27778	1.65507	1.20868	0.855183	1.1882	-2.54827	-3.37346	0.657475	1.4866
cg03760839	TATCACCTCTCCATAAATTCTCTACAACAAAAACCCRAAACAAACRAAAC			CCAGCTGGGCCCCCTCACGCCGCAAATACTCTCTTTCCCTACGGCCCGAACGCTGGGCTG[CG]CTTCGCCTGTTCCGGGCTCTTGTTGCAGAGAACCTATGGAGAGGTGACAGGCAAGAACAG	37	1	119531718	GTCACCTCTCCATAGGTTCTCTGCAACAAGAGCCCGGAACAGGCGAAGCG	F	rs12035818		TBX15	NM_152380	5'UTR	chr1:119531991-119532196	N_Shore			TRUE	1:119333118-119333256				0.0124	0.771	0.797	0.807	0.751	0.803	0.737	0.746	0.353	0.561	0.339	0.769	0.615	0.778	0.564	0.214	2.06397	1.59267	1.75138	1.9731	2.0272	1.4866	0.35378	-0.963365	1.73509	0.675728
cg14565725	ACCAATCAAAAACAACAAAAAACCCCCAAATACAAAAAAAACTCAAACCA	18787319	ACCGATCGAAAACGACAAAAAACCCCCGAATACAAAAAAAACTCAAACCG	CCAAGTTACGCCACCGGTCGAGGACGGCAGGAGACCCCCGAGTGCAGAGAAAGCTCAAAC[CG]GCAGCGAAGTCGGTCCTAGCCAAGCTGAAAAAACGTCTCGGATTTCGCGGACAGCGGCCT	37	1	119532044	ACCGGTCGAGGACGGCAGGAGACCCCCGAGTGCAGAGAAAGCTCAAACCG	R			TBX15	NM_152380;NM_152380	1stExon	chr1:119531991-119532196	Island			TRUE	1:119333515-119333932				0.0385	0.906	0.888	0.833	0.864	0.915	0.838	0.857	0.19	0.601	0.054	0.87	0.822	0.874	0.566	0.308	2.31847	2.66742	3.26878	2.98706	3.42824	2.37096	0.590976	-4.13081	2.7425	2.20726
cg10020892	AAATTCRATACCTATACTTTAAAAACCCACACATAATATATAATTAAATC			ACATAAATCATAGGTTCGATGCCTATACTTTGGGAACCCACACATAATGTGTGGTTAAGT[CG]TGTCATGAGAAAAATAAGAGTCATTTCTACATACCCAGCATTGTTACACAGGGATGTGCC	37	1	147016901	GGTTCGATGCCTATACTTTGGGAACCCACACATAATGTGTGGTTAAGTCG	R			BCL9	NM_004326	5'UTR					TRUE		1:147016749-147017348	Unclassified_Cell_type_specific		0.0477	0.493	0.818	0.687	0.465	0.721	0.85	0.474	0.136	0.292	0.651	0.572	0.613	0.672	0.456	0.216	1.13415	-0.202308	-0.0403981	2.16816	1.36973	2.5025	-1.27778	0.899431	0.418404	0.663554
cg02173484	RCAATTCTTCATCTCCCTCTAAATCAAAAAAATAATTTATCTACTACTTC			GCCCTCCACTCGCAATTCTTCATCTCCCTCTAAATCAAGGAAGTAATTTATCTGCTGCTT[CG]CTAAACCTTCCTTTTTAATATATCCATACCTCACTATCACAGGAAATAGCGGGAGGGGTA	37	1	147245168	CAATTCTTCATCTCCCTCTAAATCAAGGAAGTAATTTATCTGCTGCTTCG	R			GJA5	NM_005266	5'UTR					TRUE					0.0423	0.872	0.896	0.845	0.885	0.87	0.808	0.841	0.456	0.763	0.343	0.854	0.835	0.863	0.682	0.181	2.44668	2.94404	2.76818	3.10692	2.7425	2.07325	1.6868	-0.937685	2.54827	2.33931
cg17941330	TTAAACCTATCAATTATTCCTCTTCCACCRTCTTTTTAATCRTATCTATC			GCTTTTTGCTCTTGAGCCTGTCAGTTGTTCCTCTTCCACCGTCTTTTTAATCGTATCTGT[CG]CCTTCCCTCCTCCCACTTCTTCCTACTCTTTCTCTCTCCACCCCTTTTCCCCTCTGAATC	37	1	147245494	TGAGCCTGTCAGTTGTTCCTCTTCCACCGTCTTTTTAATCGTATCTGTCG	R			GJA5	NM_005266	TSS200					TRUE					0.0214	0.434	0.765	0.5	0.435	0.499	0.352	0.534	0.122	0.134	0.151	0.415	0.295	0.498	0.275	0.222	0	-0.377235	-0.383107	1.7028	-0.00577079	-0.880418	-2.69213	-2.49122	-0.495325	-1.25691
cg12099459	TAAACRTCTAACRAAACATCTTAACTTACTCTCAAAACCCACCATAAACC			ATGCCTTAGGACGCGACAGATGAAAAATCTTTTCTTCTGCTTGGCGGAACACTTTGGATG[CG]GCTTATGGTGGGTCTTGAGAGCAAGCTAAGATGTCCCGCCAGACGCTCAGGACCATCGCT	37	1	147826902	CGGCTTATGGTGGGTCTTGAGAGCAAGCTAAGATGTCCCGCCAGACGCTC	F						chr1:147826167-147826388	S_Shore		RDMR		1:146293263-146293565				0.0416	0.771	0.925	0.892	0.866	0.882	0.896	0.889	0.619	0.21	0.642	0.842	0.818	0.872	0.67	0.202	3.04601	2.69213	1.75138	3.62449	2.90199	3.10692	-1.91146	0.842614	2.4139	2.16816
cg15448220	CATCCTTTTAAAATAATACTTTTATTTCTATAAAAAAAATTCCCCAAACC			CCCAGGCTGGTCTGGAACTCCTGGGCTCTAGCAATCCTCCCGCCTCGGACACAAAGCGCC[CG]GCCTGGGGAATCTTTTCTACAGAAATAAAAGTACTACTTCAAAAGGATGTTTATTTTTAT	37	1	150897856	ATCCTTTTGAAGTAGTACTTTTATTTCTGTAGAAAAGATTCCCCAGGCCG	F			SETDB1	NR_026977;NM_012432;NM_001145415	TSS1500	chr1:150898619-150898839	N_Shore								0.032	0.912	0.927	0.921	0.887	0.904	0.905	0.856	0.9	0.6	0.865	0.899	0.572	0.909	0.782	0.127	3.54328	2.97261	3.37346	3.6666	3.23522	3.25192	0.584963	2.67974	3.15397	0.418404
cg13357249	TCTCCCATTATAATCTTCRTAATAACTACTCRTTTTTAACAAAATACCCC			CCCCAGAAGTTTTACAGTCTGCTCAGAGAGACTGGTCTTCCCACCAGGGTTCATAGCCTA[CG]GGGTACTTTGTTAAAAACGAGCAGTTACTACGAAGACTACAATGGGAGAAATTTTTCTGT	37	1	151170306	CGGGGTACTTTGTTAAAAACGAGCAGTTACTACGAAGACTACAATGGGAG	F			PIP5K1A	NM_001135638;NM_001135636;NM_003557;NM_001135637	TSS1500	chr1:151170847-151171532	N_Shore		CDMR						0.0072	0.893	0.589	0.642	0.89	0.703	0.794	0.632	0.556	0.511	0.522	0.602	0.376	0.752	0.533	0.219	0.842614	3.0163	3.06105	0.519129	1.24306	1.94649	0.0634888	0.127039	0.596995	-0.730813
cg19930352	CAAAATAAACTCATACATAAAAAAAACCCACRAACATAAACAAACTTCCC			GTCCTGTGATTCCTGAAGATTTTTGACTTTTTAGAATTATAAGTTTTGCACAGTAGTCTT[CG]GGAAGTCTGTCCATGTCCGTGGGTCTTTCCCATGTATGAGCTCATTCTGGGCATTTAGGT	37	1	152009772	CGGGAAGTCTGTCCATGTCCGTGGGTCTTTCCCATGTATGAGCTCATTCT	F			S100A11	NM_005620	TSS1500	chr1:152008838-152009112	S_Shore							TRUE	0.0158	0.796	0.886	0.78	0.682	0.61	0.633	0.725	0.333	0.368	0.47	0.583	0.627	0.731	0.518	0.214	1.82597	1.10074	1.9642	2.95827	0.645335	0.786425	-0.780219	-0.173332	0.483448	0.74929
cg27569034	ATTCCATTTAAAACAATATACTAAACACTTTAAACAAATCAATACCTAAC			ACTGAGCATTTATTCCATTTAAGGCAGTATGCTAGGCACTTTGGACAAATCAATGCCTAA[CG]TACTTACTTAACAAACATAAAACCTAGCAGGAAGGTAATACATATATATAAATAAATGAA	37	1	152957018	TTCCATTTAAGGCAGTATGCTAGGCACTTTGGACAAATCAATGCCTAACG	R			SPRR1A	NM_005987	5'UTR										0.0384	0.895	0.837	0.853	0.816	0.773	0.688	0.748	0.783	0.48	0.206	0.752	0.708	0.81	0.613	0.198	2.53673	2.14886	3.0915	2.36036	1.76778	1.14086	-0.115477	-1.94649	1.60039	1.27778
cg17329534	AAACTAACATAAATACTACCCCCTAACCTAATTAACAAAAATTAACACCC			CTGGCTATTGGGGGCTGGCATGAGTGCTGCCCCCTGGCCTGGTTGGCAGGGGTTGGCACC[CG]GGCAAGGAACTGTGGTATGTGAGTGGGTTTGGGGTGAGGCTATGGGGAGGGCGGGGTGCC	37	1	154980743	GGCTGGCATGAGTGCTGCCCCCTGGCCTGGTTGGCAGGGGTTGGCACCCG	R			ZBTB7B	NM_015872	5'UTR							1:154980642-154980910	Promoter_Associated_Cell_type_specific		0.0334	0.466	0.479	0.734	0.439	0.443	0.791	0.325	0.374	0.515	0.366	0.448	0.186	0.559	0.369	0.19	1.46435	-0.35378	-0.19651	-0.121258	-0.330371	1.92017	0.0865877	-0.792639	-0.30117	-2.12973
cg01417714	AATAAAATTAAAAACAACTTTCAATTCCTACCCCRACTCTAAACAAAACC			GCTTCATCACAGGTGGAGTTAGGGGCAACTTTCAGTTCCTGCCCCGACTCTGGACAGGGC[CG]GAGGAGGGGAACAGAGGGACAGCACACACAGACCTTTCCTTCCTGAGTGGAGCAGGGAGG	37	1	155223726	CGGCCCTGTCCAGAGTCGGGGCAGGAACTGAAAGTTGCCCCTAACTCCAC	R			FAM189B	NM_198264;NM_006589	Body	chr1:155224624-155225655	N_Shore			TRUE					0.0203	0.87	0.856	0.848	0.823	0.837	0.86	0.853	0.463	0.801	0.685	0.802	0.562	0.849	0.694	0.155	2.47999	2.21714	2.7425	2.57154	2.36036	2.61891	2.00903	1.12075	2.0181	0.359639
cg15016597	AAACCCCCATCTCTTAAACCTACTAAAATATTTCAAAAAACRCTACCTAC			TGTGCCAGGAGACTGAGGCATGAGGAGCAGGTTTGGGGAAGAGGACTCCACTTCCTCTCC[CG]CAGGCAGCGCCTTCTGAAACATCTCAGCAGGCCTAAGAGATGGGGGCTTCCTGTTCCTAC	37	1	156401319	AGCCCCCATCTCTTAGGCCTGCTGAGATGTTTCAGAAGGCGCTGCCTGCG	F						chr1:156405160-156406350	N_Shelf								0.0384	0.563	0.889	0.867	0.772	0.857	0.875	0.621	0.365	0.338	0.321	0.831	0.859	0.804	0.556	0.248	2.70461	1.75957	0.365502	3.00162	2.58328	2.80735	-0.969808	-1.08084	2.29783	2.60696
cg15602298	AATACACTTACTAATTTATCTCCTAATTTACAAATCTAAATAAAATTACA	73790489	AATACGCTTACTAATTTATCTCCTAATTTACAAATCTAAATAAAATTACG	TAAGTTGTTATGAGGCTTCTGAACAGGAAAATAATACAAATGTACAGATCAAGGACTTCC[CG]TAATCTCACCCAGATCTGCAAATTAGGAGATAAATCAGCAAGCGTACCACCGTTTTTAAA	37	1	157670825	GGTACGCTTGCTGATTTATCTCCTAATTTGCAGATCTGGGTGAGATTACG	F	rs77100987		FCRL3	NM_052939	TSS200										0.0159	0.643	0.266	0.902	0.728	0.653	0.686	0.411	0.157	0.168	0.117	0.539	0.58	0.646	0.329	0.318	3.20227	1.42033	0.848895	-1.46435	0.912147	1.12744	-2.30812	-2.9159	0.225519	0.465664
cg07830160	TAACCTTATCTCAACATCCACCACCCAATCCAAAACCTATACTAATCACA	15683474	TAACCTTATCTCAACATCCGCCACCCAATCCAAAACCTATACTAATCACG	CAGCCTTGCCCTGGTATCCTAGACACGCCTCTGCACGCCTGGCACCAGCTTCCCCTCCTA[CG]TGACCAGCACAGGCCCTGGACTGGGTGGCGGATGCTGAGATAAGGCCAAGGAGGGGGAAA	37	1	159880327	CGTGACCAGCACAGGCCCTGGACTGGGTGGCGGATGCTGAGATAAGGCCA	F										TRUE		1:159879983-159880788	Promoter_Associated	TRUE	0.0212	0.697	0.851	0.906	0.749	0.772	0.806	0.73	0.743	0.709	0.463	0.709	0.539	0.797	0.649	0.148	3.26878	1.57728	1.20184	2.51385	1.75957	2.05472	1.28477	-0.21391	1.28477	0.225519
cg24645681	TTAACTAACATAATCTCCAACCAAAAACTCAACTAACTCCATAAAAAACA	13802426	TTAACTAACGTAATCTCCAACCAAAAACTCGACTAACTCCGTAAAAAACG	GGAGGAAGCGAATTAGCTGACGTAGTCTCCAGCCAGAGGCTCGGCTAGCTCCGTGAGAAG[CG]ATCCCCGTGGGATCTTAAGAACACCCTCGAGGCCGGGCGTGGTGGCACGCCCCTGTAATC	37	1	160952703	CGCTTCTCACGGAGCTAGCCGAGCCTCTGGCTGGAGACTACGTCAGCTAA	R											1:159219275-159219328				0.0376	0.91	0.878	0.918	0.916	0.876	0.795	0.915	0.823	0.785	0.729	0.805	0.615	0.882	0.779	0.104	3.4848	3.44689	3.33787	2.84734	2.82059	1.95533	1.86836	1.42763	2.04551	0.675728
cg00329300	CCATCCAAAAACTAAAAATAAACAAAATTCAAAAAACAAAACCATAAACA	72746419	CCGTCCGAAAACTAAAAATAAACGAAATTCAAAAAACGAAACCGTAAACG	GAAGAGCCGGGCCCGTCCGGAGGCTAGGAGTGAACGGAGTTCAGGAAGCGAGACCGTGGG[CG]CTGAGGAAGGGGCGCGACAGCCTTCAGGAAGAGGGGGCCTAGGAGTCACGGCCGCCATGG	37	1	161008462	CGCCCACGGTCTCGCTTCCTGAACTCCGTTCACTCCTAGCCTCCGGACGG	R			TSTD1	NM_001113207;NM_001113205;NM_001113206	Body	chr1:161008377-161008830	Island				1:159274978-159275454	1:161008079-161009395	Promoter_Associated	TRUE	0.0049	0.954	0.962	0.945	0.966	0.973	0.969	0.907	0.516	0.943	0.92	0.808	0.894	0.962	0.831	0.13	4.10281	4.82842	4.37428	4.66197	5.17141	4.96616	4.04822	3.52356	2.07325	3.07621
cg27180868	AAAAACAATACCCTTACTTCCAAATCCAATCTCAACTCTAAAAAAAAACA	25705426	AAAAACGATACCCTTACTTCCGAATCCGATCTCAACTCTAAAAAAAAACG	GCAACCGCGAGTCTCCGGAGTGCGGCCCTGGCCCGCCCTCTCGGCGCCTGCAACATCTCC[CG]TTCCCTCCCAGAGCTGAGACCGGATCCGGAAGCAAGGGCACCGCCTCCCGCGCCGCCCCC	37	1	161008750	GGAGGCGGTGCCCTTGCTTCCGGATCCGGTCTCAGCTCTGGGAGGGAACG	F	rs78929979		TSTD1	NM_001113205;NM_001113207;NM_001113207;NM_001113205;NM_001113206;NM_001113206	5'UTR	chr1:161008377-161008830	Island				1:159274978-159275454	1:161008079-161009395	Promoter_Associated	TRUE	0.0323	0.897	0.938	0.939	0.866	0.938	0.922	0.849	0.65	0.89	0.91	0.9	0.567	0.917	0.794	0.122	3.94424	2.69213	3.12246	3.91925	3.91925	3.56322	3.0163	3.33787	3.16993	0.388982
cg12426196	AACTAAAAAATATTAAAAACTTCTACAATAAATTAATACTAAAAACACCA	29759417	AACTAAAAAATATTAAAAACTTCTACGATAAATTAATACTAAAAACGCCG	TGAGACCGGATCCGGAAGCAAGGGCACCGCCTCCCGCGCCGCCCCCGCAGCACCTGTTCG[CG]GCGCCTCTAGCACCAACCCACCGCAGAAGCCCTTAACATTCTCTAGCTTGGGCCAAAAAC	37	1	161008826	CGGCGCCTCTAGCACCAACCCACCGCAGAAGCCCTTAACATTCTCTAGCT	F	rs6656547		TSTD1	NM_001113206;NM_001113205;NM_001113207	TSS200	chr1:161008377-161008830	Island				1:159274978-159275454	1:161008079-161009395	Promoter_Associated	TRUE	0.0231	0.942	0.924	0.949	0.953	0.948	0.936	0.909	0.544	0.914	0.925	0.915	0.725	0.942	0.822	0.12	4.21784	4.34174	4.0216	3.60382	4.1883	3.87036	3.40979	3.62449	3.42824	1.39855
cg02832305	CTCACCAAAACTACCAACTAAACTACAACCAACAAAAAAAAACTTATACA	29688499	CTCACCAAAACTACCGACTAAACTACAACCAACGAAAAAAAACTTATACG	ATTCAGTGATGGCTCACCAGGGCTGCCGGCTGGACTGCAGCCAGCGAGAAGGGGCTTGTG[CG]AGTTCAGCTGGGAGCCAGGGAGGGAGCAGCGGTGGGAGGATGGCCGGGGCTCAAATCGCT	37	1	161563355	CGCACAAGCCCCTTCTCGCTGGCTGCAGTCCAGCCGGCAGCCCTGGTGAG	R			FCGR2C	NM_201563	Body										0.0176	0.51	0.35	0.657	0.408	0.629	0.53	0.504	0.166	0.048	0.102	0.482	0.27	0.514	0.262	0.252	0.937685	-0.537028	0.0577155	-0.893085	0.761641	0.173332	-4.30986	-3.13815	-0.103919	-1.43494
cg13099374	CAATAACCRTAACTTTTTACATTCAAAAAAACCTCCAAATTTATCAATTC			TTAAAAGCCTTCAATAGCCGTGGCTTTTTGCATTCAGAAAAACCTCCAAGTTTGTCAATT[CG]TGAAGGTTATTTCCGGTCTGAACCTGATCTCCCACTAGTCTTTTGCCTACGCACCCTCAA	37	1	167371005	AATAGCCGTGGCTTTTTGCATTCAGAAAAACCTCCAAGTTTGTCAATTCG	R			POU2F1	NM_002697	Body							1:167370131-167371369	Gene_Associated		0.0302	0.572	0.593	0.875	0.69	0.827	0.719	0.553	0.58	0.702	0.591	0.386	0.459	0.713	0.545	0.168	2.80735	1.15433	0.418404	0.543003	2.25712	1.35542	1.23616	0.531057	-0.669638	-0.237134
cg22109530	AAAAAAACCAAAACCAATACCAATTAAACTCAATCCTCACCCCAACCCCA	54642366	AAAAAAACCAAAACCAATACCAATTAAACTCAATCCTCGCCCCAACCCCG	AGTGAGTAAGGAAGGGTGGCTATTGTTTAGTGCTCTCTAGCAAAAGAATGGGATTGGGGG[CG]GGGTTGGGGCGAGGATTGAGTTTAACTGGCATTGGCTCTGGCTTTTCTGCATTCCAAACT	37	1	178310534	AGAAAAGCCAGAGCCAATGCCAGTTAAACTCAATCCTCGCCCCAACCCCG	F			RASAL2	NM_170692;NM_004841	Body									TRUE	0.0446	0.415	0.835	0.765	0.433	0.635	0.678		0.078	0.757	0.029	0.545	0.409	0.627	0.364	0.263	1.7028	-0.388982	-0.495325	2.33931	0.79886	1.07422	1.63934	-5.06535	0.26039	-0.531057
cg00851981	CAAATTCRTTAAACRTAACCTTAACTCAACTCRTCTATAAAATTAAAACC			GGGGAAGAAACCAGGTTCGTTGGGCGTGACCTTGGCTCAGCTCGTCTGTGAAATTGGGGC[CG]CAGACTTAGTTTGCGGGTCCCTGCTAAATTCCTCTCCCTCTTCCTGGGATTCCCATCCAT	37	1	180170249	CGGCCCCAATTTCACAGACGAGCTGAGCCAAGGTCACGCCCAACGAACCT	R		rs57163857								TRUE					0.0413	0.91	0.927	0.914	0.928	0.889	0.857	0.891	0.556	0.881	0.842	0.891	0.744	0.904	0.801	0.103	3.40979	3.68806	3.33787	3.6666	3.00162	2.58328	2.88818	2.4139	3.0311	1.53916
cg09013655	AATAAAACAATATACAACACAAAACTATACTATATCACATATTTACTTTC			GCAGGGTATATAGTAAAGCAGTGTACAGCACAGAGCTGTACTATATCACATGTTTGCTTT[CG]CACCTTTGCACCTCTCCCACCAGGTACTCTGAGGCTGCCAATTCTAGCTGCTGCTTTTAC	37	1	184005063	GTAAAGCAGTGTACAGCACAGAGCTGTACTATATCACATGTTTGCTTTCG	R			GLT25D2	NM_015101	Body	chr1:184005359-184006766	N_Shore		RDMR						0.017	0.758	0.905	0.848	0.832	0.827	0.912	0.878	0.097	0.305	0.651	0.615	0.704	0.847	0.542	0.305	2.47999	2.30812	1.64719	3.25192	2.25712	3.37346	-1.1882	0.899431	0.675728	1.24998
cg12222949	ATAAAACTTAATCATCTCACACCTTTTATAAACACAAAAATCCAAAAACA	42657310	ATAAAACTTAATCGTCTCGCACCTTTTATAAACGCGAAAATCCGAAAACG	ATCCACCTCCTTGTCCTCCACAACCCACTCAGCGGCTAACCTGGCCACCAACTAACTTCT[CG]CCCTCGGATCCTCGCGTTTATAAAAGGTGCGAGACGACCAAGTTCTACAAGGTGGGGCGG	37	1	184005360	CGCCCTCGGATCCTCGCGTTTATAAAAGGTGCGAGACGACCAAGTTCTAC	F			GLT25D2	NM_015101	Body	chr1:184005359-184006766	Island		CDMR		1:182271983-182273444	1:184005278-184006905	Promoter_Associated_Cell_type_specific		0.0401	0.282	0.857	0.506	0.298	0.227	0.934	0.39	0.155	0.122	0.187	0.249	0.305	0.517	0.235	0.283	0.0346263	-1.23616	-1.34829	2.58328	-1.76778	3.82288	-2.84734	-2.12022	-1.59267	-1.1882
cg21300719	AAAATATACCCAAAAATACACAACCCACTAAATAAACCTCCAACAAAACA	58804361	AAAATATACCCAAAAATACGCGACCCACTAAATAAACCTCCGACAAAACG	CCAGAGAGGAAAGAGGTGTGCCCAGGGATACGCGGCCCACTAGATGAGCCTCCGGCAAGG[CG]AAGGCCCAGCTCTGTGTGGTGAGGCCTGCGGCTCTAGGGAGGAGGCCTGTGCTGGGAGCT	37	1	201097122	CGCCTTGCCGGAGGCTCATCTAGTGGGCCGCGTATCCCTGGGCACACCTC	R										TRUE					0.0277	0.974	0.964	0.965	0.958	0.957	0.957	0.953	0.935	0.95	0.952	0.88	0.743	0.963	0.902	0.06	4.7851	4.51156	5.22734	4.74296	4.47611	4.47611	4.24793	4.30986	2.87447	1.53159
cg02848961	AATACCCTCTTAAAACCCCACAACCTAACATACTATAAAACCTAAAAAAC			GGCCTGAAGCAGATGCCCTCTTAGGGCCCCACAGCCTGACATGCTGTAGGGCCTGAGAAG[CG]GCGTCGTGGAGGACGAGATGTGTGAGGGCAGCAAAGAGTGCTATGTGTCCAGCAGAGGGC	37	1	202091865	ATGCCCTCTTAGGGCCCCACAGCCTGACATGCTGTAGGGCCTGAGAAGCG	R			GPR37L1	NM_004767	TSS200									TRUE	0.0189	0.874	0.888	0.927	0.816	0.753	0.517	0.725	0.425	0.515	0.31	0.806	0.584	0.796	0.561	0.235	3.6666	2.14886	2.79421	2.98706	1.60814	0.0981411	0.0865877	-1.15433	2.05472	0.489385
cg17219660	CCCACAACCTAACATACTATAAAACCTAAAAAACAACATCATAAAAAACA	54806376	CCCACAACCTAACATACTATAAAACCTAAAAAACGACGTCGTAAAAAACG	CCCTCTTAGGGCCCCACAGCCTGACATGCTGTAGGGCCTGAGAAGCGGCGTCGTGGAGGA[CG]AGATGTGTGAGGGCAGCAAAGAGTGCTATGTGTCCAGCAGAGGGCCCTGCCCGGCCTGTG	37	1	202091880	CGTCCTCCACGACGCCGCTTCTCAGGCCCTACAGCATGTCAGGCTGTGGG	R			GPR37L1	NM_004767	TSS200									TRUE	0.0226	0.887	0.909	0.937	0.703	0.793	0.118	0.646	0.171	0.337	0.121	0.42	0.412	0.725	0.351	0.373	3.89463	1.24306	2.97261	3.32034	1.93769	-2.90199	-0.97626	-2.86086	-0.465664	-0.513172
cg17039022	CTTTAAAATCTATCTAACTTAATCTTAAATCRTTAACTCTATCATTAACC			AAGTACTCGGGCTTTGGAGTCTGTCTGACTTGGTCTTGAATCGTTGGCTCTGTCATTAGC[CG]GATGTATAACCTTGGGCCAGACACTCAATCTTCAATTCCCTCAACTAGGAAATGAGGTTA	37	1	203595145	CGGCTAATGACAGAGCCAACGATTCAAGACCAAGTCAGACAGACTCCAAA	R			ATP2B4	NM_001001396;NM_001684	TSS1500	chr1:203598471-203598853	N_Shelf					1:203594755-203596253	Promoter_Associated		0.023	0.703	0.854	0.833	0.496	0.431	0.634	0.486	0.464	0.534	0.051	0.255	0.484	0.659	0.379	0.28	2.31847	-0.0230836	1.24306	2.54827	-0.400741	0.792639	0.19651	-4.21784	-1.54674	-0.092364
cg07981003	AAAATTATTAAATAACRACTTTTTCTAACTACTTCCTACTAAAAATAAAC			TATTTCCAAGAACCCTTAGACAGACCCCAGGAAGAGCCCTAGCTGCTGTTCCCCATTCAA[CG]TCCATTTTCAGCAGGAAGTAGCCAGAAAAAGTCGTCACCCAATAACCCCCTAACAGCAAT	37	1	207921173	CGTCCATTTTCAGCAGGAAGTAGCCAGAAAAAGTCGTCACCCAATAACCC	F	rs74152390					chr1:207925171-207925964	N_Shelf								0.0237	0.78	0.822	0.783	0.795	0.782	0.816	0.767	0.61	0.498	0.295	0.734	0.771	0.796	0.613	0.184	1.85132	1.95533	1.82597	2.20726	1.84284	2.14886	-0.0115416	-1.25691	1.46435	1.75138
cg18234296	TCAAACCCCTAACCTCCACATTATCCCAAAATAATCTCAATAACTTATCC			AGAAGGGTTGAAGAATTTTGTTCCGCCCATCCAGTCCCTTCCACTACCACCACCAGGAGC[CG]GACAAGCTATTGAGATCATTTTGGGACAATGTGGAGGTCAGGGGCTTGATGCCATTTAAA	37	1	210407896	CAAGCCCCTGACCTCCACATTGTCCCAAAATGATCTCAATAGCTTGTCCG	F			C1orf133	NR_024337;NM_019605	TSS1500	chr1:210405952-210407250	S_Shore			TRUE					0.0374	0.525	0.824	0.538	0.508	0.805	0.865	0.622	0.346	0.688	0.176	0.499	0.378	0.678	0.452	0.226	0.219713	0.0461702	0.14439	2.22707	2.04551	2.67974	1.14086	-2.22707	-0.00577079	-0.718528
cg25768273	ATTTTTTCTTTTTTAACAAACTAAAAAACTTCCTAAATAAAATTTCCATC			TAATTTTCAGATTAGCAGCCCTTGCACCTCCCACTCAGCCTTTTCCCTTCCTTCAACCAG[CG]ATGGAAATCTCACCTAGGAAGCCTTTCAGCCTGTCAAAAAAGAAAAAATGCCTCCTAATT	37	1	211911579	TTTTTTCTTTTTTGACAGGCTGAAAGGCTTCCTAGGTGAGATTTCCATCG	F										TRUE					0.0315	0.646	0.681	0.784	0.768	0.71	0.674	0.757	0.161	0.55	0.597	0.449	0.508	0.711	0.504	0.207	1.85982	1.72698	0.867785	1.0941	1.29177	1.04788	0.289507	0.566951	-0.295337	0.0461702
cg06817455	AAATAATCTCCAAAAAACCATAAAACTAAAAAAAACAACTCAAAAAACAC			AGGCTGGGAGGAAAACAAACGCCGCCCTCACTGCTCACTCTCCAAATCTTGGCTGGCCAG[CG]TGCCCTCTGAGCTGCCTCTCCTAGTCTCATGGCTTCCTGGAGACCACCTGCTCTGAAGCC	37	1	212626474	GGTGGTCTCCAGGAAGCCATGAGACTAGGAGAGGCAGCTCAGAGGGCACG	F										TRUE					0.0223	0.764	0.77	0.802	0.672	0.814	0.736	0.768	0.273	0.784	0.149	0.569	0.33	0.76	0.479	0.281	2.0181	1.03477	1.69479	1.74322	2.12973	1.47917	1.85982	-2.51385	0.400741	-1.0217
cg14015211	AAACACTAAAACCCTATTAAATAAAAATCAACAACTACAACTTTCTCCCA	70704387	AAACGCTAAAACCCTATTAAATAAAAATCGACGACTACGACTTTCTCCCG	GTTCACGGTGCTGGACGGATGTGTTCCCAACACTAGGTAACAACACCGCTCTCCCTCCTC[CG]GGAGAAAGCCGCAGCCGTCGATTCCCACCCAACAGGGCCTCAGCGCCTTCCCAGGGCAGC	37	1	223315766	CGGGAGAAAGCCGCAGCCGTCGATTCCCACCCAACAGGGCCTCAGCGCCT	F	rs1640817		TLR5	NM_003268	5'UTR	chr1:223316185-223316689	N_Shore			TRUE		1:223315620-223316817	Promoter_Associated		0.0488	0.921	0.848	0.896	0.903	0.902	0.926	0.85	0.835	0.911	0.808	0.845	0.466	0.899	0.786	0.114	3.10692	3.21867	3.54328	2.47999	3.20227	3.64542	3.35557	2.07325	2.44668	-0.19651
cg19030737	TCATAATATAAAAACCAATTCAAACTTTAAATATTTCAATCTCCTAAACC			ACATAATTCTCTAAATCTTAAACTACAGCATTTAGTGAAAGGAGGGAAAACACAGCTGCA[CG]GCTCAGGAGACTGAAACATCCAAAGCCTGAATTGGTCCTTATATCATGATTAGCTGAAAT	37	1	226927988	CGGCTCAGGAGACTGAAACATCCAAAGCCTGAATTGGTCCTTATATCATG	F			ITPKB	NM_002221	TSS1500	chr1:226924560-226926553	S_Shore								0.0454	0.787	0.883	0.896	0.772	0.829	0.795	0.83	0.378	0.461	0.811	0.793	0.683	0.827	0.659	0.168	3.10692	1.75957	1.88551	2.9159	2.27738	1.95533	-0.225519	2.10132	1.93769	1.1074
cg07169618	TATACAAAAAAATAACAAAACTAATAACCAATATATACAAAACRTAACCC			GTGTATGTCTGTGTACAAAAAAATGACAGAGCTGATGGCCAGTGTATACAGAGCGTGGCC[CG]CGGTGTACAATACCCATATAAGGTACATTGTGCAGGAGGGGAATTGCTGGCTGCTTTTAC	37	1	234459840	CGGGCCACGCTCTGTATACACTGGCCATCAGCTCTGTCATTTTTTTGTAC	R			SLC35F3	NM_173508	3'UTR										0.0336	0.87	0.809	0.874	0.837	0.859	0.885	0.763	0.828	0.826	0.387	0.679	0.809	0.856	0.715	0.14	2.79421	2.36036	2.7425	2.08257	2.60696	2.94404	2.24705	-0.663554	1.08084	2.08257
cg08118287	AATATATATACATAATATATAAAATAATATCAAAAAACACCAACACACCA	63705377	AATATATATACATAATATATAAAATAATATCGAAAAACACCGACACGCCG	CATAATGTATGAAATATATGTACATAATGTATGAAATAATGTCGGAAGACACCGACACGC[CG]CGCCGCCGGAGCCCCAGTGCATGCTGGTTGCGCTGAAGGCGACCCCGCCCCAGAATGCAC	37	1	248753499	AATATATGTACATAATGTATGAAATAATGTCGGAAGACACCGACACGCCG	R											1:246820114-246820193				0.0248	0.745	0.718	0.815	0.775	0.716	0.595	0.635	0.739	0.636	0.341	0.564	0.34	0.727	0.543	0.185	2.13927	1.78427	1.54674	1.34829	1.33407	0.554968	0.805088	-0.950507	0.371367	-0.956931
cg27291468	TAATTAATTTATAAACAAACATATAACTTCATTCTAACTAACAAAACACA	64636481	TAATTAATTTATAAACGAACGTATAACTTCATTCTAACTAACAAAACACG	TATAGCTCTTTTTTTAAGAGTAAGGGAAACTTTCCCCAAATTCATCCAGACACTTCCTCT[CG]TGTCTTGTTAGTCAGAATGAAGTTACACGCCCGTTCATAAACTAATCACTGGGTCACCGT	37	2	9878816	TGATTAGTTTATGAACGGGCGTGTAACTTCATTCTGACTAACAAGACACG	F										TRUE		2:9878767-9879038	Promoter_Associated_Cell_type_specific		0.0129	0.509	0.352	0.813	0.174	0.792	0.82	0.265	0.122	0.407	0.226	0.258	0.186	0.577	0.244	0.333	2.12022	-2.24705	0.0519426	-0.880418	1.92892	2.18763	-0.543003	-1.77601	-1.52405	-2.12973
cg10283844	CAAAAAAAACAAATTATTCTAAAAAACAAACACCCACCATATAAATCACA	59652433	CGAAAAAAACAAATTATTCTAAAAAACAAACGCCCACCGTATAAATCACG	GAGTTCAGCCTGACACACAGGCCGGCCTCAGTGAGAGGGAGTGTCTGCCTCCCTGGCATC[CG]TGACCCATACGGTGGGCGCCTGTTCTTTAGAACAACTTGCTCCTTCCGTCGTTGGCTTGG	37	2	10487314	CGGAAGGAGCAAGTTGTTCTAAAGAACAGGCGCCCACCGTATGGGTCACG	F		rs34092636	HPCAL1	NM_002149;NM_134421	5'UTR					TRUE					0.0392	0.94	0.921	0.6	0.938	0.935	0.938	0.863	0.132	0.635	0.455	0.959	0.452	0.879	0.583	0.296	0.584963	3.91925	3.96963	3.54328	3.84645	3.91925	0.79886	-0.26039	4.54784	-0.277853
cg10767337	AAACAACACAACAAACCTATATTTCTCTACAACTATCCAAAAACCACTCA	12603420	AAACGACACGACAAACCTATATTTCTCTACAACTATCCAAAAACCGCTCG	GCGACCCCTCCATCGTCCGCCTGCTGCAGTGCGACCCCAGCAGTGCCAGTCAGTTCTGAG[CG]AGCGGCCCCTGGACAGTTGCAGAGAAACACAGGCTTGTCGTGCCGTTTAAGCTTTGCTTG	37	2	10566949	AAACGGCACGACAAGCCTGTGTTTCTCTGCAACTGTCCAGGGGCCGCTCG	F	rs1042950		HPCAL1	NM_134421;NM_002149	3'UTR	chr2:10566889-10567148	Island			TRUE	2:10484400-10484865				0.0416	0.925	0.841	0.923	0.91	0.796	0.873	0.886	0.696	0.809	0.545	0.875	0.758	0.878	0.762	0.117	3.5834	3.33787	3.62449	2.40308	1.9642	2.78115	2.08257	0.26039	2.80735	1.64719
cg00025663	TCTTCTCTATTCTTTCTCTCACAATTTAATCTCACCTAATCCCAAATAAC			CAGCCTAGTTATCTTCTCTGTTCTTTCTCTCACAATTTGATCTCACCTAGTCCCAAATAA[CG]ACAGTAAATTCACCTGCAATCTCCATCCTAGTATCCATGCAACTGCTAACTACTCAACAT	37	2	10827685	CTTCTCTGTTCTTTCTCTCACAATTTGATCTCACCTAGTCCCAAATAACG	R			NOL10	NM_024894	Body	chr2:10829724-10830241	N_Shelf					2:10827546-10827720	Promoter_Associated_Cell_type_specific		0.0324	0.748	0.827	0.745	0.84	0.721	0.615	0.627	0.363	0.518	0.597	0.747	0.711	0.749	0.594	0.156	1.54674	2.39232	1.56961	2.25712	1.36973	0.675728	0.103919	0.566951	1.56197	1.29878
cg26119806	ACAAACTCCACTTCTTACCTAAATAATAACCTTCTTAAAAAAATTAACTC			TGGTGTAATGTGCAGGCTCCACTTCTTACCTGGGTGGTGACCTTCTTGAGGAGATTGACT[CG]TTCAGTATGCATTTCCAACCAGCCCGCCATGGGCCAGGCCCCAGGATGCACTCGGGGACA	37	2	18061572	CGAGTCAATCTCCTCAAGAAGGTCACCACCCAGGTAAGAAGTGGAGCCTG	R			KCNS3	NM_002252	5'UTR	chr2:18059493-18060920	S_Shore		RDMR						0.009	0.916	0.922	0.864	0.882	0.914	0.876	0.894	0.593	0.679	0.461	0.829	0.833	0.896	0.715	0.181	2.66742	2.90199	3.44689	3.56322	3.40979	2.82059	1.08084	-0.225519	2.27738	2.31847
cg01230320	TAAAACCAATCAAAATTTTAAAACCAAACACATAAATACTTAATAATTTC			ACAGTGGGTCCTGGGGCCAGTCAAGATTTTGGGACCAAACACATAGATGCTTGGTGGTTT[CG]CGAGGTTGCGGGCAAGACCCCTTGAGGTGCCAAGTCCTGGGCCGCCCCTCCAGGGCTGGC	37	2	19549980	GGGGCCAGTCAAGATTTTGGGACCAAACACATAGATGCTTGGTGGTTTCG	R						chr2:19551735-19551961	N_Shore				2:19413297-19414688	2:19549091-19550340	Promoter_Associated	TRUE	0.0313	0.582	0.942	0.916	0.399	0.808	0.926	0.423	0.413	0.774	0.7	0.398	0.43	0.762	0.523	0.239	3.44689	-0.590976	0.477516	4.0216	2.07325	3.64542	1.77601	1.22239	-0.596995	-0.406625
cg26752663	ATACCCTTTTCAATTCTAACTAATCAATACTACCTATACTCTAAAAACCC			GGCTGAGGGCCTCTTCTTGTCTGGGGCGGAGGGGAGGCCACCTCCAGCAGGAACGCAGAG[CG]GGTTTCCAGAGCACAGGTAGCACTGATCAGCTAGAACTGAAAAGGGCATTGCTGAGTAGA	37	2	25142016	CGGGTTTCCAGAGCACAGGTAGCACTGATCAGCTAGAACTGAAAAGGGCA	F			ADCY3	NM_004036;NM_004036	5'UTR	chr2:25142472-25143689	N_Shore								0.0209	0.724	0.877	0.888	0.775	0.859	0.855	0.872	0.413	0.645	0.72	0.709	0.349	0.83	0.618	0.212	2.98706	1.78427	1.39132	2.83392	2.60696	2.55987	0.86148	1.36257	1.28477	-0.899431
cg16888658	CCTAAATTAAAAAACTCTTACAACAAAAATCCTTTTATAAAAATTAAAAC			AAAAGGGCATTGCTGAGTAGAAGCACCTCTTCCCTCCTACCTTGCGGTTTCCCCATGACC[CG]CCCTAACCCTCATAAAAGGATCTCTGCTGCAAGAGCCTCCCAACCCAGGGCCTTCCCTGC	37	2	25142117	CGCCCTAACCCTCATAAAAGGATCTCTGCTGCAAGAGCCTCCCAACCCAG	F			ADCY3	NM_004036	TSS200	chr2:25142472-25143689	N_Shore					2:25142064-25142305	Unclassified		0.0244	0.697	0.915	0.905	0.798	0.876	0.882	0.833	0.406	0.694	0.827	0.745	0.508	0.846	0.669	0.177	3.25192	1.98203	1.20184	3.42824	2.82059	2.90199	1.1814	2.25712	1.54674	0.0461702
cg01002570	CRAACTATAAAAATATCCTACACATAATACATAACCACTAAAACAACAAC			TGTGGATAACGGCAGTGGTCCCATGCCGTGTGGTCTTCCTCTTGGCTTATCCCCCTAGCT[CG]CTGTTGTCCTAGTGGCCATGTACTATGTGCAGGACACTTTCATAGTCCGTTCATCCACAG	37	2	45870238	CGCTGTTGTCCTAGTGGCCATGTACTATGTGCAGGACACTTTCATAGTCC	F	rs78424262					chr2:45870696-45871051	N_Shore					2:45869700-45871649	Unclassified		0.0219	0.609	0.614	0.709	0.171	0.478	0.582	0.432	0.302	0.151	0.261	0.231	0.337	0.527	0.286	0.242	1.28477	-2.27738	0.639274	0.669638	-0.127039	0.477516	-2.49122	-1.50152	-1.73509	-0.97626
cg11125315	TACATCTATACTACTAAAAAAACAACRCAACTAACCCTTCACAAAATAAC			TATTGGCAATTAGCTGTGTAACGGGATACTTTTTTTTTTAAATATGGAGAAGATGGTTAT[CG]CTATCCTGTGAAGGGTCAGTTGCGTTGCCTTCTTAGTAGTATAGATGCAGCAGCTCTTCT	37	2	47802717	CGCTATCCTGTGAAGGGTCAGTTGCGTTGCCTTCTTAGTAGTATAGATGC	F						chr2:47796923-47799166	S_Shelf								0.0335	0.913	0.931	0.899	0.937	0.944	0.877	0.905	0.892	0.898	0.551	0.747	0.854	0.917	0.808	0.109	3.15397	3.89463	3.39153	3.75411	4.07529	2.83392	3.13815	0.295337	1.56197	2.54827
cg27427369	TTATCCTATTTCATACAACTACATATTAATTAAATACAAATATCCAACCC			CCGCCCACCTCGGCCTCCCAAAGTGCTGGGATTACAGGCATGAGCCACCGTGCCTGGCCG[CG]GGTTGGACATTTGTATCTAACTAATATGCAGCTGTATGAAATAGGATAAGGTCCTTTGTC	37	2	54017536	TATCCTATTTCATACAGCTGCATATTAGTTAGATACAAATGTCCAACCCG	F			LOC100302652	NM_001164165;NM_001127397;NM_001127398;NM_015701	Body	chr2:54013801-54014498	S_Shelf								0.0295	0.829	0.887	0.829	0.893	0.906	0.819	0.687	0.837	0.743	0.862	0.798	0.56	0.861	0.748	0.113	2.27738	3.06105	2.27738	2.97261	3.26878	2.17787	1.53159	2.64302	1.98203	0.347923
cg01193335	TCTATTTCCTTAAAAACAAAAATAAAACCAATTCAAATCCTCATTACTAC			TATTTGTTGATTCTGTTTCCTTAAAAACAAAGATGAGACCAATTCAAATCCTCATTACTG[CG]GGCAGCAACAAATCATCCAAACTCTGGCACTTCCAGTTCTTTCGAGCTTTCCTACCAGGT	37	2	54949722	CTGTTTCCTTAAAAACAAAGATGAGACCAATTCAAATCCTCATTACTGCG	R						chr2:54950394-54952488	N_Shore								0.029	0.644	0.565	0.797	0.71	0.68	0.784	0.458	0.299	0.745	0.665	0.488	0.338	0.697	0.499	0.198	1.9731	1.29177	0.855183	0.377235	1.08746	1.85982	1.54674	0.989193	-0.0692627	-0.969808
cg01332342	CRATTAATCTCCTCAAACTCAAATACCATTTCCTTAAAATAATATTTACC			TGCAGTAAACCCGATTAATCTCCTCAAACTCAGGTGCCATTTCCTTGGAATAGTATTTAC[CG]CGGGGCGCGGTGGCTCACGCCTGTAATCTCACGCTTTGGGAGGCTGAGGTGAGAGGATCC	37	2	70350820	GATTAATCTCCTCAAACTCAGGTGCCATTTCCTTGGAATAGTATTTACCG	R						chr2:70351315-70351550	N_Shore			TRUE					0.0481	0.741	0.907	0.883	0.834	0.855	0.913	0.753	0.901	0.778	0.494	0.8	0.468	0.856	0.699	0.157	2.9159	2.32886	1.51652	3.2858	2.55987	3.39153	1.80921	-0.0346263	2	-0.184918
cg12337575	AAATAAAAAAACCCCCCCATCTACAAAAAATTTAAAAATTAAAATTAACC			CAGCCTGGACAAGATGAGGAGACCCCCCCATCTACAAAAAATTTAAAAATTAGGGTTGGC[CG]GGTGTGGTGGCTCACGCCTGTAATCCCAGCACCTTGGAAGGCTGAGGCGGTGGATCACCT	37	2	74695021	CGGCCAACCCTAATTTTTAAATTTTTTGTAGATGGGGGGGTCTCCTCATC	R						chr2:74691959-74692657	S_Shelf								0.0255	0.815	0.856	0.811	0.616	0.576	0.534	0.454	0.77	0.393	0.5	0.477	0.303	0.701	0.483	0.219	2.10132	0.681824	2.13927	2.57154	0.442005	0.19651	-0.627167	0	-0.132822	-1.20184
cg05644602	TCAACCACTACCTCTTCACTTACCCTTAAATCRTAATAATTAATACCAAC			AGTATGTGTAAAATGTAATTTGAAAAGTTACACAACATTTATAGTCGACGAGGACTGGTG[CG]TTGGCACTAATCACTACGACTTAAGGGCAAGTGAAGAGGCAGTGGTTGAATAAACTGAGC	37	2	74795186	CAACCACTGCCTCTTCACTTGCCCTTAAGTCGTAGTGATTAGTGCCAACG	F			C2orf65	NM_138804	Body					TRUE					0.0113	0.791	0.84	0.876	0.782	0.766	0.864	0.711	0.738	0.48	0.194	0.768	0.587	0.82	0.58	0.24	2.82059	1.84284	1.92017	2.39232	1.71084	2.66742	-0.115477	-2.05472	1.72698	0.507219
cg11373895	TTAACTCTTCAACACTCTCATAATAAACTCTAAAACATAATCACTCCCCC			CATCTGAAACTAAAGTTTCTTTTCTTACTATGTGTTTCAGCTGTGTTTAACAAAGGTCGT[CG]GGGGAGTGACTATGCCCCAGAGTCCACCATGAGAGTGCTGAAGAGCCAAAGGTGATGGAC	37	2	78545567	CGGGGGAGTGACTATGCCCCAGAGTCCACCATGAGAGTGCTGAAGAGCCA	F										TRUE					0.0424	0.719	0.91	0.612	0.884	0.851	0.618	0.708	0.122	0.752	0.547	0.621	0.526	0.766	0.546	0.22	0.657475	2.92992	1.35542	3.33787	2.51385	0.694034	1.60039	0.27203	0.712395	0.150176
cg07622521	ATTTACCAATATCACTTTCCAAAAAAAAACTACCCAAAACCRCCAATAAC			GGGAGTGCTTTAACGTGGACCAATTAGACAAAATCCTCATCAAGTGGGTGAGAGAGGAAG[CG]CCACTGGCGGCTCTGGGCAGCTTTCCTCTGGAAAGTGACACTGGTAAATTAGGGCGTGAT	37	2	85992622	CGCCACTGGCGGCTCTGGGCAGCTTTCCTCTGGAAAGTGACACTGGTAAA	F	rs4832010		ATOH8	NM_032827	Body					TRUE	2:85846086-85846242				0.0236	0.693	0.824	0.878	0.786	0.7	0.801	0.597	0.503	0.645	0.152	0.776	0.651	0.78	0.554	0.226	2.84734	1.87692	1.17462	2.22707	1.22239	2.00903	0.86148	-2.47999	1.79256	0.899431
cg25428740	AACTTCACRAAAAAAACTTTATTACAAAAACCCAAATCACCATCCTCCCC			GTATGTTGGGGAACTTCACGGAAGGGGCTTTGTTACAGGAACCCAAGTCACCATCCTCCC[CG]GTCCTGTGGCAGGAAGCGGTGCTAGGCGCAGCTGGAGTGGTTTTAGAGCAGCCTGAAATA	37	2	96981671	CGGGGAGGATGGTGACTTGGGTTCCTGTAACAAAGCCCCTTCCGTGAAGT	R										TRUE		2:96981499-96981703	Unclassified_Cell_type_specific	TRUE	0.0066	0.449	0.601	0.617	0.29	0.354	0.832	0.369	0.182	0.175	0.091	0.288	0.292	0.524	0.233	0.291	0.687926	-1.29177	-0.295337	0.590976	-0.867785	2.30812	-2.23704	-3.32034	-1.30581	-1.27778
cg04131799	AAACCTAAAAAATCTACCCAACRTCCTAAAAACCCRAAAAAACAAAACCC			TGCTAGAAAAGAGGCCTAAGGGGTCTGCCCAACGTCCTGAGAACCCGAGAGAGCAGGGCC[CG]CTGGGACAGGCAGGGGAAGGCCTCGGGAGGGACACGACGGTCCGGCAGCAGAGCCTGCGG	37	2	97193006	CGGGCCCTGCTCTCTCGGGTTCTCAGGACGTTGGGCAGACCCCTTAGGCC	R						chr2:97192977-97193383	Island				2:96556559-96557279	2:97192837-97194351	Unclassified	TRUE	0.0085	0.617	0.643	0.548	0.507	0.671	0.593	0.552	0.324	0.483	0.363	0.509	0.294	0.597	0.421	0.176	0.277853	0.0403981	0.687926	0.848895	1.02823	0.543003	-0.0981411	-0.811324	0.0519426	-1.26385
cg09611490	AAAAAAAACACAACAATCCAACAACAAAACCTACAAAACTAAAAAAAACA	53729344	GAAAAAAACACGACGATCCGACAACAAAACCTACGAAACTAAAAAAAACG	GGGGAAGGCCTCGGGAGGGACACGACGGTCCGGCAGCAGAGCCTGCGGGGCTGGAGGAGG[CG]CCCTCCTCTCAGCTGCTCTTCCTGCCCCTTTCGGTGGCGAAGATGGATGGGGCCCGGGGC	37	2	97193080	GGGAGGGACACGACGGTCCGGCAGCAGAGCCTGCGGGGCTGGAGGAGGCG	R						chr2:97192977-97193383	Island				2:96556559-96557279	2:97192837-97194351	Unclassified	TRUE	0.0458	0.664	0.58	0.327	0.46	0.684	0.741	0.568	0.138	0.354	0.176	0.507	0.476	0.576	0.37	0.206	-1.04132	-0.231326	0.982722	0.465664	1.11407	1.51652	-0.867785	-2.22707	0.0403981	-0.138605
cg04722215	AATCAAACAATAATTAAAAATCACTAAAAACAAACTTAAAATATCTCACA	40644341	AATCGAACGATAATTAAAAATCACTAAAAACAAACTTAAAATATCTCACG	ACTTCCCCGCATCCACCCACTGCCTGGCCCCATAGCTACCTTCTAGTCCTGGCTAAGCCC[CG]TGAGACATCTTAAGTTTGTCTTCAGTGACTCTCAACCACCGCCCGACTGCCTTCACCTTC	37	2	97205147	AGTCGGGCGGTGGTTGAGAGTCACTGAAGACAAACTTAAGATGTCTCACG	F			ARID5A	NM_212481	Body	chr2:97202313-97203787	S_Shore		CDMR						0.041	0.898	0.917	0.836	0.881	0.842	0.826	0.912	0.11	0.373	0.745	0.868	0.488	0.867	0.583	0.284	2.34981	2.88818	3.13815	3.46574	2.4139	2.24705	-0.74929	1.54674	2.71716	-0.0692627
cg12594615	TTAAAAACAAAAACAAACACRTTATAAACTCCTACTACCCTAACAAAAAC			GCTGGGGCAGCCACACCCCCTTCCCTGCCAGGCTTGCTTTCTGCAACTGCGCTTCCTCCC[CG]TCTCTGCCAGGGTAGCAGGAGTCCACAACGTGCCTGCCTCTGTTCCTAATTTCCATTTAC	37	2	101643137	TAGGAACAGAGGCAGGCACGTTGTGGACTCCTGCTACCCTGGCAGAGACG	F			TBC1D8	NM_001102426	Body					TRUE					0.0301	0.834	0.853	0.771	0.812	0.836	0.909	0.824	0.731	0.793	0.544	0.798	0.585	0.836	0.713	0.123	1.75138	2.11075	2.32886	2.53673	2.34981	3.32034	1.93769	0.254573	1.98203	0.495325
cg26143515	CTTAAAAACTTTAAAACCAAAAATAAATCTCACCCACTACCTAATCCTCC			TGATTTTGTGTTGGTTGGCCTCCAGCTAGGAGTTGGTGCTCTCAAGAATGCATCAGTATA[CG]GAGGATCAGGCAGTGGGTGAGACCTACTCCTGGCCTTAAAGCTCCCAAGAGATTATGTAT	37	2	113856184	CGGAGGATCAGGCAGTGGGTGAGACCTACTCCTGGCCTTAAAGCTCCCAA	F															0.0362	0.687	0.772	0.59	0.555	0.705	0.513	0.705	0.285	0.331	0.39	0.527	0.514	0.637	0.459	0.178	0.525091	0.318682	1.13415	1.75957	1.25691	0.0750371	-1.01517	-0.645335	0.155963	0.080812
cg00590251	AAACAAAAAAACCCAAATCTCCTCACCTATAAAAAAAATAACTACAACCA	36683340	AAACGAAAAAACCCGAATCTCCTCACCTATAAAAAAAATAACTACAACCG	CTCCACGAATCTGAGCGGAAAAGCCCGGGTCTCCTCACCTGTAAAGAAAATAACTGCAGC[CG]GCAAATGTGACCACAGGTGAGAAGGGGCTTCGGACCAGGGCGCACACCTCTAGAGAGGTG	37	2	119980583	CGGCTGCAGTTATTTTCTTTACAGGTGAGGAGACCCGGGCTTTTCCGCTC	R			STEAP3	NM_001008410;NM_018234;NM_182915	TSS1500	chr2:119981079-119981818	N_Shore								0.0413	0.965	0.947	0.931	0.957	0.95	0.921	0.937	0.944	0.943	0.71	0.839	0.844	0.945	0.87	0.076	3.75411	4.47611	4.7851	4.1593	4.24793	3.54328	4.04822	1.29177	2.38161	2.4357
cg23689428	CCCCAACTATACAAACAAACCCTAAAAAACTCAATACACCTACAAAAACA	18641470	CCCCAACTATACAAACAAACCCTAAAAAACTCGATACGCCTACGAAAACG	CCTAGCGCAGCACCCCAACTGTGCAAACAGACCCTGGAGGGCTCGATGCGCCTGCGGGGG[CG]TGGCTGGGGACCTGGGCCTGGGCCAGGAGGGGCCTTTCCCTCTCGCCAGCCCTCTTTTCT	37	2	121223964	CGCCCCCGCAGGCGCATCGAGCCCTCCAGGGTCTGTTTGCACAGTTGGGG	R			LOC84931	NR_027181	TSS200					TRUE					0.0185	0.595	0.891	0.929	0.928	0.689	0.821	0.446	0.059	0.733	0.073	0.838	0.546	0.809	0.449	0.36	3.70979	3.68806	0.554968	3.0311	1.14759	2.19742	1.45697	-3.6666	2.37096	0.266209
cg18434354	AAAACRTAACTAAAAACCTAAACCTAAACCAAAAAAAACCTTTCCCTCTC			ATGCGCCTGCGGGGGCGTGGCTGGGGACCTGGGCCTGGGCCAGGAGGGGCCTTTCCCTCT[CG]CCAGCCCTCTTTTCTTCCTTTGTGATTTCAATTGAATGGGGAGAAGCTCAAAGGCAGGGG	37	2	121224009	GGGCGTGGCTGGGGACCTGGGCCTGGGCCAGGAGGGGCCTTTCCCTCTCG	R			LOC84931	NR_027181	TSS200					TRUE					0.017	0.663	0.779	0.673	0.8	0.587	0.657	0.479	0.153	0.612	0.168	0.626	0.577	0.693	0.436	0.257	1.04132	2	0.97626	1.81758	0.507219	0.937685	0.657475	-2.30812	0.743124	0.447914
cg01791238	AACRAAACAACAATTAAATAAAATTTAACCTTCCTAAAACTAACRACACC			ACTGCCAGCAAAACGGGACAGCAGTTGGGTGGGATTTGGCCTTCCTGAGGCTGGCGGCAC[CG]TCTGTGGGCCGTGCCATCACAAATGGCTCTAGGTCAACACCTCCAGCCTGCGTGCACTGC	37	2	121684467	CGGTGCCGCCAGCCTCAGGAAGGCCAAATCCCACCCAACTGCTGTCCCGT	R			GLI2	NM_005270	Body					TRUE	2:121400890-121401147				0.0445	0.736	0.761	0.847	0.789	0.774	0.92	0.756	0.056	0.849	0.463	0.633	0.48	0.805	0.54	0.265	2.46883	1.90278	1.47917	1.67089	1.77601	3.52356	2.49122	-0.21391	0.786425	-0.115477
cg22376361	ACRTATCCTCAAACAAACTAAAAATCTACTCCTACTTAACTTCCTTAAAC			CTCAGGGACAAACGTGTCCTCAAACAGGCTGAGGATCTGCTCCTGCTTGACTTCCTTGGA[CG]GGGTGTGTTTGGGAGGCGGAGGGACTGGTGGGCCTTTCCGGAGCTGTGGGTCGGCGGCGG	37	2	127815133	CGTGTCCTCAAACAGGCTGAGGATCTGCTCCTGCTTGACTTCCTTGGACG	R			BIN1	NM_139348;NM_139347;NM_139346;NM_139351;NM_139345;NM_004305;NM_139350;NM_139344;NM_139343;NM_139349	Body	chr2:127817994-127818231	N_Shelf				2:127531500-127531679	2:127815108-127815490	Unclassified_Cell_type_specific		0.0431	0.856	0.927	0.913	0.89	0.883	0.771	0.889	0.881	0.7	0.328	0.806	0.297	0.873	0.65	0.223	3.39153	3.0163	2.57154	3.6666	2.9159	1.75138	1.22239	-1.03477	2.05472	-1.24306
cg19426955	CACCACAAAAACAACTCCTAAAAACTAAAACTAACAAAAATTAAATCCCA	11659447	CGCCGCGAAAACAACTCCTAAAAACTAAAACTAACGAAAATTAAATCCCG	GGATATTGTTCGCGCCGCGGGGGCAGCTCCTGAAAGCTGAGGCTGGCGGGGGTTGGGTCC[CG]CTGGGAGGGGACTGGTCTGGGAAGGCCCCAGACAGCACTGAGGTGAGGTCCACAGTGGCG	37	2	128422224	CGGGACCCAACCCCCGCCAGCCTCAGCTTTCAGGAGCTGCCCCCGCGGCG	R			LIMS2	NM_001136037;NM_001161403;NM_017980;NM_001161404	Body	chr2:128421719-128422182	S_Shore			TRUE				TRUE	0.0168	0.413	0.676	0.908	0.417	0.318	0.548	0.399	0.163	0.109	0.433	0.347	0.112	0.547	0.261	0.286	3.30299	-0.483448	-0.507219	1.06103	-1.10074	0.277853	-3.0311	-0.388982	-0.912147	-2.98706
[truncated: 931 more rows]
[truncated: 4 more columns]

## Sheet: Table S3
Feature	Total	% Total	Hypermethylated	% Total	% Hypermethylated	% Gene (not) Associated	%Gene (not) Associated Hypermethylated	Hypomethylated	% Total	% Hypomethylated	% Gene (not) Associated	%Gene (not) Associated Hypomethylated
[truncated: 13 more rows]

[truncated: 6 more sheets: Table S4, Table S5, Table S6, Table S7, Table S8, Table S9]
